# Supplementary material for: CHRAC/ACF contribute to the repressive ground state of chromatin
Source: Life Sci Alliance. 2018 Feb 9;1(1):e201800024. doi: 10.26508/lsa.201800024 (PMC6238394; doi:10.26508/lsa.201800024)
Supplement: Supplementary file 1 [file LSA-2018-00024_TableS1.xlsx]

## Sheet: wild-type
gene	baseMean	log2FoldChange	lfcSE	stat	pvalue	padj	chr	symbol
FBgn0031208	64.5798	5.56159	0.357891	15.5399	1.86196e-54	1.00035e-53	2L	CG11023
FBgn0002121	5907.67	2.14318	0.0731331	29.3052	8.89418e-189	2.34817e-187	2L	l(2)gl
FBgn0031209	2.34839	5.11921	1.11414	4.59475	4.3326e-06	6.55188e-06	2L	Ir21a
FBgn0051973	83.0786	7.09608	0.488166	14.5362	7.14532e-48	3.45783e-47	2L	Cda5
FBgn0067779	701.186	0.410172	0.0878573	4.66862	3.03228e-06	4.63111e-06	2L	dbr
FBgn0031213	155.387	-5.42058	0.271819	-19.9419	1.76412e-88	1.63527e-87	2L	galectin
FBgn0002931	440.856	12.6739	0.835866	15.1626	6.25485e-52	3.21968e-51	2L	net
FBgn0031216	2172.32	1.55474	0.0720454	21.5799	2.77177e-103	3.20039e-102	2L	Zir
FBgn0031217	305.68	-0.468831	0.0964157	-4.8626	1.15852e-06	1.81018e-06	2L	CG11377
FBgn0026787	219.357	-1.51263	0.119219	-12.6878	6.90699e-37	2.70009e-36	2L	Nhe1
FBgn0005278	3364.32	0.566362	0.0815447	6.94541	3.77356e-12	7.60989e-12	2L	Sam-S
FBgn0031228	324.476	0.916418	0.0897137	10.2149	1.70014e-24	5.08938e-24	2L	ND-15
FBgn0031219	5.55919	5.88615	1.02521	5.7414	9.38944e-09	1.62835e-08	2L	CG13694
FBgn0031220	18.5258	4.92078	0.559235	8.79913	1.37884e-18	3.49317e-18	2L	CG4822
FBgn0025683	117.414	-3.18135	0.182676	-17.4153	6.31668e-68	4.31765e-67	2L	CG3164
FBgn0001142	1205.36	-2.78328	0.089087	-31.2422	2.84627e-214	9.57137e-213	2L	Gs1
FBgn0051974	3.94724	5.89268	0.970355	6.0727	1.25774e-09	2.26699e-09	2L	CG31974
FBgn0031224	107.107	-0.327784	0.121773	-2.69175	0.0071078	0.00884778	2L	CG11454
FBgn0259818	108.296	3.09665	0.193131	16.0339	7.40973e-58	4.24849e-57	2L	CG42399
FBgn0031227	101.431	-0.846103	0.153708	-5.50461	3.69976e-08	6.23211e-08	2L	CG3709
FBgn0031229	473.455	0.564406	0.0593156	9.5153	1.81181e-21	5.0253e-21	2L	CG3436
FBgn0053635	63.5906	-0.309734	0.13398	-2.31179	0.0207893	0.024932	2L	CG33635
FBgn0016977	11983.6	1.40751	0.0911019	15.4498	7.56604e-54	4.01807e-53	2L	spen
FBgn0031231	146.707	-2.06255	0.112869	-18.2738	1.33741e-74	1.00595e-73	2L	mRpL10
FBgn0031232	5.25105	3.7728	0.819436	4.60414	4.14175e-06	6.27046e-06	2L	CG11617
FBgn0031233	373.942	-1.80616	0.0896634	-20.1437	3.05371e-90	2.92484e-89	2L	Tbc1d15-17
FBgn0266557	22813.8	1.03748	0.0573087	18.1033	3.00279e-73	2.21519e-72	2L	kis
FBgn0031235	30.0884	8.8072	0.869578	10.1281	4.14505e-24	1.22805e-23	2L	CG13693
FBgn0022246	61.6547	1.38866	0.182571	7.60613	2.82422e-14	6.19432e-14	NA	NA
FBgn0031238	373.627	1.48323	0.0762447	19.4536	2.71756e-84	2.35556e-83	2L	CG3645
FBgn0031239	103.471	8.42705	0.675517	12.475	1.02246e-35	3.90265e-35	2L	CG17075
FBgn0031240	47.2284	7.29996	0.68949	10.5875	3.40652e-26	1.0604e-25	2L	CG3345
FBgn0086912	495.696	-0.200916	0.112409	-1.78737	0.0738769	0.0845488	2L	mbm
FBgn0086855	808.202	-0.19086	0.0585128	-3.26186	0.00110685	0.00145784	2L	CG17078
FBgn0003444	1514.33	1.8847	0.0897557	20.9981	6.82375e-98	7.13667e-97	2L	smo
FBgn0031244	67.6397	-0.637879	0.141984	-4.49262	7.03526e-06	1.05386e-05	2L	CG11601
FBgn0031245	60.4533	3.88478	0.252628	15.3775	2.31818e-53	1.22195e-52	2L	CG3625
FBgn0031247	43.1579	-0.403627	0.166712	-2.4211	0.0154736	0.0187919	2L	CG11562
FBgn0017457	865.633	1.42475	0.0584221	24.3872	2.34081e-131	3.58276e-130	2L	U2af38
FBgn0024352	1552.02	-1.52003	0.0584721	-25.9958	5.53051e-149	9.89479e-148	2L	Hop
FBgn0020622	899.375	-2.61432	0.0805701	-32.4477	5.83195e-231	2.32621e-229	2L	Pi3K21B
FBgn0004611	496.727	-4.15606	0.115279	-36.0522	1.2757e-284	7.94212e-283	2L	Plc21C
FBgn0031250	40.6599	0.671767	0.191007	3.51697	0.000436498	0.000589374	2L	Ent1
FBgn0031251	36.7492	8.13072	0.873446	9.30879	1.29303e-20	3.48871e-20	2L	CG4213
FBgn0003278	341.085	0.810761	0.0851357	9.52315	1.68006e-21	4.66267e-21	2L	RpI135
FBgn0264855	1516.57	-0.933459	0.0788986	-11.8311	2.69499e-32	9.63587e-32	2L	AP-2alpha
FBgn0263933	1221.9	-1.335	0.0828856	-16.1066	2.29413e-58	1.32361e-57	2L	ebi
FBgn0031252	425.041	0.954687	0.0617645	15.4569	6.7804e-54	3.60708e-53	2L	CG13690
FBgn0002593	5124.15	0.987322	0.0582451	16.9512	1.88712e-64	1.21002e-63	2L	RpLP1
FBgn0031253	93.5937	0.860681	0.117164	7.34594	2.04322e-13	4.35289e-13	2L	CG11885
FBgn0031254	3.34364	5.13392	0.967955	5.30388	1.13367e-07	1.86495e-07	2L	CG13692
FBgn0031255	7.06687	4.83412	0.78937	6.12402	9.12427e-10	1.65462e-09	2L	BBS8
FBgn0004583	482.025	3.70058	0.166212	22.2643	8.20159e-110	1.013e-108	2L	ex
FBgn0015924	743.825	-3.31723	0.161263	-20.5703	5.06442e-94	5.07212e-93	2L	crq
FBgn0031256	368.385	0.235907	0.0994915	2.37113	0.0177338	0.0214491	2L	shv
FBgn0031257	57.9807	6.00217	0.419093	14.3218	1.59924e-46	7.52572e-46	2L	CG4133
FBgn0031258	10.659	-1.4219	0.494775	-2.87383	0.00405523	0.00513678	2L	CG4297
FBgn0027592	911.817	0.911483	0.0615602	14.8064	1.33236e-49	6.62514e-49	2L	MED15
FBgn0003963	1120.11	4.80072	0.164885	29.1155	2.28264e-186	5.8423e-185	2L	ush
FBgn0043364	107.951	-3.09437	0.170864	-18.1101	2.65145e-73	1.95757e-72	2L	cbt
FBgn0010602	1780.56	1.21555	0.0515874	23.5629	9.25609e-123	1.29221e-121	2L	lwr
FBgn0031260	897.596	1.29942	0.0884761	14.6867	7.84254e-49	3.85188e-48	2L	Spp
FBgn0005660	4.12935	4.93082	1.03371	4.77002	1.84211e-06	2.85072e-06	2L	Ets21C
FBgn0260933	18.4026	1.52037	0.319972	4.75158	2.01829e-06	3.1176e-06	2L	rempA
FBgn0031263	16.3931	-4.57645	0.639699	-7.15406	8.42462e-13	1.75027e-12	2L	Tspo
FBgn0031264	7.80968	4.98711	0.810707	6.15156	7.6726e-10	1.39659e-09	2L	CG11835
FBgn0031265	149.321	0.816785	0.108885	7.50135	6.31644e-14	1.3707e-13	2L	CG2794
FBgn0021874	185.032	2.23855	0.14408	15.5369	1.95286e-54	1.04797e-53	2L	Nle
FBgn0031266	2135.85	1.81458	0.0565418	32.0926	5.58352e-226	2.09986e-224	2L	CG2807
FBgn0031267	172.688	-2.4755	0.174363	-14.1974	9.50894e-46	4.40943e-45	2L	Ipk2
FBgn0013323	1.01601	3.37922	1.26616	2.66888	0.00761047	0.00945562	2L	Ptth
FBgn0023489	0.845563	3.05055	1.25085	2.43878	0.0147368	0.0179183	2L	Pph13
FBgn0010323	83.9752	10.2799	0.843002	12.1944	3.32931e-34	1.23e-33	2L	Gsc
FBgn0031270	56.0987	0.697333	0.145129	4.8049	1.54826e-06	2.40325e-06	2L	CG13689
FBgn0000497	60.5514	7.40154	0.679482	10.8929	1.24599e-27	4.02121e-27	NA	NA
FBgn0051658	60.6124	-0.702175	0.150768	-4.65731	3.20368e-06	4.88559e-06	2L	Nnf1b
FBgn0086130	169.253	0.247875	0.119111	2.08105	0.0374293	0.0439442	2L	Dbp21E2
FBgn0031281	304.921	1.47451	0.103739	14.2136	7.54215e-46	3.50623e-45	2L	Saf6
FBgn0031284	89.5435	-1.77395	0.150472	-11.7893	4.43414e-32	1.57746e-31	2L	CG3876
FBgn0015621	267.03	0.395836	0.0733623	5.39564	6.82799e-08	1.13582e-07	2L	Clp
FBgn0031285	847.762	1.46836	0.0533187	27.5392	5.95534e-167	1.23587e-165	2L	CG3662
FBgn0010583	1132.15	1.38499	0.0810815	17.0815	2.03862e-65	1.32842e-64	2L	dock
FBgn0020304	1818.77	2.29771	0.0716549	32.0663	1.30253e-225	4.87867e-224	2L	drongo
FBgn0031287	124.65	0.877047	0.11734	7.47439	7.75621e-14	1.67839e-13	2L	CG4291
FBgn0020545	201.731	-2.69228	0.189687	-14.1933	1.00757e-45	4.66284e-45	2L	kraken
FBgn0029095	152.278	2.00833	0.179396	11.195	4.31404e-29	1.44177e-28	2L	aru
FBgn0020305	283.949	0.885569	0.104442	8.47908	2.26977e-17	5.54297e-17	2L	dbe
FBgn0053526	1554.09	0.52389	0.143471	3.65154	0.000260673	0.000356568	2L	PNUTS
FBgn0031292	2.27005	5.06109	1.07452	4.71009	2.47605e-06	3.79986e-06	2L	CG15824
FBgn0031294	1.06323	2.28085	1.25075	1.82359	0.0682145	0.0783994	2L	IA-2
FBgn0003310	1820.33	1.37025	0.109801	12.4793	9.68234e-36	3.69719e-35	2L	S
FBgn0015905	276.18	-1.03505	0.0978353	-10.5795	3.70753e-26	1.15331e-25	2L	ast
FBgn0031298	396.863	0.82652	0.0748805	11.0379	2.50962e-28	8.23492e-28	2L	Atg4a
FBgn0261938	305.291	-3.48785	0.130464	-26.7342	1.88303e-157	3.58475e-156	2L	mtRNApol
FBgn0031301	1.95796	4.30067	1.1864	3.62499	0.000288978	0.000394466	2L	CG14339
FBgn0031302	2.68732	5.29127	1.0698	4.94606	7.57313e-07	1.19505e-06	2L	CG14340
FBgn0016926	1710.68	1.05123	0.164957	6.37276	1.85654e-10	3.47332e-10	2L	Pino
FBgn0031304	322.24	-0.561326	0.0733867	-7.64887	2.0275e-14	4.47029e-14	2L	CG4552
FBgn0031306	1.70811	4.64533	1.10687	4.19681	2.70707e-05	3.93235e-05	2L	CG4577
FBgn0031307	2.36483	4.62426	1.03156	4.48279	7.36723e-06	1.10233e-05	2L	MFS3
FBgn0283525	117.924	0.904264	0.112896	8.00972	1.14974e-15	2.66239e-15	2L	l(2)10685
FBgn0031309	163.58	0.612265	0.0941374	6.50395	7.82363e-11	1.48786e-10	2L	Tfb4
FBgn0031310	192.396	0.239151	0.0922236	2.59316	0.00950973	0.0117409	2L	Vps29
FBgn0261458	1668.16	0.23445	0.0665391	3.52349	0.000425901	0.000575319	2L	capt
FBgn0031312	111.781	-1.31781	0.133828	-9.84705	7.05829e-23	2.02791e-22	2L	Tango14
FBgn0031313	120.657	0.999555	0.235774	4.23947	2.24052e-05	3.26854e-05	2L	CG5080
FBgn0031314	301.042	0.412534	0.100949	4.08654	4.37847e-05	6.27324e-05	2L	IntS14
FBgn0031315	79.8264	0.831538	0.133132	6.24598	4.21144e-10	7.76705e-10	2L	CG14341
FBgn0024314	538.687	-0.397612	0.0605439	-6.56733	5.12237e-11	9.81646e-11	2L	Plap
FBgn0051922	4.69479	1.11673	0.554969	2.01224	0.0441944	0.05148	2L	CG31922
FBgn0031317	90.4879	-2.02068	0.171227	-11.8011	3.85017e-32	1.37183e-31	2L	CG5118
FBgn0031318	583.244	1.36888	0.0682204	20.0655	1.47846e-89	1.3929e-88	2L	CG4887
FBgn0031319	351.504	0.750719	0.0857785	8.75183	2.09923e-18	5.28045e-18	2L	CG4896
FBgn0031320	147.677	-0.921982	0.106962	-8.6197	6.71271e-18	1.66087e-17	2L	CG5126
FBgn0031321	183.461	0.502504	0.115202	4.36195	1.2891e-05	1.90227e-05	2L	Tgt
FBgn0031337	1.04427	2.8616	1.32232	2.16407	0.0304589	0.035976	2L	CG14346
FBgn0002543	2797.49	10.4993	0.26214	40.0524	0	0	2L	robo2
FBgn0031343	1.42326	4.40857	1.15167	3.82798	0.0001292	0.000180016	2L	CG18131
FBgn0031344	76.7923	0.303324	0.140751	2.15503	0.0311592	0.0367654	2L	CG7420
FBgn0031345	0.944912	2.5708	1.34071	1.91749	0.0551757	0.0638038	2L	CG18132
FBgn0001174	70.1534	6.89811	1.09471	6.3013	2.95168e-10	5.47659e-10	2L	halo
FBgn0264881	1.28834	4.27533	1.18721	3.60114	0.000316822	0.000431451	NA	NA
FBgn0026398	11.6088	6.44725	0.896194	7.19403	6.29048e-13	1.3134e-12	2L	Or22a
FBgn0026397	3.51707	4.1705	0.956032	4.3623	1.28701e-05	1.89949e-05	2L	Or22b
FBgn0261509	20.4551	7.27964	0.861336	8.45157	2.87413e-17	6.9911e-17	2L	haf
FBgn0031347	1.24055	2.64808	1.33153	1.98874	0.0467294	0.0542956	2L	CG10869
FBgn0051935	217.825	-0.525023	0.0809887	-6.48267	9.0111e-11	1.71122e-10	2L	CG31935
FBgn0031351	65.8895	-3.41446	0.243794	-14.0055	1.4424e-44	6.5631e-44	2L	CG14352
FBgn0021906	510.254	0.554232	0.0809202	6.84912	7.43058e-12	1.47459e-11	2L	RFeSP
FBgn0011570	546.071	-0.373216	0.0578197	-6.45484	1.08337e-10	2.05056e-10	2L	cpb
FBgn0086698	248.641	-0.205707	0.0756691	-2.7185	0.00655781	0.00818678	2L	frtz
FBgn0031359	204.916	-0.547147	0.282073	-1.93973	0.0524121	0.0607148	2L	Rim2
FBgn0000579	2651.59	-4.41492	0.114325	-38.6172	0	0	2L	Eno
FBgn0260648	62.1063	0.792323	0.158658	4.99392	5.91662e-07	9.38308e-07	2L	Rrp40
FBgn0031360	240.741	0.212991	0.0923191	2.30712	0.0210483	0.025223	2L	CG31937
FBgn0031361	88.3369	1.18941	0.173891	6.83999	7.92009e-12	1.56937e-11	2L	CG17652
FBgn0264494	27.6762	-2.91295	0.369383	-7.88598	3.12068e-15	7.09448e-15	2L	CG17646
FBgn0027597	131.246	-0.640041	0.157471	-4.0645	4.81356e-05	6.8731e-05	2L	CG17712
FBgn0031365	1.71602	4.13622	1.10613	3.73935	0.000184493	0.000254784	2L	CG17650
FBgn0031374	921.78	-1.96721	0.140256	-14.0258	1.08337e-44	4.94411e-44	2L	Wdr62
FBgn0031375	44.8822	9.37619	0.852075	11.0039	3.65756e-28	1.19506e-27	2L	erm
FBgn0267972	218.171	0.310952	0.132455	2.34759	0.0188951	0.022782	2L	Der-1
FBgn0031377	568.576	-2.69041	0.0813048	-33.0904	4.08558e-240	1.70337e-238	2L	CG15356
FBgn0031378	60.8743	-3.26133	0.23387	-13.9451	3.37197e-44	1.52375e-43	2L	CG15362
FBgn0001125	653.238	-6.76543	0.415412	-16.2861	1.23934e-59	7.28735e-59	2L	Got2
FBgn0031381	234.197	-0.272006	0.108496	-2.50706	0.0121742	0.0149007	2L	Npc2a
FBgn0031384	393.756	-3.92482	0.118113	-33.2294	4.0541e-242	1.72938e-240	2L	CG4238
FBgn0028952	169.091	0.734093	0.0869597	8.44176	3.12589e-17	7.58544e-17	2L	Kebab
FBgn0026396	2.63125	5.27503	1.21023	4.35872	1.30826e-05	1.92961e-05	2L	Or22c
FBgn0004507	1727.79	-4.08231	0.334794	-12.1935	3.36697e-34	1.24342e-33	2L	GlyP
FBgn0031390	2342.01	1.27042	0.0585539	21.6966	2.21037e-104	2.58785e-103	2L	tho2
FBgn0031391	408.105	1.01324	0.0919776	11.0162	3.19418e-28	1.04551e-27	2L	CG11723
FBgn0027509	663.617	0.161253	0.0845467	1.90726	0.056487	0.0652792	2L	TBCD
FBgn0031392	757.672	-1.44173	0.081844	-17.6156	1.86869e-69	1.31136e-68	2L	AIF
FBgn0000097	2215.78	1.7318	0.0871354	19.8749	6.71769e-88	6.15276e-87	2L	aop
FBgn0010288	513.787	-2.82075	0.100386	-28.0992	1.00289e-173	2.28164e-172	2L	Uch
FBgn0085203	45.2481	0.667832	0.176433	3.78518	0.000153598	0.00021282	2L	CG34174
FBgn0031398	418.085	1.02485	0.0718288	14.2679	3.46905e-46	1.62418e-45	2L	CG10880
FBgn0031399	467.081	1.81629	0.0732367	24.8003	8.90125e-136	1.44649e-134	2L	mio
FBgn0031401	164.687	-2.10632	0.118379	-17.793	8.00115e-71	5.71493e-70	2L	papi
FBgn0262126	690.333	-1.17762	0.0640515	-18.3856	1.71424e-75	1.30322e-74	2L	Sec24CD
FBgn0051679	1.15144	3.54424	1.29547	2.73587	0.00622152	0.00778134	2L	Tengl3
FBgn0264979	163.603	-4.77885	0.274398	-17.4158	6.26285e-68	4.28403e-67	2L	CG4267
FBgn0031412	1.09634	4.02821	1.20877	3.33248	0.000860747	0.0011413	2L	CG16995
FBgn0031413	94.8277	-0.375922	0.122954	-3.05742	0.0022325	0.00288301	2L	CG9967
FBgn0031414	43.0968	8.84201	0.859	10.2934	7.54858e-25	2.28041e-24	2L	eys
FBgn0014010	461.456	-1.32752	0.0838243	-15.8369	1.73015e-56	9.67919e-56	2L	Rab5
FBgn0261647	1505.82	0.393348	0.104324	3.77045	0.000162954	0.000225545	2L	Axud1
FBgn0031417	9.22814	4.59698	0.689158	6.67043	2.55054e-11	4.95481e-11	2L	CG3597
FBgn0031418	274.016	0.700307	0.0798251	8.77301	1.73951e-18	4.38879e-18	2L	CG3609
FBgn0031419	6.92726	0.745188	0.405111	1.83947	0.0658463	0.0757532	2L	CG15390
FBgn0031420	551.661	0.966984	0.0946879	10.2123	1.74612e-24	5.22532e-24	2L	Atxn7
FBgn0264672	205.238	2.24275	0.105073	21.3448	4.36181e-101	4.7959e-100	2L	Eogt
FBgn0031422	45.7543	-2.50269	0.233953	-10.6974	1.04689e-26	3.30798e-26	2L	CG9870
FBgn0031428	66.7695	2.90483	0.179295	16.2014	4.92763e-59	2.8718e-58	2L	CG9886
FBgn0000490	219.198	10.2331	0.810922	12.6192	1.65593e-36	6.41892e-36	2L	dpp
FBgn0011818	1287.68	0.820802	0.0485868	16.8935	5.02051e-64	3.19247e-63	2L	oaf
FBgn0041337	8.07242	4.7087	0.739555	6.36694	1.92836e-10	3.60331e-10	2L	Cyp309a2
FBgn0031434	868.439	1.64674	0.129143	12.7513	3.06668e-37	1.20651e-36	2L	insv
FBgn0031435	463.226	-0.53965	0.153777	-3.5093	0.000449284	0.000606283	2L	Elba2
FBgn0031436	183.014	0.528213	0.095499	5.53109	3.18251e-08	5.37752e-08	2L	ND-B17.2
FBgn0031437	348.486	1.19893	0.0824529	14.5408	6.67939e-48	3.23405e-47	2L	Arpc5
FBgn0026479	577.351	-2.17545	0.0928784	-23.4226	2.51716e-121	3.4565e-120	2L	Drp1
FBgn0031449	439.112	-6.38172	0.220026	-29.0044	5.79601e-185	1.45121e-183	2L	CG31689
FBgn0031450	289.535	-1.87479	0.141988	-13.2038	8.33662e-40	3.4462e-39	2L	Hrs
FBgn0031451	18.748	2.71841	0.306606	8.86615	7.57203e-19	1.93479e-18	2L	CG9961
FBgn0031452	292.68	1.17709	0.0762075	15.4459	8.0447e-54	4.26735e-53	2L	Cwc25
FBgn0250906	702.836	-2.30222	0.117169	-19.6487	5.93436e-86	5.29324e-85	2L	Pgk
FBgn0031453	4235.23	3.90124	0.0987797	39.4943	0	0	2L	Bacc
FBgn0031456	486.647	0.283704	0.0939901	3.01845	0.00254074	0.00326869	2L	Trn-SR
FBgn0031457	104.251	-2.3976	0.144356	-16.6089	6.00371e-62	3.69774e-61	2L	CG3077
FBgn0031458	304.045	0.751677	0.0896589	8.38375	5.12695e-17	1.23599e-16	2L	aph-1
FBgn0026324	254.07	1.64948	0.0788012	20.9322	2.72883e-97	2.83466e-96	2L	Taf10b
FBgn0028398	183.917	1.61035	0.111849	14.3976	5.35893e-47	2.53998e-46	2L	Taf10
FBgn0019830	429.025	0.182906	0.092452	1.97839	0.0478847	0.05561	2L	colt
FBgn0031459	378.568	0.313328	0.111764	2.80347	0.00505558	0.00636716	2L	CG2862
FBgn0004242	2.34031	3.08441	1.03519	2.97956	0.00288661	0.00370074	2L	Syt1
FBgn0031463	4.08467	5.92359	0.947334	6.2529	4.02895e-10	7.43497e-10	2L	G6P
FBgn0283531	1074.56	-6.24463	0.140263	-44.5209	0	0	2L	Duox
FBgn0031473	2.11592	-2.3769	1.11387	-2.1339	0.0328508	0.0387167	2L	CG3104
FBgn0015521	1676.55	0.981593	0.0690857	14.2083	8.13372e-46	3.77933e-45	2L	RpS21
FBgn0031474	355.014	-2.91018	0.0998244	-29.153	7.64448e-187	1.97301e-185	2L	CG2991
FBgn0031476	6.09867	6.50923	0.914615	7.11691	1.10377e-12	2.28234e-12	2L	CG8813
FBgn0031478	344.957	-0.764785	0.0720946	-10.6081	2.73337e-26	8.54318e-26	2L	CG8814
FBgn0031479	107.48	0.468597	0.123923	3.78137	0.000155971	0.000216075	2L	Prx6005
FBgn0051950	44.8406	0.462725	0.185856	2.4897	0.0127853	0.0156279	2L	CG31950
FBgn0028970	94.7578	1.57259	0.131154	11.9904	3.99184e-33	1.44806e-32	2L	betaggt-II
FBgn0024947	849.436	1.02068	0.0786292	12.9809	1.57072e-38	6.31164e-38	2L	NTPase
FBgn0041111	1443.04	-0.293745	0.077228	-3.80361	0.000142605	0.000198094	2L	lilli
FBgn0010263	14.9961	-2.27365	0.417169	-5.45018	5.03196e-08	8.42225e-08	2L	Rbp9
FBgn0024920	312.686	-0.613909	0.109905	-5.5858	2.32622e-08	3.96774e-08	2L	Ts
FBgn0260639	849.296	1.18809	0.0591733	20.0781	1.14812e-89	1.08612e-88	2L	gammaTub23C
FBgn0031483	367.708	-4.84637	0.17992	-26.9362	8.27059e-160	1.62485e-158	2L	CG9641
FBgn0031485	125.066	1.16141	0.112218	10.3497	4.1996e-25	1.27622e-24	2L	CG9643
FBgn0250786	3365.05	-0.0911229	0.035435	-2.57155	0.0101245	0.0124632	2L	Chd1
FBgn0025109	253.413	1.00952	0.0773283	13.055	5.95484e-39	2.41922e-38	2L	Bem46
FBgn0002989	358.038	0.589797	0.0662301	8.90527	5.32583e-19	1.36997e-18	2L	okr
FBgn0025681	1181.83	0.39081	0.0415582	9.40394	5.25597e-21	1.44197e-20	2L	CG3558
FBgn0031488	282.705	6.56413	0.231326	28.3761	3.99065e-177	9.3562e-176	2L	CG17265
FBgn0031489	15.5099	7.3565	0.878674	8.37227	5.65181e-17	1.36217e-16	2L	CG17224
FBgn0031490	29.4139	7.33142	0.849743	8.62781	6.25378e-18	1.55107e-17	2L	CG17264
FBgn0031491	203.141	-0.953288	0.101248	-9.41538	4.71383e-21	1.29535e-20	2L	alpha4GT1
FBgn0031492	617.366	0.131468	0.0508271	2.58658	0.00969342	0.0119581	2L	CG3542
FBgn0031493	1146.06	1.34137	0.0498077	26.9309	9.54768e-160	1.87175e-158	2L	CG3605
FBgn0031494	65.3505	2.92562	0.229555	12.7447	3.33475e-37	1.31141e-36	2L	CG17219
FBgn0031496	6.24144	5.55197	0.907452	6.1182	9.46412e-10	1.71557e-09	2L	CG17258
FBgn0031497	488.074	-1.97703	0.0792634	-24.9425	2.57249e-137	4.21012e-136	2L	SerRS
FBgn0031498	56.7373	-4.95156	0.379697	-13.0408	7.16613e-39	2.90492e-38	2L	CG17260
FBgn0243513	74.2836	-1.11762	0.139085	-8.03548	9.32105e-16	2.1617e-15	2L	cnir
FBgn0031501	9.89924	3.41992	0.480559	7.11655	1.10665e-12	2.28779e-12	2L	CG17261
FBgn0042627	20.2314	3.97791	0.627707	6.33721	2.33968e-10	4.35511e-10	2L	FASN2
FBgn0283427	113.446	-1.02573	0.579682	-1.76947	0.0768159	0.0878032	2L	FASN1
FBgn0031505	177.75	0.487034	0.104681	4.65256	3.27834e-06	4.99697e-06	2L	ND-B14.5B
FBgn0011648	798.796	-1.31026	0.0952456	-13.7567	4.64355e-43	2.057e-42	2L	Mad
FBgn0260817	241.306	-0.275631	0.0896595	-3.0742	0.00211068	0.00272837	2L	gkt
FBgn0014906	492.952	-1.27538	0.0713771	-17.8683	2.08394e-71	1.50011e-70	2L	Hydr2
FBgn0264744	97.0695	0.568383	0.150586	3.77448	0.000160343	0.000222065	2L	CG44002
FBgn0031515	1.50583	3.36866	1.28877	2.61385	0.00895276	0.0110726	2L	CG9664
FBgn0031518	31.4959	8.87316	0.8596	10.3224	5.57996e-25	1.69069e-24	2L	CG3277
FBgn0031517	14.8521	7.78379	0.882564	8.81951	1.14957e-18	2.91955e-18	2L	CG15406
FBgn0031519	199.83	0.779805	0.0921762	8.45994	2.67513e-17	6.5208e-17	2L	CG3326
FBgn0020445	805.923	-6.7696	0.182971	-36.9983	1.22145e-299	8.15539e-298	2L	E23
FBgn0085423	737.05	-1.10857	0.0830986	-13.3404	1.34794e-40	5.67636e-40	2L	CG34394
FBgn0031528	11.8116	6.95468	0.908732	7.65318	1.96076e-14	4.32522e-14	2L	CG15412
FBgn0031529	212.136	0.219095	0.0860965	2.54476	0.0109353	0.0134255	2L	CG9662
FBgn0016698	223.456	0.26782	0.10768	2.4872	0.0128755	0.0157299	2L	Ptpa
FBgn0031534	273.81	-6.12345	0.265134	-23.0957	5.11502e-118	6.80084e-117	2L	Snx1
FBgn0031535	338.016	-2.41392	0.140502	-17.1807	3.70309e-66	2.46178e-65	2L	CG12795
FBgn0031536	285.789	-0.392829	0.0763126	-5.14763	2.63798e-07	4.25086e-07	2L	Cog3
FBgn0266670	209.886	-0.875542	0.106717	-8.20437	2.3181e-16	5.46964e-16	2L	Sec5
FBgn0031538	7.80182	5.40453	0.882218	6.12607	9.00759e-10	1.63442e-09	2L	CG3246
FBgn0005616	454.994	4.74092	0.473956	10.0029	1.48041e-23	4.33169e-23	2L	msl-2
FBgn0021967	301.095	0.93306	0.0768059	12.1483	5.85772e-34	2.15375e-33	2L	ND-PDSW
FBgn0031540	934.384	0.223042	0.0871341	2.55976	0.0104745	0.0128854	2L	CG3238
FBgn0051776	4.12678	5.91311	1.14901	5.14625	2.65747e-07	4.28151e-07	2L	CG31776
FBgn0051956	12.9474	7.57288	1.04171	7.26963	3.60479e-13	7.60579e-13	2L	pgant4
FBgn0261560	480.232	5.3716	0.901759	5.95681	2.57213e-09	4.56728e-09	2L	Thor
FBgn0014396	3.1561	5.04084	1.32935	3.79196	0.000149466	0.000207219	2L	tim
FBgn0053123	844.362	-1.8097	0.0919701	-19.677	3.39432e-86	3.03643e-85	NA	NA
FBgn0031544	476.682	-1.14668	0.0994191	-11.5338	8.91523e-31	3.08005e-30	2L	CG17593
FBgn0031545	11.7745	1.35149	0.483526	2.79508	0.00518865	0.00652583	2L	CG3213
FBgn0031547	7.59271	6.30808	0.910158	6.93075	4.18615e-12	8.41983e-12	2L	Sr-CIV
FBgn0031548	18.8775	5.26208	0.601025	8.75517	2.03797e-18	5.13057e-18	2L	CG8852
FBgn0031549	523.953	1.01883	0.12278	8.29797	1.05904e-16	2.52929e-16	2L	Spindly
FBgn0024244	528.034	10.7718	0.651548	16.5326	2.13578e-61	1.30239e-60	2L	drm
FBgn0004892	161.804	10.7444	0.837746	12.8254	1.18137e-37	4.68987e-37	2L	sob
FBgn0002985	455.479	9.14753	1.03966	8.79854	1.38603e-18	3.51041e-18	2L	odd
FBgn0000721	2197.35	-1.9991	0.171065	-11.6862	1.49941e-31	5.27111e-31	2L	for
FBgn0051777	6.35251	2.95729	0.550763	5.36943	7.89845e-08	1.31105e-07	2L	CG31777
FBgn0015376	298.534	-0.403535	0.168473	-2.39525	0.0166092	0.0201206	2L	cutlet
FBgn0031566	475.135	0.886605	0.12911	6.86707	6.55331e-12	1.30443e-11	2L	CG2818
FBgn0003386	1.69289	4.13163	1.24418	3.32077	0.000897696	0.00118842	2L	Shaw
FBgn0004893	255.94	9.72892	0.655861	14.8338	8.8553e-50	4.41758e-49	2L	bowl
FBgn0031571	3.04641	3.51321	0.95136	3.69283	0.000221772	0.000304804	2L	bark
FBgn0021800	342.262	-1.27045	0.11349	-11.1944	4.3442e-29	1.45132e-28	2L	Reph
FBgn0031573	219.113	-0.927626	0.0947938	-9.78572	1.29668e-22	3.69552e-22	2L	CG3407
FBgn0003430	468.872	8.95867	0.94507	9.47937	2.55817e-21	7.07625e-21	2L	slp1
FBgn0004567	256.647	9.45511	0.637168	14.8393	8.16176e-50	4.0738e-49	2L	slp2
FBgn0031574	247.823	3.60041	0.110926	32.4576	4.22572e-231	1.69286e-229	2L	CG3964
FBgn0031575	162.339	-3.1735	0.161901	-19.6015	1.5014e-85	1.3289e-84	2L	Cep97
FBgn0000256	217.177	-4.8268	0.189144	-25.5192	1.20796e-143	2.03848e-142	2L	capu
FBgn0051774	7.27035	6.76092	1.05175	6.42827	1.29067e-10	2.43146e-10	2L	fred
FBgn0000547	4881.17	1.97137	0.0935042	21.0832	1.13329e-98	1.19612e-97	2L	ed
FBgn0086032	7.99608	6.89454	0.94602	7.28795	3.14717e-13	6.65551e-13	2L	snoRNA:Me28S-C437
FBgn0020376	0.897515	3.11965	1.33776	2.33199	0.0197011	0.0237039	2L	Sr-CIII
FBgn0014033	5.28397	4.84269	0.923171	5.24572	1.55677e-07	2.54553e-07	2L	Sr-CI
FBgn0051961	160.071	-1.72051	0.116241	-14.8013	1.43663e-49	7.1359e-49	2L	TBCC
FBgn0040102	7.65988	6.83602	1.05733	6.46536	1.01056e-10	1.91472e-10	2L	lectin-24Db
FBgn0031589	135.144	-3.42322	0.159354	-21.4819	2.30152e-102	2.59879e-101	2L	CG3714
FBgn0001075	1546.99	9.21275	0.251066	36.6946	8.91106e-295	5.82316e-293	2L	ft
FBgn0031590	921.721	-0.333535	0.0749797	-4.44833	8.65395e-06	1.28983e-05	2L	CG3702
FBgn0003941	3745.34	0.846477	0.0447188	18.9289	6.59457e-80	5.36296e-79	2L	RpL40
FBgn0031592	16.9843	7.97214	0.873513	9.12653	7.07268e-20	1.86513e-19	2L	Art2
FBgn0010473	587.894	11.2502	0.725774	15.501	3.41435e-54	1.82482e-53	2L	tutl
FBgn0020762	21.9368	6.90011	0.878423	7.85511	3.99432e-15	9.03157e-15	2L	Atet
FBgn0031596	3.04409	5.50771	1.02137	5.39246	6.95004e-08	1.15571e-07	2L	CG15429
FBgn0026319	1224.53	12.3113	0.729523	16.8759	6.77293e-64	4.29496e-63	2L	Traf4
FBgn0031597	262.979	0.827641	0.0900118	9.1948	3.75686e-20	1.00045e-19	2L	CG17612
FBgn0031598	346.927	-0.171603	0.0988367	-1.73623	0.0825233	0.0940237	2L	Vps53
FBgn0261976	125.734	0.781795	0.0995718	7.85157	4.1086e-15	9.28541e-15	2L	Psf2
FBgn0031600	79.696	-1.36298	0.282888	-4.81807	1.44954e-06	2.2538e-06	2L	CG3652
FBgn0022153	689.388	-0.936028	0.167509	-5.58793	2.2979e-08	3.92089e-08	2L	l(2)k05819
FBgn0031601	100.981	1.23122	0.138208	8.90842	5.17627e-19	1.33298e-18	2L	Dim1
FBgn0031602	18.6333	6.25558	0.79392	7.87936	3.29066e-15	7.46984e-15	2L	CG15431
FBgn0031603	9.037	2.05223	0.465497	4.40869	1.03998e-05	1.54256e-05	2L	CG15432
FBgn0027609	147.187	-0.477023	0.147174	-3.24123	0.00119017	0.00156437	2L	morgue
FBgn0031604	265.714	-0.679143	0.0952226	-7.13216	9.88028e-13	2.04623e-12	2L	Elp3
FBgn0025684	301.011	-0.916288	0.0737794	-12.4193	2.05361e-35	7.79004e-35	2L	MFS18
FBgn0031606	559.093	-0.340908	0.0956214	-3.56518	0.000363605	0.000493483	2L	CG15439
FBgn0031607	273.916	2.52477	0.0962131	26.2414	8.96229e-152	1.64499e-150	2L	CG15440
FBgn0019982	130.409	-3.83141	0.237099	-16.1595	9.7298e-59	5.64549e-58	2L	Gs1l
FBgn0261606	6055.59	1.05372	0.0525513	20.0513	1.96564e-89	1.8481e-88	2L	RpL27A
FBgn0065053	2.23605	3.43839	1.04235	3.2987	0.000971322	0.00128312	2L	snoRNA:Me18S-C1831
FBgn0053002	102.61	0.535007	0.106892	5.00512	5.58269e-07	8.8642e-07	2L	mRpL27
FBgn0031608	211.068	-0.73467	0.0912777	-8.04874	8.36515e-16	1.94392e-15	2L	CG15435
FBgn0031609	162.177	0.646817	0.096905	6.67475	2.47651e-11	4.81404e-11	2L	CG15443
FBgn0031610	111.345	-1.30829	0.134072	-9.75808	1.70354e-22	4.84159e-22	2L	CG15436
FBgn0031611	136.418	0.728725	0.114331	6.3738	1.84401e-10	3.4513e-10	2L	FIG4
FBgn0053196	128.235	6.44787	0.325582	19.8041	2.74186e-87	2.48168e-86	2L	dpy
FBgn0031613	1.75791	4.15708	1.09542	3.79495	0.000147673	0.000204854	2L	HP6
FBgn0000227	160.601	7.00737	1.44531	4.84835	1.24495e-06	1.94094e-06	2L	Bsg25A
FBgn0031621	13.1031	3.96091	0.904022	4.38143	1.17901e-05	1.74428e-05	2L	Elba3
FBgn0031623	9.6877	2.95331	0.499441	5.91324	3.35453e-09	5.92346e-09	2L	Taf12L
FBgn0031628	47.1416	3.2811	0.219965	14.9164	2.57705e-50	1.30038e-49	2L	CG3294
FBgn0031630	38.4623	5.37703	0.436768	12.3109	7.90922e-35	2.96483e-34	2L	CG15629
FBgn0031631	203.499	1.54338	0.11843	13.0319	8.05256e-39	3.25994e-38	2L	CG3225
FBgn0031632	3222.17	10.5729	0.265786	39.7797	0	0	2L	CG15628
FBgn0031633	353.349	0.539868	0.0929043	5.81102	6.20937e-09	1.08338e-08	2L	Fnta
FBgn0031634	13.0929	7.10442	0.879139	8.08111	6.41811e-16	1.49334e-15	2L	Ir25a
FBgn0031635	514.217	0.377949	0.0741636	5.09616	3.46609e-07	5.56289e-07	2L	tank
FBgn0031636	320.503	8.56319	0.400711	21.37	2.54354e-101	2.81009e-100	2L	CG12194
FBgn0031637	229.781	-3.18859	0.189711	-16.8076	2.14608e-63	1.34884e-62	2L	mxt
FBgn0031638	233.657	0.776695	0.0887837	8.74817	2.16843e-18	5.45304e-18	2L	CG11927
FBgn0031640	259.323	-0.273413	0.0725764	-3.76724	0.000165064	0.000228363	2L	Mon1
FBgn0051660	9.35151	4.92045	0.714893	6.88278	5.86945e-12	1.17236e-11	2L	smog
FBgn0000286	331.089	-1.72307	0.100816	-17.0913	1.72309e-65	1.1252e-64	2L	Cf2
FBgn0031643	252.882	-1.60687	0.100719	-15.954	2.6718e-57	1.51776e-56	2L	CG3008
FBgn0031644	9.24897	7.11709	0.919241	7.74235	9.75922e-15	2.17517e-14	2L	CG15625
FBgn0031645	1578.13	6.89628	0.146514	47.0691	0	0	2L	CG3036
FBgn0031646	2.94318	5.45818	0.985803	5.53679	3.08072e-08	5.21126e-08	2L	CG2837
FBgn0041150	661.47	-5.74614	0.150511	-38.1776	0	0	2L	hoe1
FBgn0031650	5.10846	5.23702	0.945688	5.53779	3.06318e-08	5.18254e-08	2L	CG14044
FBgn0031651	78.9312	-0.350433	0.145932	-2.40134	0.016335	0.0198015	2L	mRpL24
FBgn0015000	321.418	-0.885866	0.0757762	-11.6906	1.42436e-31	5.01109e-31	2L	betaggt-I
FBgn0031652	72.5117	0.723519	0.130385	5.5491	2.87148e-08	4.87073e-08	2L	jet
FBgn0031653	2.77665	4.86399	0.993223	4.89718	9.72232e-07	1.52375e-06	2L	Jon25Biii
FBgn0031655	387.814	0.213437	0.0956258	2.232	0.0256148	0.0304511	2L	Marcal1
FBgn0083960	6.8062	6.17369	0.914863	6.74821	1.49685e-11	2.94072e-11	2L	CG34124
FBgn0083961	110.665	0.628021	0.124676	5.03723	4.7231e-07	7.53178e-07	2L	CG34125
FBgn0015834	1704.03	1.00527	0.0516762	19.4533	2.73117e-84	2.36513e-83	2L	Trip1
FBgn0262467	214.713	-0.934519	0.0908777	-10.2833	8.38378e-25	2.52941e-24	2L	Scox
FBgn0031657	89.2311	-0.589933	0.13661	-4.31837	1.57188e-05	2.31215e-05	2L	CG3756
FBgn0031659	243.595	-1.5174	0.0926046	-16.3858	2.41429e-60	1.43518e-59	2L	CG14043
FBgn0031660	260.359	-0.260226	0.0879944	-2.95731	0.00310341	0.00397039	2L	mRpL28
FBgn0031661	274.638	0.344718	0.0827115	4.16771	3.07668e-05	4.45312e-05	2L	Gmd
FBgn0031662	170.059	-0.43129	0.149416	-2.88652	0.00389533	0.00494442	2L	CG3792
FBgn0083962	530.948	-2.8938	0.0899378	-32.1756	3.87956e-227	1.48943e-225	2L	CG34126
FBgn0053113	3330.37	1.76965	0.0471453	37.536	0	0	2L	Rtnl1
FBgn0031670	769.553	1.20211	0.0687385	17.4882	1.76307e-68	1.21959e-67	2L	CG3887
FBgn0016075	5.85568	3.43717	0.766925	4.48176	7.40296e-06	1.1075e-05	2L	vkg
FBgn0031673	607.138	1.3518	0.0619325	21.827	1.28525e-105	1.52019e-104	2L	CG31650
FBgn0031675	4.83896	5.66409	0.933741	6.06602	1.31119e-09	2.36101e-09	2L	CG9121
FBgn0022023	1289.42	1.07062	0.0668245	16.0214	9.05642e-58	5.17975e-57	2L	eIF-3p40
FBgn0031676	136.288	-0.434888	0.145646	-2.98593	0.00282721	0.00362711	2L	senju
FBgn0031677	134.98	-3.34996	0.249313	-13.4367	3.68402e-41	1.57588e-40	2L	CG14036
FBgn0028694	887.094	-0.859467	0.126253	-6.80752	9.9297e-12	1.96125e-11	2L	Rpn11
FBgn0028572	155.715	5.22428	0.224739	23.246	1.56126e-119	2.10314e-118	2L	qtc
FBgn0261608	2861.62	0.934888	0.0536497	17.4258	5.2566e-68	3.61181e-67	2L	RpL37A
FBgn0031681	666.778	-1.4982	0.0783845	-19.1134	1.9525e-81	1.62221e-80	2L	pgant5
FBgn0031682	222.279	-0.913838	0.101928	-8.96554	3.08768e-19	8.00729e-19	2L	CG5828
FBgn0031683	300.953	1.08031	0.0758952	14.2343	5.61282e-46	2.61591e-45	2L	CG4230
FBgn0031684	196.242	0.92161	0.0865878	10.6436	1.86675e-26	5.86837e-26	2L	ND-13A
FBgn0261836	533.292	3.10927	0.134629	23.0951	5.18819e-118	6.88818e-117	2L	Msp300
FBgn0003716	1133.08	1.05038	0.094693	11.0925	1.36432e-28	4.51377e-28	2L	tkv
FBgn0031693	15.2759	7.3457	0.890353	8.25033	1.57956e-16	3.74911e-16	2L	Cyp4ac1
FBgn0031694	17.0063	7.48966	0.867667	8.63196	6.03101e-18	1.49622e-17	2L	Cyp4ac2
FBgn0031695	16.5206	7.94369	0.87043	9.12617	7.09673e-20	1.87094e-19	2L	Cyp4ac3
FBgn0031696	645.095	-0.642857	0.0745443	-8.62383	6.47525e-18	1.60341e-17	2L	Bub1
FBgn0016076	5.29286	3.55851	0.722684	4.92403	8.47817e-07	1.33421e-06	2L	vri
FBgn0031698	3281.2	-0.1058	0.0521988	-2.02687	0.0426752	0.0498112	2L	Ncoa6
FBgn0015031	464.119	1.36491	0.0647878	21.0675	1.58199e-98	1.66588e-97	2L	cype
FBgn0031700	5.86525	5.93484	1.02908	5.76711	8.06415e-09	1.40142e-08	2L	CG14022
FBgn0031703	49.8847	-4.76596	0.385639	-12.3586	4.37716e-35	1.65021e-34	2L	CG12512
FBgn0016920	1.54498	2.94395	1.07569	2.7368	0.00620407	0.00776162	2L	nompC
FBgn0016660	3.2351	4.5758	1.03961	4.40145	1.07529e-05	1.59391e-05	2L	H15
FBgn0261963	432.114	12.1649	0.850097	14.3101	1.89353e-46	8.89247e-46	2L	mid
FBgn0031707	8.21397	4.18753	0.659752	6.34713	2.19372e-10	4.08672e-10	2L	CG14020
FBgn0000318	310.505	0.539621	0.0789725	6.83303	8.31422e-12	1.64605e-11	2L	cl
FBgn0031710	162.114	-1.07759	0.0957444	-11.2549	2.19194e-29	7.35758e-29	2L	Vps52
FBgn0031711	540.548	0.814845	0.0576527	14.1337	2.35468e-45	1.08264e-44	2L	CG6907
FBgn0051989	291.692	1.09388	0.0701704	15.5889	8.65992e-55	4.67991e-54	2L	Cap-D3
FBgn0051915	126.843	-0.380321	0.133323	-2.85262	0.004336	0.00548037	2L	CG31915
FBgn0031713	147.141	-1.81499	0.117842	-15.4018	1.59057e-53	8.39856e-53	2L	CG7277
FBgn0031715	5.55588	4.13521	0.741973	5.57326	2.50009e-08	4.25644e-08	2L	tomb
FBgn0031716	4.86286	2.30174	0.598057	3.8487	0.000118748	0.000165956	2L	CG14015
FBgn0014189	4574.51	1.45697	0.0552277	26.3812	2.25147e-153	4.19092e-152	2L	Hel25E
FBgn0002525	3419.64	1.57311	0.0564428	27.8708	6.02539e-171	1.31248e-169	2L	Lam
FBgn0031717	90.2529	6.63208	0.438652	15.1193	1.20909e-51	6.19954e-51	2L	Oscillin
FBgn0031718	172.24	5.17077	1.61418	3.20335	0.0013584	0.00178066	2L	CG14014
FBgn0031724	1.32285	4.2976	1.169	3.6763	0.000236642	0.000324467	2L	CG18266
FBgn0024191	219.361	0.627898	0.140757	4.46087	8.16269e-06	1.21878e-05	2L	sip1
FBgn0031736	271.708	-0.780221	0.108193	-7.21136	5.5395e-13	1.1595e-12	2L	CG11030
FBgn0031733	12.9453	6.62296	0.873707	7.5803	3.44759e-14	7.5418e-14	2L	CG14006
FBgn0031734	10.0394	5.3417	0.78483	6.80618	1.00222e-11	1.97825e-11	2L	CG11147
FBgn0031735	8.10925	6.92276	0.913857	7.57532	3.58254e-14	7.83144e-14	2L	CG11029
FBgn0031738	132.411	-2.70138	0.14326	-18.8564	2.60204e-79	2.08843e-78	2L	CG9171
FBgn0051913	1.87687	4.2522	1.05227	4.041	5.32244e-05	7.57975e-05	2L	CG31913
FBgn0031739	234.613	-0.915679	0.406711	-2.25142	0.0243589	0.0290165	2L	CG14005
FBgn0031740	316.615	1.29433	0.1248	10.3712	3.35343e-25	1.01975e-24	2L	CG7239
FBgn0031741	133.195	-2.1936	0.140467	-15.6164	5.62539e-55	3.05076e-54	2L	CG11034
FBgn0031745	131.044	10.9236	0.861617	12.6781	7.82371e-37	3.05197e-36	2L	rau
FBgn0043362	696.856	2.38206	0.153659	15.5023	3.34788e-54	1.79033e-53	2L	bchs
FBgn0031749	3.14912	5.03852	0.97088	5.18964	2.10699e-07	3.41551e-07	2L	CG14000
FBgn0001128	409.373	-2.41579	0.0931875	-25.924	3.5739e-148	6.30842e-147	2L	Gpdh
FBgn0031752	541.702	0.655654	0.110104	5.95486	2.60301e-09	4.62034e-09	2L	CG9044
FBgn0000308	1804.11	1.7963	0.0780351	23.0191	3.00087e-117	3.95e-116	2L	chic
FBgn0001942	10124.3	1.2346	0.0617917	19.98	8.22549e-89	7.67102e-88	2L	eIF-4a
FBgn0001941	521.171	-1.84908	0.090845	-20.3542	4.26385e-92	4.19286e-91	2L	ifc
FBgn0031760	99.3553	2.62389	0.152816	17.1703	4.43403e-66	2.935e-65	2L	Tsp26A
FBgn0001089	4.34684	3.06121	0.701842	4.36168	1.29068e-05	1.9043e-05	2L	Gal
FBgn0031762	16.9098	2.27499	0.659974	3.44709	0.000566652	0.000759326	2L	CG9098
FBgn0031764	244.159	1.89014	0.104029	18.1693	9.0413e-74	6.70745e-73	2L	CG9107
FBgn0025742	180.648	-2.14469	0.151096	-14.1942	9.95475e-46	4.6092e-45	2L	mtm
FBgn0000052	441.451	-2.18605	0.129489	-16.8822	6.08815e-64	3.86338e-63	2L	ade2
FBgn0031768	235.25	1.32626	0.106443	12.4598	1.23645e-35	4.7155e-35	2L	CG12393
FBgn0031769	2185.27	0.156458	0.0437441	3.57666	0.000348013	0.000472878	2L	CG9135
FBgn0031770	2.00235	3.87759	1.09171	3.55186	0.000382523	0.000518089	2L	CG13995
FBgn0031771	461.515	-1.0122	0.0834627	-12.1276	7.53999e-34	2.76787e-33	2L	ND-51
FBgn0031773	170.102	-0.37605	0.0979285	-3.84004	0.000123014	0.000171605	2L	Fbw5
FBgn0031774	102.191	0.848905	0.133786	6.34526	2.22055e-10	4.13504e-10	2L	CG9147
FBgn0031775	11.9341	4.22828	0.551111	7.67228	1.68965e-14	3.73522e-14	2L	CG9150
FBgn0031777	15.9186	1.37859	0.286068	4.8191	1.44206e-06	2.24255e-06	2L	CG9154
FBgn0266449	296.725	-1.15565	0.0901371	-12.821	1.25127e-37	4.96093e-37	2L	Kr-h2
FBgn0031779	141.973	-3.92183	0.181101	-21.6555	5.39359e-104	6.2907e-103	2L	CG9175
FBgn0266521	1134.79	-6.09307	0.139839	-43.5719	0	0	2L	stai
FBgn0051642	6.64896	6.12434	0.925857	6.61479	3.72091e-11	7.18e-11	2L	CG31642
FBgn0031781	271.934	1.61887	0.0828024	19.551	4.04493e-85	3.54953e-84	NA	NA
FBgn0031784	9.66555	6.66922	1.04221	6.39913	1.5626e-10	2.93115e-10	2L	CG9222
FBgn0031785	2.74782	4.85173	1.09908	4.41435	1.01314e-05	1.50396e-05	2L	CG13991
FBgn0085409	358.688	10.9449	0.811117	13.4936	1.7058e-41	7.34109e-41	2L	smal
FBgn0053531	3.37488	4.64636	0.975694	4.7621	1.91585e-06	2.96186e-06	2L	Ddr
FBgn0265778	2061.41	0.180577	0.0570012	3.16795	0.00153518	0.00200442	2L	PDZ-GEF
FBgn0031799	589.942	-2.55466	0.10675	-23.9311	1.45382e-126	2.08005e-125	2L	Pez
FBgn0015623	1569.01	-0.823202	0.0743656	-11.0697	1.76055e-28	5.79966e-28	2L	Cpr
FBgn0031800	3.87997	1.8814	0.826324	2.27683	0.0227963	0.0272326	2L	CG9497
FBgn0031805	7.93599	5.89092	0.891398	6.60863	3.8788e-11	7.46747e-11	2L	CG9505
FBgn0043854	665.595	-2.82888	0.164515	-17.1953	2.88136e-66	1.91827e-65	2L	slam
FBgn0259714	18.6781	7.14043	0.868501	8.22156	2.00878e-16	4.74829e-16	2L	DIP-epsilon
FBgn0031808	2.20901	5.03635	1.06916	4.71057	2.47029e-06	3.79164e-06	2L	CG9507
FBgn0259716	2.99418	4.98734	1.04247	4.78416	1.71701e-06	2.66025e-06	2L	CG42370
FBgn0011722	1.53382	3.40921	1.26583	2.69327	0.0070755	0.00880876	2L	Tig
FBgn0263278	253.618	-2.52462	0.104582	-24.1402	9.47272e-129	1.39428e-127	2L	Fic
FBgn0031813	101.515	0.865954	0.123001	7.04023	1.91917e-12	3.91828e-12	2L	CG9527
FBgn0031815	331.646	-1.48743	0.0766085	-19.416	5.65542e-84	4.87912e-83	2L	frj
FBgn0031817	72.204	-2.26051	0.245492	-9.20809	3.31967e-20	8.85567e-20	2L	CG9531
FBgn0259749	369.614	-3.136	0.134995	-23.2305	2.24005e-119	3.01311e-118	2L	mmy
FBgn0031818	353.946	-0.279557	0.0698013	-4.00504	6.20068e-05	8.80596e-05	2L	CG9536
FBgn0031820	1193.05	-3.4978	0.083813	-41.7334	0	0	2L	Daxx
FBgn0027496	257.23	0.355942	0.111914	3.1805	0.0014702	0.00192285	2L	epsilonCOP
FBgn0031822	245.545	1.12773	0.0877145	12.8568	7.87333e-38	3.12963e-37	2L	CG9548
FBgn0051638	388.429	1.58723	0.0837662	18.9484	4.55609e-80	3.71503e-79	2L	CG31638
FBgn0031824	90.494	-3.12138	0.307652	-10.1458	3.45874e-24	1.0267e-23	2L	CG9547
FBgn0031826	3.0064	4.99892	1.02073	4.8974	9.71112e-07	1.52226e-06	2L	CG9550
FBgn0051637	230.1	-1.35834	0.107394	-12.6481	1.1456e-36	4.45572e-36	2L	CG31637
FBgn0000320	125.186	9.42009	0.815705	11.5484	7.52029e-31	2.603e-30	2L	eya
FBgn0031830	653.517	0.997188	0.0672244	14.8337	8.86683e-50	4.42094e-49	2L	COX5B
FBgn0031832	167.553	0.221028	0.0968071	2.28318	0.0224199	0.0268038	2L	CG9596
FBgn0263916	479.275	1.12918	0.0842372	13.4047	5.6725e-41	2.41081e-40	2L	Ent2
FBgn0031834	108.683	-1.62134	0.146827	-11.0426	2.38086e-28	7.81519e-28	2L	CG13766
FBgn0031835	2.21423	4.50497	1.1041	4.08021	4.49941e-05	6.43751e-05	2L	CG11319
FBgn0031836	1578.76	1.55508	0.175917	8.83989	9.58143e-19	2.43944e-18	2L	CG11050
FBgn0031837	3.88751	5.83197	0.982067	5.93847	2.87699e-09	5.09584e-09	2L	DIP-iota
FBgn0051635	1429.82	-0.518412	0.0552568	-9.38187	6.48122e-21	1.7731e-20	2L	CG31635
FBgn0031842	943.961	-0.710503	0.0744835	-9.53906	1.44129e-21	4.00606e-21	2L	Tango1
FBgn0051633	52.036	-3.36817	0.254445	-13.2373	5.34468e-40	2.22128e-39	2L	CG31633
FBgn0028467	536.198	-1.12631	0.0838936	-13.4254	4.28999e-41	1.8283e-40	2L	CG11070
FBgn0085339	13.2246	0.824614	0.361436	2.28149	0.0225193	0.0269191	2L	CG34310
FBgn0263200	21.0686	4.58323	0.441857	10.3727	3.30189e-25	1.00441e-24	2L	Galt
FBgn0028990	280.022	0.431468	0.115876	3.72354	0.000196452	0.000270934	2L	Spn27A
FBgn0000351	171.572	-3.67278	0.249543	-14.718	4.94015e-49	2.43936e-48	2L	cort
FBgn0031848	98.5764	-2.23244	0.139997	-15.9464	3.01709e-57	1.71074e-56	2L	Nse1
FBgn0028703	499.614	-1.03111	0.0772759	-13.3432	1.29737e-40	5.47092e-40	2L	Nhe3
FBgn0031849	18.0071	6.2352	0.83995	7.4233	1.14235e-13	2.45753e-13	2L	CG11327
FBgn0031850	13.1455	6.1693	0.871932	7.07544	1.48977e-12	3.06059e-12	2L	Tsp
FBgn0025777	970.698	0.126844	0.0684142	1.85406	0.0637302	0.0734288	2L	homer
FBgn0046704	904.339	-0.851729	0.0753741	-11.3	1.31199e-29	4.42322e-29	2L	Liprin-alpha
FBgn0031853	0.826866	3.02233	1.34877	2.2408	0.025039	0.0298113	2L	TTLL3B
FBgn0015776	702.177	-5.66957	0.153171	-37.0145	6.68321e-300	4.49483e-298	2L	nrv1
FBgn0015777	146.531	5.8227	1.03059	5.64985	1.60588e-08	2.76314e-08	2L	nrv2
FBgn0017551	475.334	-1.05281	0.0670614	-15.6991	1.53347e-55	8.43545e-55	2L	Rca1
FBgn0086451	1574.27	0.185553	0.102295	1.81391	0.0696914	0.0800269	2L	l(2)k09022
FBgn0031865	7.94996	4.17891	0.655072	6.37931	1.77883e-10	3.33201e-10	2L	Nha1
FBgn0031866	0.786519	2.31257	1.29352	1.78781	0.0738071	0.0844898	2L	Nlg2
FBgn0042092	125.756	-1.26893	0.127052	-9.98749	1.72902e-23	5.0479e-23	2L	CG13773
FBgn0031868	1477.28	1.31718	0.0497425	26.48	1.64724e-154	3.09748e-153	2L	Rat1
FBgn0011737	468.984	-0.854052	0.0669298	-12.7604	2.72776e-37	1.07454e-36	2L	Wee1
FBgn0028554	2159.31	1.59321	0.0665578	23.9373	1.25441e-126	1.79753e-125	2L	x16
FBgn0052829	10.7899	7.32056	0.890325	8.22234	1.99577e-16	4.71876e-16	2L	CG32829
FBgn0026196	2011.19	0.458652	0.0863534	5.31133	1.08825e-07	1.79216e-07	2L	nop5
FBgn0004838	8170.04	0.866292	0.0676667	12.8023	1.59095e-37	6.28871e-37	2L	Hrb27C
FBgn0031869	34.7147	4.45638	0.335856	13.2687	3.51576e-40	1.46514e-39	2L	CG18304
FBgn0031871	281.67	-0.779384	0.107644	-7.24036	4.47497e-13	9.40519e-13	2L	Fgop2
FBgn0031872	765.149	0.781052	0.0529635	14.747	3.21742e-49	1.59298e-48	2L	ihog
FBgn0031873	91.1192	1.47519	0.139034	10.6103	2.6688e-26	8.34701e-26	2L	Gas41
FBgn0031874	57.5217	1.09482	0.15054	7.27262	3.52578e-13	7.44421e-13	2L	CG13775
FBgn0031876	134.813	1.40726	0.111988	12.5662	3.24043e-36	1.24874e-35	2L	Atac1
FBgn0031877	39.7233	-0.67924	0.180716	-3.75859	0.00017087	0.00023629	2L	CG10399
FBgn0031878	1496.99	1.73464	0.0625456	27.734	2.71816e-169	5.79749e-168	2L	sip2
FBgn0264922	2707.42	1.57813	0.0673597	23.4284	2.19504e-121	3.02318e-120	2L	smt3
FBgn0016978	949.056	1.18013	0.0785769	15.0188	5.53161e-51	2.81437e-50	2L	snRNP-U1-70K
FBgn0031879	3770.98	11.1746	0.284815	39.2346	0	0	2L	uif
FBgn0263027	47.9172	-1.38193	0.213321	-6.47818	9.28358e-11	1.76151e-10	2L	CG43322
FBgn0000053	299.985	-1.02185	0.117908	-8.66644	4.45833e-18	1.11055e-17	2L	ade3
FBgn0003046	1.32062	3.71982	1.1429	3.25473	0.00113499	0.00149419	2L	Pcp
FBgn0051908	585.303	0.627311	0.0920113	6.81776	9.24707e-12	1.82917e-11	2L	CG31908
FBgn0031881	139.168	0.986367	0.129012	7.64556	2.08035e-14	4.58245e-14	2L	MME1
FBgn0031882	187.876	-1.21688	0.114819	-10.5982	3.03655e-26	9.47469e-26	2L	Rab30
FBgn0031883	1076.01	1.41204	0.104679	13.4892	1.81147e-41	7.78856e-41	2L	Caper
FBgn0262872	3818.99	0.737711	0.133853	5.51137	3.56061e-08	6.00319e-08	2L	milt
FBgn0031885	557.791	-1.3041	0.0818427	-15.9343	3.66456e-57	2.0753e-56	2L	Mnn1
FBgn0051907	9.62034	7.15801	0.889525	8.047	8.48477e-16	1.97122e-15	2L	CG31907
FBgn0266666	81.9179	-1.22083	0.168725	-7.23564	4.63344e-13	9.7316e-13	2L	Sem1
FBgn0031886	513.532	1.3123	0.0804919	16.3035	9.31327e-60	5.48322e-59	2L	Nuf2
FBgn0085407	96.2347	8.6315	0.743487	11.6095	3.68803e-31	1.28475e-30	2L	Pvf3
FBgn0031893	335.849	-0.172791	0.088843	-1.94491	0.0517864	0.0600125	2L	CG4495
FBgn0031894	34.6926	-4.31848	0.400097	-10.7936	3.69095e-27	1.1788e-26	2L	CG4496
FBgn0031895	511.976	-1.01176	0.0902023	-11.2165	3.38235e-29	1.13121e-28	2L	CG4497
FBgn0031896	459.123	-1.517	0.0850405	-17.8386	3.54527e-71	2.54014e-70	2L	CG4502
FBgn0031897	2410.9	2.43989	0.0564322	43.2358	0	0	2L	CG13784
FBgn0263133	273.597	-0.195441	0.0953151	-2.05047	0.0403181	0.0471915	2L	ico
FBgn0259111	495.253	8.84051	0.384884	22.9693	9.44818e-117	1.24188e-115	2L	Ndae1
FBgn0264344	3.74398	5.7994	0.992714	5.84196	5.15889e-09	9.03688e-09	2L	CG43800
FBgn0010453	5.43326	6.33215	0.947213	6.68504	2.30867e-11	4.49537e-11	2L	Wnt4
FBgn0051909	3.04513	5.50868	0.974653	5.65194	1.58651e-08	2.73032e-08	2L	CG31909
FBgn0004009	517.289	11.9437	0.837791	14.2562	4.10355e-46	1.91929e-45	NA	NA
FBgn0002938	25.4211	8.07024	0.998175	8.085	6.21647e-16	1.44789e-15	2L	ninaC
FBgn0031906	5.97377	6.47811	0.936116	6.9202	4.51007e-12	9.05157e-12	2L	CG5160
FBgn0031907	50.7921	9.55473	0.857931	11.137	8.29082e-29	2.75782e-28	2L	CG5171
FBgn0031909	205.566	1.00011	0.116684	8.57113	1.02476e-17	2.52193e-17	2L	CG5181
FBgn0031912	577.381	-0.463549	0.0674657	-6.87089	6.38023e-12	1.27108e-11	NA	NA
FBgn0031913	1.59118	2.43834	1.26449	1.92832	0.0538149	0.062285	2L	CG5958
FBgn0031918	2.71504	5.34395	1.01455	5.26732	1.38428e-07	2.26872e-07	2L	CG6055
FBgn0260486	492.316	2.02691	0.129978	15.5943	7.96354e-55	4.30611e-54	2L	Ziz
FBgn0031920	13.1508	7.5948	0.877739	8.65269	5.02981e-18	1.25053e-17	2L	CG6441
FBgn0264895	1593.01	1.52734	0.0717188	21.2962	1.23119e-100	1.34569e-99	2L	RapGAP1
FBgn0031945	18.0201	8.06743	0.988641	8.16012	3.34689e-16	7.87292e-16	2L	CG7191
FBgn0031947	1242.15	0.465599	0.101523	4.58615	4.51491e-06	6.82309e-06	2L	CG7154
FBgn0025687	29.0872	6.30532	0.619899	10.1715	2.65677e-24	7.91447e-24	2L	LKRSDH
FBgn0031950	389.723	-0.451245	0.0684633	-6.59106	4.36702e-11	8.3881e-11	2L	Herp
FBgn0031951	297.78	-0.410605	0.0936215	-4.3858	1.15561e-05	1.71049e-05	2L	r2d2
FBgn0031952	247.49	-6.31506	0.3731	-16.9259	2.89826e-64	1.85191e-63	2L	cdc14
FBgn0261800	804.607	7.05997	0.158494	44.544	0	0	2L	LanB1
FBgn0027515	575.95	-2.40735	0.0963756	-24.9788	1.03845e-137	1.70558e-136	2L	CG7115
FBgn0020618	5429.48	0.789091	0.0550222	14.3413	1.20721e-46	5.68673e-46	2L	Rack1
FBgn0004177	2803.18	0.796143	0.053999	14.7437	3.37989e-49	1.67162e-48	2L	mts
FBgn0031955	6.83878	6.14684	0.911373	6.74459	1.53462e-11	3.01235e-11	2L	CG14535
FBgn0040099	1.45239	4.42381	1.13407	3.90082	9.58693e-05	0.000134738	2L	lectin-28C
FBgn0031959	46.0957	7.97877	0.855313	9.32847	1.07409e-20	2.90564e-20	2L	spz3
FBgn0031961	251.342	2.10893	0.128335	16.433	1.11009e-60	6.66343e-60	2L	CG7102
FBgn0261790	567.553	0.569288	0.0786777	7.2357	4.63145e-13	9.72963e-13	2L	SmE
FBgn0083968	101.432	-2.1514	0.172807	-12.4498	1.40225e-35	5.34118e-35	2L	CG34132
FBgn0085450	56.816	-3.09737	0.277133	-11.1765	5.31512e-29	1.77376e-28	2L	Snoo
FBgn0031968	56.6261	-4.05403	0.295109	-13.7374	6.06044e-43	2.68079e-42	2L	CG7231
FBgn0031969	656.003	-2.20587	0.13311	-16.5718	1.11368e-61	6.82275e-61	2L	pes
FBgn0031970	3.71139	5.2782	1.00695	5.24176	1.59051e-07	2.59794e-07	2L	CG7227
FBgn0054010	6.8856	5.6946	0.915064	6.22317	4.87204e-10	8.95491e-10	2L	CG34010
FBgn0031977	558.723	1.09323	0.0800323	13.6598	1.76361e-42	7.74544e-42	2L	baf
FBgn0044323	1338.78	1.46554	0.0450472	32.5334	3.59332e-232	1.4458e-230	2L	Cka
FBgn0031979	26.5573	-1.3246	0.332958	-3.97828	6.9416e-05	9.83846e-05	2L	CCDC53
FBgn0031980	1243.43	0.703842	0.0740453	9.50556	1.98983e-21	5.51408e-21	2L	RpL36A
FBgn0031981	1453.68	1.18237	0.0608376	19.4349	3.91429e-84	3.3865e-83	2L	CG7466
FBgn0011230	5676.24	-1.32904	0.116819	-11.3769	5.44927e-30	1.85412e-29	2L	poe
FBgn0013531	120.946	0.317322	0.115043	2.75829	0.00581043	0.00728597	2L	MED20
FBgn0010287	138.022	0.576778	0.127354	4.52892	5.92851e-06	8.91842e-06	2L	Trf
FBgn0267488	1804.64	-1.20492	0.0858942	-14.028	1.05067e-44	4.80202e-44	2L	Mcr
FBgn0261822	1316.86	0.947542	0.0746985	12.6849	7.17214e-37	2.79899e-36	2L	Bsg
FBgn0031985	626.793	-0.512257	0.0608135	-8.42341	3.65696e-17	8.8555e-17	2L	mon2
FBgn0031986	2.87093	5.4131	1.0945	4.94575	7.58522e-07	1.19675e-06	2L	CG8673
FBgn0031987	152.097	-0.898838	0.127589	-7.04481	1.85714e-12	3.79584e-12	2L	CG12375
FBgn0031988	560.158	-1.50521	0.07019	-21.4448	5.11061e-102	5.73558e-101	2L	CG8668
FBgn0031990	1623.72	0.823155	0.0658877	12.4933	8.1207e-36	3.10473e-35	2L	PAPLA1
FBgn0261830	142.024	7.64084	0.983265	7.77088	7.7943e-15	1.74482e-14	2L	CG42762
FBgn0261831	7.26584	6.75555	0.91718	7.36557	1.76398e-13	3.76757e-13	2L	CG42763
FBgn0263256	388.891	10.0725	0.602885	16.7072	1.16103e-62	7.2282e-62	2L	CG43394
FBgn0051606	6.45733	6.57139	0.94816	6.93067	4.1884e-12	8.42251e-12	2L	CG31606
FBgn0261064	175.351	-0.962752	0.175266	-5.49309	3.94968e-08	6.64337e-08	2L	Rbsn-5
FBgn0031992	69.3255	-1.01022	0.152214	-6.63687	3.20409e-11	6.1957e-11	2L	CG8498
FBgn0264953	1570.7	2.30917	0.0643894	35.8626	1.16949e-281	7.13622e-280	2L	Piezo
FBgn0031995	318.165	-3.23685	0.110659	-29.2506	4.4154e-188	1.15251e-186	2L	CG8475
FBgn0031996	284.286	-0.504338	0.135656	-3.71777	0.000200989	0.000276984	2L	CG8460
FBgn0031997	141.136	-0.75367	0.108387	-6.95349	3.56349e-12	7.1957e-12	2L	PGAP5
FBgn0031998	65.9234	-2.08212	0.183621	-11.3392	8.39095e-30	2.84034e-29	2L	SLC5A11
FBgn0031999	8.15976	0.865893	0.469579	1.84398	0.0651864	0.0750222	2L	CG8419
FBgn0003607	1724.1	1.91078	0.0520553	36.7068	5.69561e-295	3.74853e-293	2L	Su(var)205
FBgn0015299	127.425	-1.47516	0.277823	-5.30973	1.0979e-07	1.80741e-07	2L	Ssb-c31a
FBgn0032000	196.993	0.682105	0.0873015	7.81321	5.57487e-15	1.25469e-14	2L	CG8372
FBgn0032001	17.1764	-1.73629	0.341979	-5.07719	3.83056e-07	6.13822e-07	2L	CG8360
FBgn0032002	14.9271	1.51789	0.294019	5.16255	2.43614e-07	3.93661e-07	2L	CG8353
FBgn0032005	446.879	-1.75689	0.0827987	-21.2189	6.3968e-100	6.91786e-99	2L	Snx6
FBgn0032006	38.7299	5.35466	0.470895	11.3712	5.81534e-30	1.97722e-29	2L	Pvr
FBgn0032010	5.15387	5.26845	0.925347	5.69348	1.24475e-08	2.15019e-08	2L	CG8086
FBgn0261020	339.535	1.17185	0.0701519	16.7044	1.21697e-62	7.57134e-62	2L	wol
FBgn0032013	10.6418	5.84748	0.871168	6.71224	1.91662e-11	3.74227e-11	2L	Scgalpha
FBgn0032014	678.026	-0.674507	0.111542	-6.04713	1.47448e-09	2.64883e-09	2L	CG7840
FBgn0032015	338.055	0.650958	0.0839285	7.7561	8.75833e-15	1.95682e-14	2L	Ostgamma
FBgn0032016	376.8	0.893928	0.0817502	10.9349	7.85161e-28	2.54466e-27	2L	CG7818
FBgn0032018	695.256	-1.41513	0.072515	-19.515	8.19489e-85	7.15713e-84	2L	CG7806
FBgn0032020	77.8033	-1.95435	0.213781	-9.14183	6.14044e-20	1.62254e-19	2L	CG7787
FBgn0032021	1.33066	3.76702	1.22248	3.08146	0.00205991	0.00266461	2L	CG7781
FBgn0051901	3.46571	1.77574	0.906163	1.95963	0.0500393	0.0580464	2L	Mur29B
FBgn0032026	2050.68	-5.62192	0.118155	-47.5809	0	0	2L	CG7627
FBgn0010265	3526.05	1.0406	0.0626493	16.6099	5.91125e-62	3.64323e-61	2L	RpS13
FBgn0261437	234.33	1.31168	0.101843	12.8794	5.87962e-38	2.34118e-37	2L	CSN8
FBgn0260439	3036.01	0.869327	0.0556056	15.6338	4.28419e-55	2.32888e-54	2L	Pp2A-29B
FBgn0032029	121.323	-4.08961	0.206631	-19.7918	3.50071e-87	3.15612e-86	2L	CG17292
FBgn0032030	250.878	0.663966	0.0798762	8.31244	9.37552e-17	2.24379e-16	2L	Wdr82
FBgn0032032	25.5651	-2.17303	0.325432	-6.67736	2.43291e-11	4.73129e-11	2L	CG17294
FBgn0027094	930.237	-1.62357	0.109281	-14.8568	6.28437e-50	3.14355e-49	2L	AlaRS
FBgn0032034	108.438	0.50592	0.108569	4.6599	3.16361e-06	4.82608e-06	2L	Rcd4
FBgn0263852	169.578	0.616494	0.0853027	7.22714	4.93282e-13	1.03462e-12	2L	l(2)k12914
FBgn0032036	508.354	0.639818	0.108658	5.88837	3.90022e-09	6.87257e-09	2L	CG13384
FBgn0051898	70.6301	-0.841225	0.160842	-5.23014	1.69378e-07	2.76075e-07	2L	CG31898
FBgn0001084	130.549	-0.309019	0.10127	-3.05144	0.00227749	0.00293905	2L	fy
FBgn0020497	4211.43	1.00933	0.0449071	22.476	7.12394e-112	8.88227e-111	2L	emb
FBgn0014417	211.868	-2.2478	0.111525	-20.1552	2.42253e-90	2.3227e-89	2L	CG13397
FBgn0032042	330.317	-1.92902	0.0921785	-20.9271	3.0365e-97	3.15071e-96	2L	CG13398
FBgn0027932	4775.07	1.60066	0.0619768	25.8267	4.4447e-147	7.78583e-146	2L	Akap200
FBgn0001137	61.1237	-1.376	0.163103	-8.43636	3.27384e-17	7.93194e-17	2L	grk
FBgn0027490	548.194	0.31072	0.0550406	5.64529	1.64907e-08	2.83427e-08	2L	D12
FBgn0043002	373.957	1.19411	0.0785787	15.1963	3.74196e-52	1.93265e-51	2L	Chrac-14
FBgn0002887	352.702	-0.686222	0.147795	-4.64307	3.43274e-06	5.22194e-06	2L	mus201
FBgn0051897	28.7782	1.03757	0.220009	4.71601	2.40509e-06	3.69588e-06	2L	CG31897
FBgn0027780	254.248	-0.385127	0.0860924	-4.47342	7.69789e-06	1.15069e-05	2L	U26
FBgn0026718	192.49	-5.98158	0.290825	-20.5676	5.35425e-94	5.35657e-93	2L	fu12
FBgn0029173	364.285	-1.03581	0.0766529	-13.513	1.31025e-41	5.65199e-41	2L	fu2
FBgn0262029	640.515	10.0513	0.464002	21.6623	4.65589e-104	5.43718e-103	2L	d
FBgn0264340	3.15869	5.55866	1.00583	5.52642	3.26833e-08	5.5195e-08	2L	CG43796
FBgn0032047	85.0986	-0.517865	0.155009	-3.34086	0.00083518	0.00110884	2L	CG13088
FBgn0032048	4.31407	6.00082	0.932328	6.43638	1.22355e-10	2.30974e-10	2L	Dh31
FBgn0032050	3382.1	2.69582	0.0611508	44.0847	0	0	2L	CG13096
FBgn0032051	679.449	0.765089	0.104984	7.28764	3.15432e-13	6.6691e-13	2L	CG13097
FBgn0032052	299.323	-0.639795	0.081139	-7.88518	3.14088e-15	7.13748e-15	2L	PIG-U
FBgn0032053	133.417	1.14507	0.106422	10.7597	5.33423e-27	1.69774e-26	2L	mRpL51
FBgn0032054	194.53	-0.215931	0.104203	-2.07222	0.0382447	0.0448672	2L	Uba4
FBgn0032055	25.4739	3.0749	0.376374	8.1698	3.08898e-16	7.27181e-16	2L	CG13091
FBgn0016122	719.247	1.62109	0.0654714	24.7602	2.40458e-135	3.89382e-134	2L	Acer
FBgn0028394	50.1181	-4.59632	0.364527	-12.609	1.88391e-36	7.29344e-36	2L	CG17834
FBgn0032058	1.95225	4.29255	1.1145	3.85155	0.000117374	0.000164135	2L	CG9289
FBgn0032059	269.704	1.81912	0.0907476	20.046	2.18908e-89	2.05608e-88	2L	PrBP
FBgn0260861	101.627	0.339891	0.135687	2.50497	0.0122463	0.0149871	2L	Trs23
FBgn0004914	358.731	-5.1958	0.168348	-30.8634	3.70534e-209	1.18958e-207	2L	Hnf4
FBgn0003209	379.968	-0.829296	0.117073	-7.08359	1.40471e-12	2.88905e-12	2L	raw
FBgn0029123	1621.22	12.1288	0.59464	20.3968	1.78391e-92	1.75796e-91	2L	SoxN
FBgn0085427	1.64089	2.53072	0.972974	2.60101	0.0092949	0.0114896	2L	CG34398
FBgn0032077	100.632	-1.01068	0.127463	-7.9292	2.20567e-15	5.04795e-15	2L	CG9515
FBgn0032078	160.565	-4.44028	0.192866	-23.0226	2.76713e-117	3.64754e-116	2L	C1GalTA
FBgn0032083	8.56732	6.99164	0.942298	7.41978	1.17315e-13	2.52262e-13	2L	CG9541
FBgn0032084	54.3266	-1.79756	0.347008	-5.18016	2.2169e-07	3.5899e-07	2L	CG13101
FBgn0011705	190.661	-5.63002	0.262732	-21.4287	7.21323e-102	8.04633e-101	2L	rost
FBgn0032085	12.5154	7.06165	0.902149	7.82759	4.97309e-15	1.12117e-14	2L	CG9555
FBgn0013746	809.023	1.29041	0.0622722	20.722	2.19273e-95	2.23989e-94	2L	alien
FBgn0040964	60.5672	-0.567209	0.162352	-3.49369	0.000476387	0.000642105	2L	CG18661
FBgn0015316	6.56299	3.1485	0.554211	5.68105	1.33872e-08	2.30991e-08	2L	Try29F
FBgn0052982	894.915	11.5344	0.650983	17.7184	3.02226e-70	2.14539e-69	2L	CG32982
FBgn0032100	1.7018	4.11961	1.1625	3.54375	0.000394476	0.000533808	2L	CG13108
FBgn0032101	236.873	0.585952	0.0930691	6.29588	3.05666e-10	5.66796e-10	2L	CG9586
FBgn0041092	407.937	0.471113	0.0823297	5.72227	1.05108e-08	1.81975e-08	2L	tai
FBgn0032105	1938.6	1.47889	0.068359	21.6341	8.57804e-104	9.96697e-103	2L	borr
FBgn0010314	450.398	0.150527	0.0772193	1.94935	0.0512535	0.0594249	2L	Cks30A
FBgn0026439	4.40342	3.74062	1.08401	3.45073	0.000559076	0.000749502	2L	Eaat1
FBgn0085395	1.1121	3.44799	1.27829	2.69735	0.0069894	0.00870863	2L	Shawl
FBgn0012036	935.418	-5.27744	0.257151	-20.5227	1.34869e-93	1.34199e-92	2L	Aldh
FBgn0032116	2.31777	5.12428	1.12484	4.55558	5.2241e-06	7.88062e-06	2L	Mco1
FBgn0032117	114.618	1.42231	0.11352	12.5292	5.16934e-36	1.98047e-35	2L	FucTB
FBgn0011232	663.039	-0.413047	0.0818423	-5.04687	4.49106e-07	7.17293e-07	2L	scat
FBgn0053723	1.01926	3.37202	1.26289	2.67008	0.00758329	0.00942439	2L	CG33723
FBgn0004868	1092.71	-2.06806	0.1043	-19.828	1.70698e-87	1.5511e-86	2L	Gdi
FBgn0032120	1571.92	-0.536747	0.109254	-4.91285	8.97628e-07	1.41043e-06	2L	CG33298
FBgn0032123	1047.82	-0.590066	0.0898223	-6.56926	5.05655e-11	9.69233e-11	2L	Oatp30B
FBgn0032122	1.77663	3.15762	1.23524	2.55627	0.0105802	0.0130085	2L	CG31883
FBgn0032129	3.59462	5.7493	1.17615	4.88824	1.01744e-06	1.59352e-06	2L	jp
FBgn0028479	1776.31	-1.38223	0.152198	-9.08184	1.06756e-19	2.79843e-19	2L	Mtpalpha
FBgn0014179	67.0361	9.95794	0.924572	10.7703	4.75308e-27	1.51539e-26	2L	gcm
FBgn0040070	485.901	-4.78161	0.183719	-26.0267	2.46798e-149	4.43274e-148	2L	Trx-2
FBgn0032135	244.263	-2.23625	0.114377	-19.5515	4.00315e-85	3.51621e-84	2L	GlcAT-S
FBgn0032136	26.2606	3.03297	1.28115	2.36739	0.0179142	0.0216645	2L	Apoltp
FBgn0000273	1285.68	0.506559	0.092634	5.46839	4.54144e-08	7.62062e-08	2L	Pka-C1
FBgn0015393	430.999	-1.52246	0.365023	-4.17087	3.03444e-05	4.39474e-05	2L	hoip
FBgn0011207	435.205	-0.979995	0.0784105	-12.4983	7.63115e-36	2.91999e-35	2L	pelo
FBgn0051710	17.6335	8.04326	0.899442	8.94251	3.80443e-19	9.82182e-19	2L	CG31710
FBgn0032138	1697.69	1.18384	0.081982	14.4402	2.88985e-47	1.37821e-46	2L	CG4364
FBgn0028704	21.2784	8.28946	0.868356	9.54616	1.34599e-21	3.74342e-21	2L	Nckx30C
FBgn0270924	1263.23	0.4825	0.0771227	6.25626	3.94315e-10	7.27954e-10	2L	zf30C
FBgn0011291	137.806	0.732415	0.108225	6.76749	1.31035e-11	2.57927e-11	2L	Taf11
FBgn0283478	839.802	-0.553753	0.0610743	-9.06688	1.22471e-19	3.20674e-19	2L	und
FBgn0032147	46.6097	-4.77033	0.418687	-11.3936	4.50246e-30	1.5348e-29	2L	IP3K1
FBgn0032149	32.6147	2.29945	0.255163	9.01171	2.02874e-19	5.28045e-19	2L	CG4036
FBgn0032150	54.1018	1.16647	0.184249	6.33095	2.43655e-10	4.53085e-10	2L	CG13123
FBgn0029174	586.986	-2.54169	0.163274	-15.567	1.22032e-54	6.58314e-54	2L	FKBP59
FBgn0032153	19.3829	1.57263	0.258183	6.09114	1.12107e-09	2.02739e-09	2L	CG4537
FBgn0032154	193.192	-0.916427	0.115322	-7.94667	1.91591e-15	4.39354e-15	2L	mtDNA-helicase
FBgn0063449	42.3832	3.12104	0.218057	14.313	1.81525e-46	8.52918e-46	2L	Uhg2
FBgn0010520	179.325	0.627632	0.114696	5.47216	4.44579e-08	7.46283e-08	2L	Bka
FBgn0004867	8962.29	0.951722	0.0710646	13.3924	6.70209e-41	2.84184e-40	2L	RpS2
FBgn0032156	45.8762	5.42027	0.412223	13.1489	1.72718e-39	7.08559e-39	2L	CG13124
FBgn0032157	960.664	-0.623723	0.0611966	-10.1921	2.15048e-24	6.42493e-24	2L	Etl1
FBgn0024285	1691.11	1.3641	0.10075	13.5394	9.15645e-42	3.96278e-41	2L	Srp54
FBgn0040064	597.248	-3.02999	0.184583	-16.4153	1.48549e-60	8.88786e-60	2L	yip2
FBgn0025700	290.173	-0.543731	0.100441	-5.41343	6.18282e-08	1.03073e-07	2L	CG5885
FBgn0032160	214.005	-1.22668	0.148329	-8.26997	1.33997e-16	3.18782e-16	2L	CG4598
FBgn0032161	42.6717	-3.47309	0.427245	-8.12903	4.32729e-16	1.01326e-15	2L	CG4594
FBgn0032162	43.2696	-1.26127	0.199145	-6.33341	2.39799e-10	4.46095e-10	2L	CG4592
FBgn0032163	1.4317	4.41242	1.19773	3.68399	0.000229607	0.000315196	2L	TbCMF46
FBgn0259712	1.1219	3.45831	1.28099	2.69973	0.00693963	0.00865013	2L	CG42366
FBgn0051712	141.767	1.32325	0.103533	12.7809	2.09699e-37	8.27127e-37	2L	CG31712
FBgn0032166	184.312	-0.948701	0.148401	-6.39284	1.62828e-10	3.05249e-10	2L	CG4619
FBgn0032168	152.833	-0.768938	0.11026	-6.97388	3.08323e-12	6.24372e-12	2L	CG13126
FBgn0032169	172.728	0.305089	0.117185	2.60348	0.00922839	0.0114104	2L	CG4709
FBgn0032170	348.464	-0.822703	0.0722514	-11.3867	4.87224e-30	1.65962e-29	2L	CG4658
FBgn0032172	180.226	-3.20823	0.142055	-22.5845	6.15698e-113	7.73948e-112	2L	CG5850
FBgn0015664	1465.76	0.906192	0.0676021	13.4048	5.66741e-41	2.40976e-40	2L	Dref
FBgn0011272	4737.91	0.987956	0.0664673	14.8638	5.66135e-50	2.83498e-49	2L	RpL13
FBgn0000180	2256.06	10.0188	0.252576	39.6663	0	0	2L	bib
FBgn0051875	158.503	1.48756	0.136252	10.9177	9.48519e-28	3.06978e-27	2L	CG31875
FBgn0051755	683.039	-0.693857	0.118176	-5.87136	4.32222e-09	7.60018e-09	2L	SoYb
FBgn0043456	3645.09	0.591585	0.0524502	11.279	1.66655e-29	5.60013e-29	2L	CG4747
FBgn0011584	188.563	-1.24453	0.129446	-9.61431	6.9572e-22	1.95081e-21	2L	Trp1
FBgn0053302	1.01465	3.90108	1.25464	3.10932	0.0018752	0.00243263	2L	Cpr31A
FBgn0267727	4417.36	-1.47077	0.118333	-12.4291	1.81694e-35	6.90079e-35	2L	Pen
FBgn0032178	3.15335	5.0519	1.13005	4.47052	7.8028e-06	1.16599e-05	2L	Spn31A
FBgn0028675	0.782175	2.34489	1.30161	1.80153	0.0716192	0.0821384	2L	Sur
FBgn0032189	319.424	-1.62756	0.101632	-16.0143	1.01601e-57	5.80018e-57	2L	Ripalpha
FBgn0005593	6999.23	0.880528	0.0530793	16.5889	8.38338e-62	5.14963e-61	2L	RpL7
FBgn0085188	562.566	1.67523	0.0615065	27.2366	2.39282e-163	4.83496e-162	2L	CG34159
FBgn0032191	492.259	-0.743075	0.0651297	-11.4091	3.76393e-30	1.28448e-29	2L	CG5734
FBgn0032192	6.69465	5.6655	0.909629	6.22836	4.71335e-10	8.67362e-10	2L	CG5731
FBgn0032193	55.3643	-0.859526	0.166467	-5.16333	2.42592e-07	3.92147e-07	2L	CG5727
FBgn0032194	346.158	-1.55961	0.119984	-12.9985	1.24826e-38	5.03125e-38	2L	CG4901
FBgn0024320	327.666	1.13217	0.111086	10.1919	2.15556e-24	6.43803e-24	2L	Npc1a
FBgn0250843	943.779	0.257981	0.131492	1.96195	0.0497683	0.0577392	2L	Prosalpha6
FBgn0032195	156.14	1.14406	0.102802	11.1288	9.08319e-29	3.01921e-28	2L	CG4908
FBgn0032196	300.182	-0.58045	0.13985	-4.15052	3.31726e-05	4.78853e-05	2L	CG5708
FBgn0032198	1183.93	0.758004	0.0671811	11.283	1.59236e-29	5.3567e-29	2L	eEF1delta
FBgn0051720	11.6578	3.48023	0.45686	7.61773	2.5818e-14	5.66804e-14	2L	mthl15
FBgn0004419	8717.92	-1.31208	0.062314	-21.0559	2.01986e-98	2.12454e-97	2L	me31B
FBgn0024248	336.769	0.567914	0.0670985	8.46389	2.58599e-17	6.30519e-17	2L	chico
FBgn0000229	233.201	2.32631	0.0908056	25.6186	9.4695e-145	1.61578e-143	2L	bsk
FBgn0051717	85.3931	-0.28221	0.135002	-2.09042	0.03658	0.0429963	2L	CG31717
FBgn0010407	14.6444	4.40331	0.507911	8.66944	4.3424e-18	1.08225e-17	2L	Ror
FBgn0032200	553.704	1.36964	0.0633574	21.6177	1.22452e-103	1.41921e-102	2L	CG5676
FBgn0026379	702.513	-0.685727	0.0996602	-6.88065	5.95821e-12	1.18932e-11	2L	Pten
FBgn0011305	255.252	2.10596	0.0851256	24.7394	4.02765e-135	6.47657e-134	2L	Rsf1
FBgn0032202	24.0992	1.29753	0.273632	4.74188	2.11746e-06	3.26313e-06	2L	REPTOR-BP
FBgn0032204	205.387	-1.09059	0.138043	-7.90035	2.7812e-15	6.34306e-15	2L	CG4953
FBgn0032205	53.7741	-0.804014	0.220401	-3.64796	0.000264333	0.000361467	2L	CG4957
FBgn0260750	98.984	-0.328192	0.111805	-2.9354	0.00333122	0.00425182	2L	Mulk
FBgn0003751	16.0903	-1.94571	0.348005	-5.59105	2.257e-08	3.85324e-08	2L	trk
FBgn0260749	1729.63	1.55536	0.146096	10.6461	1.81836e-26	5.71821e-26	2L	Utx
FBgn0032208	3911.43	-1.329	0.095805	-13.8719	9.37266e-44	4.19629e-43	2L	CG5604
FBgn0032209	1.12847	2.93586	1.25382	2.34153	0.0192048	0.0231432	2L	Hand
FBgn0032210	194.166	1.59529	0.107273	14.8713	5.0622e-50	2.53771e-49	2L	CYLD
FBgn0005322	321.807	-2.06722	0.126818	-16.3006	9.7667e-60	5.74651e-59	2L	nmd
FBgn0032213	15.4769	-1.13278	0.363541	-3.11597	0.00183344	0.00238101	2L	CG5390
FBgn0027491	3.12266	3.27138	0.827725	3.95226	7.74179e-05	0.000109322	2L	Cdk5alpha
FBgn0267365	115.252	-1.74142	0.138368	-12.5854	2.53964e-36	9.79911e-36	2L	l(2)SH0834
FBgn0032216	1013.09	-0.777253	0.0867175	-8.96304	3.15836e-19	8.18829e-19	2L	Usp14
FBgn0032217	545.671	-2.03294	0.0687553	-29.5678	3.8774e-192	1.05387e-190	2L	CG4972
FBgn0011703	1906.64	-2.57023	0.0974344	-26.379	2.38389e-153	4.42845e-152	2L	RnrL
FBgn0032221	28.6732	4.16724	0.366983	11.3554	6.97035e-30	2.36556e-29	2L	Schip1
FBgn0032222	282.043	-0.837148	0.0759204	-11.0266	2.84266e-28	9.31445e-28	2L	CG5037
FBgn0032223	493.552	-1.65899	0.0777407	-21.3401	4.82116e-101	5.29465e-100	2L	GATAd
FBgn0019932	125.867	-1.47685	0.170779	-8.64771	5.25414e-18	1.3056e-17	2L	SamDC
FBgn0051715	187.362	0.74872	0.108576	6.89579	5.35656e-12	1.07154e-11	2L	CG31715
FBgn0032225	42.3537	8.33301	0.850054	9.80291	1.09386e-22	3.12618e-22	2L	CG5022
FBgn0032228	6.94923	4.80459	0.857107	5.60559	2.07545e-08	3.54923e-08	2L	CG5367
FBgn0032229	262.39	1.34838	0.086209	15.6408	3.83973e-55	2.0885e-54	2L	CG5045
FBgn0027568	1109.53	0.349492	0.0642742	5.43751	5.40296e-08	9.03664e-08	2L	Cand1
FBgn0003087	563.662	-1.22678	0.116876	-10.4964	8.97617e-26	2.7661e-25	2L	pim
FBgn0032230	89.4936	8.9341	0.812652	10.9938	4.09541e-28	1.33623e-27	2L	lft
FBgn0032231	233.944	-1.3455	0.124649	-10.7943	3.66294e-27	1.17107e-26	2L	CG5056
FBgn0041723	29.3561	1.75117	0.291789	6.00151	1.95497e-09	3.49091e-09	2L	rho-5
FBgn0053303	797.503	0.27324	0.110469	2.47344	0.0133818	0.0163267	2L	CG33303
FBgn0032233	115.281	9.30193	0.823916	11.2899	1.47221e-29	4.95794e-29	2L	dpr19
FBgn0032234	176.051	1.29307	0.130618	9.89963	4.17809e-23	1.2068e-22	2L	gny
FBgn0032235	40.61	5.25209	0.552121	9.51257	1.86012e-21	5.15619e-21	2L	CG5096
FBgn0004106	1595.96	1.16158	0.0605063	19.1976	3.87244e-82	3.26149e-81	2L	Cdk1
FBgn0032236	283.246	0.475825	0.082355	5.77773	7.57143e-09	1.31728e-08	2L	mRpS7
FBgn0267821	1956.59	0.657069	0.0673254	9.7596	1.67811e-22	4.7708e-22	2L	da
FBgn0262782	933.94	-3.53187	0.0858903	-41.1206	0	0	2L	Mdh1
FBgn0051716	2445.24	0.403039	0.0546516	7.3747	1.6472e-13	3.52551e-13	2L	Cnot4
FBgn0051718	12.6262	7.54381	0.8746	8.62544	6.38484e-18	1.5823e-17	2L	Ir31a
FBgn0003942	4797.47	0.915201	0.0479749	19.0767	3.94651e-81	3.26713e-80	2L	RpS27A
FBgn0025366	1139.6	1.25721	0.0793661	15.8407	1.63121e-56	9.14234e-56	2L	Ip259
FBgn0032242	2078.91	1.02425	0.0481858	21.2562	2.88691e-100	3.1405e-99	2L	CG5355
FBgn0032243	462.827	1.23086	0.0975532	12.6174	1.6938e-36	6.56295e-36	2L	Klp31E
FBgn0005683	365.645	-0.823503	0.0900658	-9.14335	6.05464e-20	1.60079e-19	2L	pie
FBgn0032246	424.69	-0.576406	0.100184	-5.75349	8.74171e-09	1.51659e-08	2L	CG5168
FBgn0262601	657.63	1.24893	0.0607428	20.561	6.13401e-94	6.12337e-93	2L	SmB
FBgn0267330	528.806	-0.31658	0.0649362	-4.87524	1.08675e-06	1.69977e-06	2L	KdelR
FBgn0032247	65.09	1.48251	0.151444	9.78915	1.25339e-22	3.57436e-22	2L	CG5188
FBgn0004915	607.201	1.06451	0.063221	16.8379	1.2862e-63	8.11715e-63	2L	TfIIB
FBgn0032250	223.022	1.04873	0.128703	8.14839	3.68788e-16	8.66178e-16	2L	holn1
FBgn0027052	245.878	-3.25794	0.134561	-24.2116	1.68021e-129	2.50104e-128	2L	STUB1
FBgn0032251	156.343	-0.822024	0.135153	-6.08217	1.18569e-09	2.14215e-09	2L	Nse4
FBgn0065110	3.25365	5.08911	1.02204	4.97935	6.37969e-07	1.01018e-06	2L	ppk10
FBgn0032253	18.1699	8.08107	0.915144	8.83038	1.0432e-18	2.65233e-18	2L	LManI
FBgn0027611	564.204	2.98185	0.225189	13.2416	5.04763e-40	2.09878e-39	2L	LManII
FBgn0051719	8.76542	6.0396	0.882782	6.84155	7.83405e-12	1.55265e-11	2L	RluA-1
FBgn0032256	194.373	1.25473	0.109482	11.4606	2.08e-30	7.14315e-30	2L	RluA-2
FBgn0026431	399.321	1.46756	0.0953076	15.3981	1.68517e-53	8.8879e-53	2L	Grip75
FBgn0032258	224.316	-1.02353	0.221407	-4.62285	3.78495e-06	5.73972e-06	2L	CG7456
FBgn0032259	83.5233	-0.992281	0.140941	-7.04041	1.91674e-12	3.91419e-12	2L	CG6144
FBgn0086347	410.554	-2.12554	0.233792	-9.09158	9.76085e-20	2.56083e-19	2L	Myo31DF
FBgn0032262	379.032	-4.15231	0.14017	-29.6234	7.47744e-193	2.05663e-191	2L	CG7384
FBgn0267828	42.1995	-3.00783	0.258723	-11.6257	3.05068e-31	1.06433e-30	2L	Fatp
FBgn0051721	456.546	10.8854	0.731637	14.8781	4.57208e-50	2.29576e-49	2L	Trim9
FBgn0032268	6.4585	6.58564	0.995476	6.61557	3.70114e-11	7.14335e-11	2L	CG6138
FBgn0032269	48.8233	9.0175	0.861532	10.4668	1.22696e-25	3.76715e-25	2L	w-cup
FBgn0250826	12.7764	7.56255	0.906097	8.34629	7.04412e-17	1.69287e-16	2L	CG34160
FBgn0085190	14.9297	7.79531	0.88789	8.77958	1.64081e-18	4.14317e-18	2L	CG34161
FBgn0051871	33.9186	8.97602	0.875581	10.2515	1.16513e-24	3.50262e-24	2L	CG31871
FBgn0032287	1.73106	3.62832	1.22537	2.96099	0.00306654	0.00392541	2L	CG6415
FBgn0032290	160.831	1.37655	0.101516	13.56	6.9138e-42	2.99924e-41	2L	CG6443
FBgn0032291	7.08297	6.20338	0.92815	6.6836	2.33147e-11	4.53881e-11	2L	CG17118
FBgn0032292	276.385	-0.31386	0.125422	-2.50244	0.0123342	0.0150886	2L	EMC3
FBgn0032294	4.52532	6.09157	0.985761	6.17956	6.42789e-10	1.1728e-09	2L	Vha16-5
FBgn0032295	732.41	-0.64242	0.0999395	-6.42808	1.29223e-10	2.4339e-10	2L	CG12299
FBgn0032296	216.186	0.484208	0.112934	4.28753	1.80674e-05	2.64663e-05	2L	CG6729
FBgn0015320	1327.49	1.03388	0.0634881	16.2847	1.26824e-59	7.45252e-59	2L	Ubc2
FBgn0032298	279.937	2.41091	0.104326	23.1095	3.71814e-118	4.96506e-117	2L	CG6724
FBgn0011676	2.93434	4.91011	1.28655	3.81649	0.000135361	0.000188288	2L	Nos
FBgn0032305	1066.35	1.25038	0.140379	8.90717	5.23494e-19	1.34734e-18	2L	CG6700
FBgn0069354	3.41112	3.7294	1.04051	3.58421	0.0003381	0.00045968	2L	Porin2
FBgn0004363	3232.51	-0.261754	0.0953892	-2.74407	0.0060683	0.00759589	2L	porin
FBgn0027453	264.905	-0.790295	0.100864	-7.83523	4.67994e-15	1.05533e-14	2L	Dnz1
FBgn0024227	565.813	1.56927	0.0649586	24.158	6.14809e-129	9.09285e-128	2L	aurB
FBgn0027363	416.818	-0.632978	0.128749	-4.91638	8.81594e-07	1.38571e-06	2L	Stam
FBgn0053129	1285.81	-2.17881	0.0752624	-28.9495	2.84833e-184	7.05497e-183	2L	CG33129
FBgn0032321	299.897	1.24986	0.100503	12.436	1.66626e-35	6.3337e-35	2L	YL-1
FBgn0032322	1.66627	3.58729	1.24589	2.8793	0.00398564	0.00505419	2L	CG16743
FBgn0000018	176.132	-2.31923	0.173108	-13.3976	6.24533e-41	2.65182e-40	2L	abo
FBgn0010612	736.743	1.04548	0.0734325	14.2373	5.37954e-46	2.50972e-45	2L	ATPsynG
FBgn0041781	420.443	-2.28236	0.114682	-19.9016	3.94102e-88	3.63125e-87	2L	SCAR
FBgn0004872	912.692	-2.48638	0.123508	-20.1314	3.91992e-90	3.74281e-89	2L	piwi
FBgn0026147	859.98	-1.07051	0.0652168	-16.4146	1.5032e-60	8.98799e-60	2L	CG16833
FBgn0040096	1.36698	2.15349	1.23599	1.74232	0.0814529	0.0928385	2L	lectin-33A
FBgn0015756	5661.38	0.992041	0.0595556	16.6574	2.67476e-62	1.65516e-61	2L	RpL9
FBgn0021761	1755.51	-0.545292	0.0586505	-9.2973	1.44055e-20	3.88448e-20	2L	Nup154
FBgn0032329	2.32409	4.57675	1.18279	3.86946	0.000109078	0.000152766	2L	Art8
FBgn0032330	132.419	-4.83738	0.273617	-17.6793	6.04987e-70	4.27481e-69	2L	Samuel
FBgn0263971	2.75416	3.74743	1.03064	3.63602	0.000276883	0.000378404	2L	CG43725
FBgn0032336	3.68958	5.768	0.957561	6.02364	1.70541e-09	3.05237e-09	2L	AstC
FBgn0032337	2.73522	5.34871	1.11384	4.80205	1.57048e-06	2.43692e-06	2L	AstCC
FBgn0032338	11.5138	7.41951	1.06819	6.94586	3.76161e-12	7.58746e-12	2L	CG16854
FBgn0032339	367.569	-0.278226	0.116485	-2.38851	0.0169166	0.0204849	2L	Wdr59
FBgn0032340	1176.47	-1.21443	0.0903071	-13.4478	3.17075e-41	1.35822e-40	NA	NA
FBgn0032341	839.498	-1.14361	0.0639036	-17.8958	1.27128e-71	9.18713e-71	2L	Reps
FBgn0261983	247.281	-1.97691	0.104947	-18.8371	3.74997e-79	2.99672e-78	2L	l(2)gd1
FBgn0032343	63.2317	0.400277	0.177026	2.26112	0.023752	0.0283192	2L	CG6201
FBgn0041246	8.23056	6.43466	0.925316	6.95401	3.55041e-12	7.17243e-12	2L	Gr32a
FBgn0027582	1155.52	0.330674	0.0692863	4.77257	1.81888e-06	2.81572e-06	2L	CG6230
FBgn0032345	10.5031	5.07302	0.724369	7.00336	2.49896e-12	5.07839e-12	2L	CG14921
FBgn0262647	1661.4	1.26717	0.0560767	22.5972	4.62029e-113	5.81576e-112	2L	Nup160
FBgn0028700	416.347	0.1933	0.0877605	2.20259	0.0276239	0.032745	2L	RfC38
FBgn0032348	1418.92	1.95091	0.0581919	33.5256	2.0449e-246	9.10229e-245	2L	CG4751
FBgn0032350	521.189	-5.6269	0.194496	-28.9306	4.91997e-184	1.21535e-182	2L	CG6287
FBgn0264442	59.3948	7.35223	0.616008	11.9353	7.75e-33	2.79376e-32	2L	ab
FBgn0040233	1410.37	-3.93394	0.0990074	-39.7338	0	0	2L	cana
FBgn0052831	386.434	1.31124	0.100778	13.0112	1.05669e-38	4.26844e-38	2L	CG33695
FBgn0032358	157.534	1.57433	0.13019	12.0925	1.15691e-33	4.23006e-33	2L	Ppt2
FBgn0020270	343.649	-0.249542	0.139214	-1.79251	0.0730513	0.0836558	2L	mre11
FBgn0032359	2.75852	5.37346	1.06959	5.02384	5.06493e-07	8.06433e-07	NA	NA
FBgn0000287	1.60606	4.04556	1.0814	3.74105	0.000183253	0.00025311	2L	salr
FBgn0261648	977.057	12.8606	0.834736	15.4068	1.47254e-53	7.7798e-53	2L	salm
FBgn0032361	86.3949	0.478879	0.159832	2.99614	0.00273423	0.00351125	2L	CG6488
FBgn0032363	1183.97	-1.19896	0.054087	-22.1672	7.12396e-109	8.69406e-108	2L	Dlg5
FBgn0028490	377.468	0.988898	0.0759979	13.0122	1.04324e-38	4.21597e-38	2L	CG31705
FBgn0015400	2.20238	4.49483	1.01724	4.41863	9.93267e-06	1.47517e-05	2L	kek2
FBgn0032374	190.115	-6.82657	0.434718	-15.7035	1.43229e-55	7.88356e-55	2L	CG14931
FBgn0032375	2.3371	5.11496	1.15924	4.41234	1.02261e-05	1.51753e-05	2L	CG14932
FBgn0032376	0.810212	3.0103	1.34845	2.23241	0.0255877	0.0304252	2L	Tsp33B
FBgn0032377	169.618	6.98363	0.346855	20.1341	3.70792e-90	3.54406e-89	2L	CG14937
FBgn0020309	833.381	-3.86751	0.120178	-32.1816	3.19273e-227	1.23087e-225	2L	crol
FBgn0032378	647.893	0.372385	0.10968	3.3952	0.000685777	0.000914171	2L	CycY
FBgn0264815	2.13976	2.97908	1.10006	2.70811	0.00676678	0.00844268	2L	Pde1c
FBgn0000588	551.872	-0.215073	0.0841413	-2.55609	0.0105856	0.0130135	2L	esc
FBgn0032382	189.881	0.612836	0.166014	3.69148	0.000222954	0.000306384	2L	Mal-B2
FBgn0032388	894.064	1.57424	0.0650056	24.217	1.47471e-129	2.20226e-128	2L	CG6686
FBgn0085192	87.8474	0.944471	0.118996	7.93699	2.07142e-15	4.74305e-15	2L	CG34163
FBgn0261266	185.897	0.650976	0.097674	6.66478	2.65067e-11	5.14498e-11	2L	zuc
FBgn0032390	128.504	-0.34876	0.135154	-2.58046	0.00986685	0.0121607	2L	dgt2
FBgn0032391	68.6875	-2.72159	0.245367	-11.0919	1.37345e-28	4.54235e-28	2L	escl
FBgn0051866	19.2465	1.10806	0.258285	4.29006	1.78621e-05	2.61697e-05	2L	Ada1-2
FBgn0032393	188.686	-0.325429	0.1847	-1.76194	0.0780797	0.0891925	2L	CG12264
FBgn0032394	101.523	-0.440578	0.131347	-3.35431	0.00079564	0.00105787	2L	CG6746
FBgn0032395	660.313	0.768192	0.0568151	13.5209	1.17736e-41	5.08589e-41	2L	CG6734
FBgn0010497	608.401	-5.92326	0.165513	-35.7873	1.73892e-280	1.04722e-278	2L	dmGlut
FBgn0042126	9.27111	5.19097	0.835743	6.21121	5.25782e-10	9.64282e-10	2L	CG18788
FBgn0032397	495.628	-1.77541	0.113718	-15.6124	5.99127e-55	3.24536e-54	2L	Tom70
FBgn0032398	576.823	1.08913	0.0751747	14.488	1.44359e-47	6.93495e-47	2L	CG6766
FBgn0032399	16.4685	1.26563	0.33123	3.821	0.000132911	0.00018502	2L	CG6785
FBgn0032400	422.429	-6.289	0.313491	-20.0612	1.61129e-89	1.51649e-88	2L	CG6770
FBgn0032401	81.4091	1.84049	0.184149	9.99458	1.60974e-23	4.70266e-23	2L	Plzf
FBgn0032402	2.29374	2.74302	0.87822	3.12338	0.00178786	0.00232379	2L	CG14945
FBgn0028425	468.781	-0.622092	0.118631	-5.24393	1.57189e-07	2.56798e-07	2L	JhI-21
FBgn0027505	555.062	1.60775	0.0707443	22.7262	2.46734e-114	3.1619e-113	2L	Rab3-GAP
FBgn0032405	8.65442	7.0166	0.975381	7.1937	6.306e-13	1.31634e-12	2L	firl
FBgn0032406	1.2826	4.22433	1.24804	3.38477	0.000712392	0.000948826	2L	CG14947
FBgn0003145	538.883	11.5234	0.850618	13.5471	8.24165e-42	3.57358e-41	2L	prd
FBgn0032407	324.408	0.931312	0.0891052	10.4518	1.43735e-25	4.40871e-25	2L	Pex19
FBgn0032408	271.149	0.712424	0.100826	7.06588	1.59598e-12	3.27367e-12	2L	CG6712
FBgn0028707	22.8442	1.45616	0.243064	5.99088	2.0871e-09	3.72037e-09	2L	Mt2
FBgn0032409	573.694	1.12673	0.0721448	15.6176	5.52696e-55	2.99914e-54	2L	Ced-12
FBgn0029137	78.27	0.526406	0.227425	2.31463	0.020633	0.0247575	2L	Patsas
FBgn0027081	1003.88	-0.374581	0.0805332	-4.65127	3.29899e-06	5.02677e-06	2L	ThrRS
FBgn0015797	422.307	0.172781	0.0904563	1.91011	0.0561195	0.0648627	2L	Rab6
FBgn0032420	162.635	-0.668094	0.166717	-4.00736	6.14011e-05	8.72263e-05	2L	CG6583
FBgn0032421	356.741	1.10585	0.0975772	11.3331	8.99374e-30	3.04104e-29	2L	crok
FBgn0000114	4491.19	-6.36334	0.0798625	-79.6787	0	0	2L	bru1
FBgn0032422	1.05212	2.79321	1.33807	2.08749	0.036844	0.0432956	2L	atilla
FBgn0051759	144.036	-1.177	0.507581	-2.31884	0.0204036	0.0244982	2L	CG31759
FBgn0262475	49.4543	7.67023	0.79129	9.69332	3.21882e-22	9.08923e-22	2L	bru2
FBgn0032424	4.26591	5.99664	1.06426	5.63455	1.75519e-08	3.01274e-08	2L	CG17010
FBgn0032428	12.4159	6.0752	0.886063	6.8564	7.06182e-12	1.40383e-11	2L	CG6405
FBgn0032429	184.821	-0.379061	0.132485	-2.86116	0.004221	0.00533868	2L	CG5446
FBgn0032430	90.4255	0.711504	0.179388	3.96629	7.29995e-05	0.000103273	2L	CG6388
FBgn0032431	3.0729	5.51472	1.00568	5.48358	4.168e-08	7.00803e-08	2L	CG5435
FBgn0265298	952.538	2.22052	0.0633736	35.0386	5.81049e-269	3.16792e-267	2L	SC35
FBgn0263468	11.5361	1.03854	0.332795	3.12066	0.00180447	0.00234439	2L	snoRNA:SC35-a
FBgn0263469	6.42555	3.07569	0.612226	5.02379	5.06629e-07	8.0651e-07	2L	snoRNA:SC35-b
FBgn0020443	2360.83	-0.701298	0.0602574	-11.6384	2.62993e-31	9.19625e-31	2L	Elf
FBgn0032433	6.15298	5.5257	1.17288	4.7112	2.46257e-06	3.78043e-06	2L	Oatp33Ea
FBgn0259176	2428.66	0.354885	0.0660368	5.37405	7.69883e-08	1.27815e-07	2L	bun
FBgn0051858	7.85011	6.85527	0.897142	7.64123	2.15155e-14	4.73701e-14	2L	t-cup
FBgn0085424	168.685	10.3232	0.858693	12.022	2.72435e-33	9.90616e-33	2L	nub
FBgn0032439	1.18982	4.15643	1.20523	3.44867	0.000563355	0.000755129	2L	Ref2
FBgn0004394	322.792	10.7924	0.81352	13.2662	3.63342e-40	1.51349e-39	2L	pdm2
FBgn0032444	1432.59	-1.11301	0.0657241	-16.9346	2.50263e-64	1.60133e-63	2L	CG5525
FBgn0032445	94.0378	-0.573585	0.122566	-4.6798	2.87154e-06	4.39216e-06	2L	CG6153
FBgn0032446	46.4971	-0.673847	0.180342	-3.73651	0.000186594	0.000257608	2L	CG5780
FBgn0032447	5.0995	-1.50981	0.541754	-2.7869	0.00532144	0.00668737	2L	PICK1
FBgn0032449	56.3218	-6.38201	0.621935	-10.2615	1.05014e-24	3.16106e-24	2L	CG17036
FBgn0032450	543.082	-1.0689	0.0808394	-13.2225	6.50846e-40	2.70131e-39	2L	CG5776
FBgn0032451	272.813	-0.233286	0.0919221	-2.53786	0.0111532	0.0136856	2L	spict
FBgn0032452	33.4199	1.38431	0.246258	5.62138	1.89436e-08	3.24677e-08	2L	CG15484
FBgn0032453	346.457	-4.92983	0.233761	-21.0892	9.99732e-99	1.05637e-97	2L	CG6180
FBgn0032454	2113.33	1.43087	0.053397	26.7968	3.51829e-158	6.75366e-157	2L	CG5787
FBgn0032455	852.098	1.00977	0.0715695	14.109	3.34272e-45	1.53233e-44	2L	Pih1D1
FBgn0032456	2212.07	-0.642935	0.055021	-11.6853	1.51573e-31	5.32644e-31	2L	MRP
FBgn0015399	2.4372	3.62187	1.15685	3.1308	0.00174328	0.00226969	2L	kek1
FBgn0040509	1.19365	4.15783	1.25317	3.31785	0.000907132	0.00120022	2L	ACXB
FBgn0040510	2.17633	5.02269	1.10956	4.52674	5.99005e-06	9.00805e-06	2L	ACXA
FBgn0040506	2.6249	5.29053	1.03438	5.11469	3.14253e-07	5.05327e-07	2L	ACXE
FBgn0263598	1517.52	-4.64139	0.122845	-37.7824	0	0	2L	Vha68-2
FBgn0032465	164.439	-1.28302	0.0950656	-13.4961	1.64825e-41	7.09674e-41	2L	CG12404
FBgn0265262	72.1263	2.87472	0.199094	14.439	2.94174e-47	1.40224e-46	2L	Vha68-1
FBgn0021796	1524.36	-0.197065	0.072529	-2.71705	0.0065866	0.0082212	2L	Tor
FBgn0032467	1175.87	-0.365779	0.0527726	-6.93122	4.17219e-12	8.39357e-12	2L	CG9934
FBgn0032474	289.864	-4.42814	0.150688	-29.3863	8.23007e-190	2.19803e-188	2L	DnaJ-H
FBgn0024291	1812.58	0.264226	0.0938034	2.8168	0.00485042	0.00611378	2L	Sirt1
FBgn0032475	1801.85	0.292828	0.0761273	3.84656	0.000119789	0.00016736	2L	Sfmbt
FBgn0264546	2.68155	1.71829	0.810144	2.12097	0.0339242	0.0399358	2L	CG43925
FBgn0032476	392.47	0.323078	0.0787597	4.10207	4.09472e-05	5.88317e-05	2L	CG5439
FBgn0051849	142.15	-0.459939	0.121187	-3.7953	0.000147466	0.0002046	2L	CG31849
FBgn0032478	1.22054	3.61164	1.31158	2.75365	0.0058934	0.00738398	2L	CG5458
FBgn0032479	2113.83	0.159547	0.0609909	2.61591	0.00889897	0.0110105	2L	CG16974
FBgn0032480	600.249	-0.149184	0.0705095	-2.1158	0.0343618	0.0404303	2L	Edem2
FBgn0032481	647.077	-2.75013	0.090309	-30.4524	1.11237e-203	3.41645e-202	2L	CG16972
FBgn0032482	645.521	-0.826508	0.0912802	-9.05462	1.37042e-19	3.58418e-19	2L	Pect
FBgn0032483	4.35687	3.21633	0.727529	4.4209	9.82887e-06	1.46117e-05	2L	CG15482
FBgn0004191	4445	1.26466	0.278722	4.53733	5.69705e-06	8.57583e-06	2L	snRNA:U2:34ABa
FBgn0032485	495.127	-2.62599	0.0737962	-35.5843	2.44858e-277	1.42792e-275	2L	CG9426
FBgn0032486	134.16	-0.215907	0.108907	-1.98249	0.0474244	0.0550823	2L	CG5705
FBgn0032487	130.364	1.35642	0.124026	10.9365	7.70924e-28	2.4994e-27	2L	Ski6
FBgn0032488	559.659	1.08584	0.0666976	16.28	1.36764e-59	8.02642e-59	2L	CG16812
FBgn0032489	78.8522	5.19136	1.39767	3.71429	0.000203773	0.000280736	2L	CG15480
FBgn0032491	33.2114	2.5924	1.50253	1.72536	0.0844625	0.09615	2L	CG16815
FBgn0032493	36.3034	5.55175	1.33266	4.16591	3.10115e-05	4.48712e-05	2L	Mabi
FBgn0027586	5.39853	6.33264	0.987112	6.41532	1.4053e-10	2.64254e-10	2L	CG5867
FBgn0032494	4.02326	3.0369	0.748492	4.05736	4.96307e-05	7.08e-05	2L	CG5945
FBgn0003935	12.409	0.731027	0.423941	1.72436	0.084643	0.0963197	2L	snRNA:U5:34A
FBgn0032495	8.58765	7.00402	0.948771	7.3822	1.5569e-13	3.33766e-13	2L	CG16820
FBgn0051728	12.9424	7.57818	0.915901	8.27402	1.29518e-16	3.08287e-16	NA	NA
FBgn0028406	45.3366	-1.018	0.197427	-5.15631	2.51866e-07	4.06568e-07	2L	Drep4
FBgn0032499	209.802	0.678889	0.0795452	8.53463	1.40604e-17	3.44462e-17	2L	Uvrag
FBgn0051729	955.431	-1.08967	0.0759287	-14.3512	1.04758e-46	4.95251e-46	2L	CG31729
FBgn0022069	1871.57	1.53567	0.0675731	22.726	2.47955e-114	3.17314e-113	2L	Nnp-1
FBgn0032509	521.945	1.218	0.0680471	17.8994	1.19164e-71	8.61837e-71	2L	CG6523
FBgn0051852	186.567	-1.65541	0.0981203	-16.8712	7.32763e-64	4.64352e-63	2L	Tap42
FBgn0032511	218.449	0.378083	0.116508	3.24513	0.00117397	0.0015433	2L	ND-B22
FBgn0032512	225.015	-0.529729	0.100003	-5.29711	1.17648e-07	1.934e-07	2L	CG9305
FBgn0032513	279.094	-2.89331	0.106763	-27.1004	9.74651e-162	1.94382e-160	2L	CG6565
FBgn0032514	886.737	0.717094	0.0566302	12.6627	9.51317e-37	3.70632e-36	2L	CG9302
FBgn0025724	895.692	0.403952	0.0574182	7.03525	1.98899e-12	4.05993e-12	2L	beta'COP
FBgn0032515	186.792	0.411066	0.11642	3.53088	0.000414181	0.000559898	2L	loqs
FBgn0032516	263.917	0.899753	0.0861729	10.4413	1.60679e-25	4.9235e-25	2L	CG9293
FBgn0032517	706.645	0.975955	0.0889769	10.9686	5.40865e-28	1.7591e-27	2L	CG7099
FBgn0032518	3557.55	0.743641	0.0687497	10.8166	2.87122e-27	9.19229e-27	2L	RpL24
FBgn0032520	1.92515	4.33499	1.21966	3.55425	0.000379063	0.000513706	2L	CG10859
FBgn0032521	469.222	-0.93245	0.0891361	-10.461	1.30514e-25	4.00586e-25	2L	CG7110
FBgn0003983	1.79773	2.65074	1.15431	2.29637	0.0216547	0.0259158	2L	Vm34Ca
FBgn0263354	2.57906	4.24414	1.06671	3.97874	6.92826e-05	9.82107e-05	2L	CG42784
FBgn0032524	174.373	1.34206	0.183782	7.30246	2.82563e-13	5.98392e-13	2L	CG9267
FBgn0023407	916.657	-2.21251	0.109322	-20.2385	4.48837e-91	4.35783e-90	2L	B4
FBgn0053640	4.29314	5.48968	0.957494	5.73339	9.84456e-09	1.70632e-08	2L	CG33640
FBgn0053641	5.43318	5.3515	0.952895	5.61604	1.95384e-08	3.34561e-08	2L	CG33641
FBgn0053642	1.89544	4.8079	1.0879	4.41945	9.89537e-06	1.47011e-05	2L	CG33642
FBgn0053645	1.24717	4.1963	1.21522	3.45311	0.000554166	0.000743351	2L	CG33645
FBgn0259984	1790.46	0.791254	0.0882127	8.96984	2.96955e-19	7.70744e-19	2L	kuz
FBgn0028513	19.9784	7.23857	0.869776	8.32235	8.62391e-17	2.06606e-16	2L	CG9254
FBgn0028546	349.981	0.357928	0.0875021	4.0905	4.30435e-05	6.16897e-05	2L	ics
FBgn0028527	2.49973	4.68669	1.11291	4.21119	2.54027e-05	3.69472e-05	2L	CG18507
FBgn0028540	18.9368	1.18567	0.266255	4.45315	8.46211e-06	1.26185e-05	2L	CG9008
FBgn0024846	173.904	-2.34056	0.121324	-19.2918	6.29135e-83	5.35753e-82	2L	p38b
FBgn0028932	47.559	1.07783	0.200989	5.36266	8.20063e-08	1.35974e-07	2L	CG16890
FBgn0028539	1448.36	0.977999	0.0524987	18.629	1.8688e-77	1.46297e-76	2L	CG31731
FBgn0028931	104.431	1.14189	0.151595	7.53249	4.97814e-14	1.08257e-13	2L	CG16863
FBgn0028538	971.796	0.255025	0.0989513	2.57728	0.0099582	0.0122651	2L	Sec71
FBgn0028658	28.9184	1.58859	0.228991	6.93735	3.99523e-12	8.04634e-12	2L	Adat1
FBgn0001965	1301.32	0.948741	0.128595	7.37772	1.61021e-13	3.44873e-13	2L	Sos
FBgn0000153	6.2276	1.32408	0.480516	2.75555	0.00585943	0.00734342	2L	b
FBgn0004406	332.64	-1.53213	0.117134	-13.0802	4.27296e-39	1.74054e-38	2L	tam
FBgn0001961	538.953	0.396826	0.0936498	4.23734	2.26188e-05	3.29815e-05	2L	Arpc1
FBgn0015271	448.246	0.660906	0.0718083	9.20375	3.45671e-20	9.21588e-20	2L	Orc5
FBgn0026373	309.705	1.35158	0.075092	17.999	1.9822e-72	1.45183e-71	2L	RpII33
FBgn0260407	55.4816	-1.99811	0.200484	-9.96645	2.13731e-23	6.22021e-23	2L	mRpS23
FBgn0028509	404.392	-1.17657	0.103009	-11.422	3.24647e-30	1.11036e-29	2L	CenG1A
FBgn0053307	3.94056	4.87087	0.960184	5.07285	3.91903e-07	6.27344e-07	2L	CG33307
FBgn0053306	2.51359	5.22882	1.04592	4.99926	5.7551e-07	9.13322e-07	2L	CG33306
FBgn0028920	3.79009	5.82735	0.948994	6.14056	8.22317e-10	1.49415e-09	2L	CG8997
FBgn0028534	1.66886	4.11305	1.14532	3.59118	0.000329188	0.000447895	2L	CG7916
FBgn0028532	0.995363	3.88542	1.25159	3.10439	0.00190671	0.00247233	2L	CG7968
FBgn0019890	2187.41	2.89227	0.0748515	38.6402	0	0	2L	Smg5
FBgn0012037	672.052	10.4432	0.530427	19.6883	2.71591e-86	2.43428e-85	2L	Ance
FBgn0032535	33.2914	8.94127	0.911259	9.812	9.99675e-23	2.86056e-22	2L	Ance-2
FBgn0032536	6.28753	6.5465	0.924549	7.08075	1.43379e-12	2.94821e-12	2L	Ance-3
FBgn0028938	23.0739	7.94154	0.899321	8.8306	1.04117e-18	2.64791e-18	2L	CG16886
FBgn0003255	2.00619	4.89166	1.07734	4.5405	5.6121e-06	8.45208e-06	2L	rk
FBgn0027348	681.457	-4.27278	0.17342	-24.6384	4.9037e-134	7.75004e-133	2L	bgm
FBgn0028519	1185.18	11.4539	0.551468	20.7698	8.12695e-96	8.32945e-95	2L	hll
FBgn0028872	2.43165	5.18841	1.20502	4.30566	1.66487e-05	2.44386e-05	2L	CG18095
FBgn0028875	11.7942	7.45958	0.97716	7.63394	2.27689e-14	5.00578e-14	2L	nAChRalpha5
FBgn0260011	132.991	10.4649	0.857224	12.2079	2.81988e-34	1.04431e-33	2L	NimC4
FBgn0016930	1083.98	1.78996	0.0619064	28.914	7.96468e-184	1.96221e-182	2L	Dyrk2
FBgn0261563	747.852	6.97563	0.629638	11.0788	1.58994e-28	5.24702e-28	2L	wb
FBgn0052971	5.45023	6.34681	0.923246	6.87445	6.22284e-12	1.24107e-11	2L	CG32971
FBgn0261529	1.83184	4.77531	1.15787	4.12421	3.72017e-05	5.35923e-05	2L	ms(2)34Fe
FBgn0028916	494.224	-4.95838	0.137631	-36.0265	3.21729e-284	1.98954e-282	2L	CG33090
FBgn0028530	231.059	1.2905	0.0894593	14.4255	3.5763e-47	1.70119e-46	2L	mTTF
FBgn0262354	6.54941	4.3393	0.745217	5.82287	5.7844e-09	1.01057e-08	2L	CG43052
FBgn0261535	445.559	1.04999	0.0863826	12.1551	5.39134e-34	1.98465e-33	2L	l(2)34Fd
FBgn0015791	295.277	0.252411	0.114591	2.20272	0.0276146	0.0327382	2L	Rab14
FBgn0015546	914.134	0.158723	0.0826342	1.92079	0.0547581	0.0633368	2L	spel1
FBgn0020258	6.07521	6.48231	1.00744	6.43445	1.23923e-10	2.33837e-10	2L	ppk
FBgn0004858	2.71444	4.79808	1.22249	3.92483	8.67903e-05	0.000122276	2L	elB
FBgn0264810	1.74541	4.70074	1.12755	4.16898	3.05964e-05	4.42915e-05	2L	Pburs
FBgn0005771	974.774	10.9764	0.519262	21.1384	3.53025e-99	3.76043e-98	2L	noc
FBgn0003016	318.958	-3.4007	0.426009	-7.98268	1.43185e-15	3.30157e-15	2L	osp
FBgn0086711	478.309	-5.54481	0.174077	-31.8526	1.21327e-222	4.40119e-221	2L	mol
FBgn0040228	72.9316	1.0539	0.132001	7.98405	1.41605e-15	3.26758e-15	2L	DCTN5-p25
FBgn0261881	116.239	0.410206	0.128578	3.19032	0.00142116	0.0018596	2L	l(2)35Be
FBgn0028926	81.9076	2.31257	0.161853	14.2881	2.59575e-46	1.2184e-45	2L	NC2beta
FBgn0261882	70.1863	0.979718	0.172984	5.66363	1.48204e-08	2.55338e-08	NA	NA
FBgn0001974	422.444	0.802255	0.100237	8.00359	1.20845e-15	2.79485e-15	2L	l(2)35Bd
FBgn0001977	232.669	0.454158	0.0900592	5.04288	4.58574e-07	7.31654e-07	2L	CIAPIN1
FBgn0000317	1012.66	-2.33266	0.158974	-14.6732	9.57666e-49	4.69608e-48	2L	ck
FBgn0010422	633.092	0.605452	0.0687379	8.80812	1.27264e-18	3.22767e-18	2L	TfIIS
FBgn0283440	49.5651	0.459658	0.217473	2.11363	0.0345469	0.0406429	2L	solo
FBgn0283442	868.884	-5.39728	0.183638	-29.3908	7.19306e-190	1.92665e-188	2L	vas
FBgn0024183	538.541	3.2317	0.19714	16.3929	2.14864e-60	1.28057e-59	2L	vig
FBgn0001978	1595.41	-0.581569	0.0691074	-8.41543	3.91453e-17	9.46927e-17	2L	stc
FBgn0028516	184.088	-5.86928	0.281622	-20.841	1.83938e-96	1.89788e-95	2L	ZnT35C
FBgn0283467	298.84	-0.485706	0.108777	-4.46515	8.00134e-06	1.19508e-05	2L	Pol32
FBgn0045842	22.934	2.17086	0.250661	8.66054	4.69543e-18	1.16868e-17	2L	yuri
FBgn0261268	1623.76	1.15294	0.0429366	26.8522	7.9584e-159	1.54052e-157	2L	Cul3
FBgn0086691	103.635	-2.03599	0.24005	-8.48155	2.22218e-17	5.4282e-17	2L	UK114
FBgn0001981	379.114	3.303	0.189197	17.458	2.99454e-68	2.06679e-67	2L	esg
FBgn0003448	477.5	8.2401	1.13538	7.25758	3.94065e-13	8.30112e-13	2L	sna
FBgn0002524	598.343	-2.32454	0.0947352	-24.5372	5.92276e-133	9.281e-132	2L	lace
FBgn0010382	3797.83	-0.249216	0.0597237	-4.17282	3.00857e-05	4.35818e-05	2L	CycE
FBgn0001989	245.49	0.613631	0.0745834	8.22745	1.91247e-16	4.5253e-16	2L	ND-B17
FBgn0001986	1421.39	1.44021	0.0715971	20.1155	5.40256e-90	5.14248e-89	2L	Mtr4
FBgn0001987	474.528	3.92249	0.147853	26.5296	4.41743e-155	8.35774e-154	2L	Gli
FBgn0001990	326.421	0.461509	0.0830816	5.55489	2.77789e-08	4.71632e-08	2L	wek
FBgn0051826	3.42377	5.15922	1.17705	4.38316	1.16968e-05	1.73104e-05	2L	CG31826
FBgn0028645	6.41297	-1.94281	0.557172	-3.48692	0.000488626	0.000657927	2L	beat-Ib
FBgn0028644	0.764114	-2.64354	1.20228	-2.19878	0.0278937	0.0330478	2L	beat-Ic
FBgn0001991	14.2373	6.75616	0.99132	6.81532	9.40571e-12	1.86015e-11	2L	Ca-alpha1D
FBgn0261999	14.4361	5.8823	0.821488	7.16054	8.03571e-13	1.67098e-12	2L	CG42817
FBgn0024734	843.131	-1.8212	0.106272	-17.1372	7.83247e-66	5.15489e-65	2L	PRL-1
FBgn0028515	145.099	-2.80632	0.213361	-13.1529	1.6375e-39	6.72067e-39	2L	EndoGI
FBgn0002673	562.149	-5.07916	0.148568	-34.1875	3.71245e-256	1.8195e-254	2L	twe
FBgn0028897	63.8681	-1.09213	0.162635	-6.71521	1.87801e-11	3.6692e-11	2L	CG4935
FBgn0001994	2618.73	2.26974	0.0535815	42.3606	0	0	2L	crp
FBgn0028896	3.93534	5.87581	0.947675	6.20023	5.63795e-10	1.03174e-09	2L	CG17329
FBgn0001992	5.33404	5.78793	0.943576	6.13404	8.56759e-10	1.5555e-09	2L	Cyp303a1
FBgn0028375	437.085	-0.692914	0.147352	-4.70245	2.57053e-06	3.94223e-06	2L	heix
FBgn0028895	152.547	0.193095	0.110368	1.74956	0.0801948	0.0914951	2L	CG17328
FBgn0028894	273.546	2.03402	0.108388	18.7661	1.4308e-78	1.13259e-77	2L	GMF
FBgn0028525	60.7585	-2.98238	0.250244	-11.9179	9.54781e-33	3.43244e-32	2L	c(2)M
FBgn0011708	419.107	-0.771129	0.0982574	-7.84805	4.22545e-15	9.54481e-15	2L	Syx5
FBgn0000339	340.919	0.835583	0.0831226	10.0524	8.96409e-24	2.63461e-23	2L	cni
FBgn0001086	2428.74	1.46872	0.0503317	29.1808	3.39442e-187	8.78544e-186	2L	fzy
FBgn0000250	2818.7	0.615651	0.0798211	7.71289	1.23002e-14	2.73159e-14	2L	cact
FBgn0014092	157.019	0.321706	0.0901859	3.56714	0.0003609	0.000489884	2L	CG4278
FBgn0001995	229.543	0.211939	0.0932194	2.27355	0.0229928	0.0274531	2L	mRpL4
FBgn0040984	812.096	11.3929	0.651254	17.4937	1.59894e-68	1.10772e-67	2L	CG4440
FBgn0028899	16.1107	6.43836	0.847014	7.60125	2.9329e-14	6.42964e-14	2L	CG31817
FBgn0259151	6.54483	6.09974	0.909113	6.70955	1.95226e-11	3.81103e-11	2L	CG42266
FBgn0265578	4.97596	3.94288	0.84344	4.67477	2.94289e-06	4.49831e-06	2L	CG44405
FBgn0000307	2504.59	0.307079	0.0615192	4.9916	5.9882e-07	9.4917e-07	2L	chif
FBgn0028506	854.521	2.71895	0.0663677	40.9679	0	0	2L	CG4455
FBgn0025678	1860.82	1.77583	0.0643409	27.6003	1.10305e-167	2.29943e-166	2L	CaBP1
FBgn0028841	3.91943	3.90791	0.923836	4.23009	2.33593e-05	3.40343e-05	2L	jhamt
FBgn0028523	1068.12	5.41274	0.129074	41.9351	0	0	2L	CG5888
FBgn0020415	240.834	0.8872	0.232406	3.81746	0.00013483	0.000187578	2L	Idgf2
FBgn0020414	35.633	-0.66612	0.213401	-3.12145	0.00179964	0.00233844	2L	Idgf3
FBgn0005677	5.13219	5.75245	0.923843	6.22665	4.76509e-10	8.76532e-10	2L	dac
FBgn0032585	3.11558	3.60181	0.934085	3.85597	0.000115269	0.00016129	2L	CG4580
FBgn0032586	1964.63	1.08266	0.0633949	17.078	2.16421e-65	1.40926e-64	2L	Tpr2
FBgn0032587	147.905	-3.82093	0.180015	-21.2256	5.53839e-100	6.00362e-99	2L	CG5953
FBgn0259735	786.616	-1.516	0.0713709	-21.2411	3.98042e-100	4.31985e-99	2L	CG42389
FBgn0051815	6.56339	6.6144	0.993585	6.65711	2.79271e-11	5.41726e-11	2L	CG31815
FBgn0032590	9.22566	7.11235	0.899348	7.90834	2.60838e-15	5.95481e-15	2L	CG4631
FBgn0032593	2.09704	1.76416	0.796873	2.21386	0.0268385	0.0318467	2L	Trpgamma
FBgn0001185	202.155	0.51644	0.109093	4.73392	2.20221e-06	3.39147e-06	2L	her
FBgn0267347	133.254	-1.77294	0.212688	-8.33585	7.69438e-17	1.84577e-16	2L	squ
FBgn0261278	1781.77	-1.84014	0.0889738	-20.6818	5.0543e-95	5.14589e-94	2L	grp
FBgn0051807	22.3431	2.54246	0.278252	9.13725	6.40579e-20	1.69217e-19	2L	CG31807
FBgn0053552	20.0428	6.77338	0.844754	8.01817	1.07333e-15	2.48734e-15	2L	CG33552
FBgn0000409	1190.23	0.976818	0.0778483	12.5477	4.09198e-36	1.57098e-35	NA	NA
FBgn0027779	591.51	-1.19284	0.107924	-11.0527	2.12831e-28	6.99868e-28	2L	VhaSFD
FBgn0051812	7.25027	0.877619	0.394327	2.22561	0.0260403	0.0309275	2L	CG31812
FBgn0032596	868.069	0.319832	0.100824	3.17217	0.00151304	0.00197635	2L	Prosbeta4
FBgn0032597	157.623	0.270398	0.0882625	3.06357	0.00218716	0.00282565	2L	CG17904
FBgn0032598	28.8465	5.39959	0.464803	11.6169	3.38041e-31	1.17848e-30	2L	ChLD3
FBgn0032600	1192.12	2.24147	0.0798262	28.0794	1.74974e-173	3.9612e-172	2L	BuGZ
FBgn0032602	0.873467	3.06306	1.32358	2.31421	0.020656	0.0247818	2L	ppk17
FBgn0264695	3.6667	2.41373	0.755584	3.19452	0.00140065	0.00183448	2L	Mhc
FBgn0040262	2.13666	2.57823	0.885614	2.91123	0.00360011	0.00458486	2L	Ugt36Ba
FBgn0040260	4.40565	6.04037	1.06736	5.65918	1.52094e-08	2.61893e-08	2L	Ugt36Bc
FBgn0004797	93.696	-4.98072	0.305068	-16.3266	6.38417e-60	3.76834e-59	2L	mdy
FBgn0022213	2010.61	-1.68224	0.073828	-22.7859	6.32955e-115	8.14531e-114	2L	Cas
FBgn0051739	1838.43	0.59568	0.056223	10.595	3.14506e-26	9.80663e-26	2L	AspRS-m
FBgn0032612	5.69642	3.03157	0.651637	4.65224	3.28343e-06	5.00389e-06	2L	CG13282
FBgn0051809	1.34247	3.79363	1.23295	3.07688	0.00209181	0.00270435	2L	CG31809
FBgn0040985	68.2976	-1.56057	0.16725	-9.33074	1.0513e-20	2.84651e-20	2L	CG6115
FBgn0261671	2705.67	0.495065	0.0690284	7.17191	7.39576e-13	1.54034e-12	2L	tweek
FBgn0260758	7.47013	5.79482	0.909804	6.36931	1.89877e-10	3.54945e-10	2L	CG42556
FBgn0051805	9.60797	6.66934	0.905334	7.36672	1.74877e-13	3.73596e-13	2L	CG31805
FBgn0032620	260.39	-1.11055	0.0935034	-11.8771	1.55753e-32	5.57973e-32	2L	CG12288
FBgn0026150	911.174	1.01175	0.0592842	17.0661	2.65428e-65	1.72716e-64	2L	ApepP
FBgn0032629	462.966	11.3128	0.81371	13.9027	6.0998e-44	2.73896e-43	2L	beat-IIIc
FBgn0032633	1257.96	1.46324	0.0867313	16.8709	7.36046e-64	4.66112e-63	2L	Lrch
FBgn0020503	578.837	-1.94465	0.0891039	-21.8245	1.35715e-105	1.60317e-104	2L	CLIP-190
FBgn0032634	231.542	1.58267	0.0910697	17.3786	1.19772e-67	8.14447e-67	2L	Rpb11
FBgn0032635	885.575	1.14029	0.0639051	17.8435	3.24422e-71	2.32625e-70	2L	CG15141
FBgn0051803	7.95261	6.39453	0.928656	6.88579	5.74684e-12	1.14837e-11	2L	CG31803
FBgn0260632	361.431	-6.15653	0.220293	-27.947	7.17529e-172	1.58165e-170	2L	dl
FBgn0000183	978.855	-4.15128	0.129207	-32.1289	1.7413e-226	6.60261e-225	2L	BicD
FBgn0032640	627.747	0.836323	0.0671806	12.4489	1.41834e-35	5.40023e-35	2L	Sgt
FBgn0027885	1734.57	2.78983	0.0498955	55.9135	0	0	2L	Aac11
FBgn0032643	874.178	0.471841	0.0793314	5.94772	2.71903e-09	4.8179e-09	2L	GCS2beta
FBgn0032644	125.42	-0.479103	0.108245	-4.42611	9.59478e-06	1.42706e-05	2L	CG5131
FBgn0262857	1.63829	4.61216	1.17226	3.93441	8.34021e-05	0.000117592	2L	CG43221
FBgn0003187	748.473	-6.36159	0.168877	-37.6699	0	0	2L	qua
FBgn0032646	297.154	-0.982137	0.0849245	-11.5648	6.21133e-31	2.15479e-30	2L	CG6412
FBgn0032651	1.28733	2.5723	1.32937	1.93498	0.0529932	0.0613591	2L	Oli
FBgn0015609	1109.75	7.38309	0.216101	34.1649	8.0279e-256	3.91371e-254	2L	CadN
FBgn0262876	7.64915	6.82642	0.901654	7.57099	3.70379e-14	8.09265e-14	2L	CG43231
FBgn0262018	33.1358	8.46484	0.85183	9.93723	2.86686e-23	8.31976e-23	2L	CadN2
FBgn0023096	40.789	5.8018	0.490226	11.8349	2.57499e-32	9.21039e-32	2L	btv
FBgn0032656	219.584	-1.11055	0.123784	-8.97162	2.92173e-19	7.58759e-19	2L	CG5674
FBgn0032666	4.32217	1.91554	0.687041	2.78809	0.00530191	0.00666373	2L	CG5758
FBgn0001301	1963.35	1.93555	0.082614	23.4288	2.17526e-121	3.00043e-120	2L	kel
FBgn0041184	467.432	9.00253	0.389865	23.0914	5.65124e-118	7.49217e-117	2L	Socs36E
FBgn0032668	7.60391	4.57973	0.802291	5.70831	1.14102e-08	1.97323e-08	2L	CG17681
FBgn0032669	8.5677	6.50988	0.88456	7.35945	1.84673e-13	3.93975e-13	2L	CG15155
FBgn0032670	9.44708	4.64574	0.669361	6.94056	3.90537e-12	7.86882e-12	2L	CG5783
FBgn0032671	176.342	0.664385	0.109186	6.08489	1.16573e-09	2.1069e-09	2L	CG7200
FBgn0000636	8.11197	3.59982	0.591907	6.08172	1.18897e-09	2.14766e-09	2L	Fas3
FBgn0011559	2.03573	2.61446	0.961023	2.7205	0.00651841	0.00814161	2L	Acp36DE
FBgn0261597	6253.17	0.961161	0.0644324	14.9174	2.54148e-50	1.28313e-49	2L	RpS26
FBgn0086707	2242.92	1.58144	0.0896143	17.6472	1.07014e-69	7.53265e-69	2L	ncm
FBgn0263049	1.50018	3.4287	1.09068	3.14362	0.0016687	0.00217473	2L	let-7-C
FBgn0032681	410.1	11.6064	0.834951	13.9007	6.26858e-44	2.81338e-43	2L	CG10283
FBgn0032682	169.61	11.2932	0.854072	13.2228	6.48411e-40	2.69241e-39	2L	grnd
FBgn0032683	30.8727	6.40838	0.614453	10.4294	1.82008e-25	5.57149e-25	2L	kon
FBgn0085370	874.277	-3.17092	0.12038	-26.341	6.50421e-153	1.1962e-151	2L	Pde11
FBgn0032688	811.728	0.467169	0.0631852	7.39365	1.42856e-13	3.06681e-13	2L	CG15160
FBgn0032689	681.521	-1.68142	0.108135	-15.5493	1.60967e-54	8.65315e-54	2L	CG10413
FBgn0032690	612.012	1.7548	0.0588677	29.8092	2.97289e-195	8.37682e-194	2L	CG10333
FBgn0032691	269.815	1.88049	0.123911	15.1761	5.09058e-52	2.62477e-51	2L	Atac2
FBgn0032692	7.07635	5.74728	0.913974	6.28823	3.2111e-10	5.95195e-10	2L	CG15161
FBgn0032694	286.844	2.9182	0.121534	24.0115	2.11129e-127	3.07321e-126	2L	MESR3
FBgn0032693	211.116	11.1322	0.837481	13.2925	2.55742e-40	1.06964e-39	2L	Cyp310a1
FBgn0263079	1.75516	4.18247	1.17564	3.5576	0.000374257	0.000507491	2L	CG43338
FBgn0263078	1.15947	4.07833	1.25981	3.23726	0.00120684	0.00158583	2L	CG43339
FBgn0261349	14.9657	3.97836	0.48799	8.15254	3.56351e-16	8.37179e-16	2L	Mst36Fb
FBgn0086681	18.8152	4.29942	0.433826	9.91046	3.74918e-23	1.08461e-22	2L	Mst36Fa
FBgn0086909	113.439	0.463714	0.119374	3.88455	0.00010252	0.000143734	2L	CG31751
FBgn0015553	663.761	-1.14095	0.0821746	-13.8844	7.87343e-44	3.52849e-43	2L	tos
FBgn0005617	1749.9	-1.06853	0.0885016	-12.0736	1.45586e-33	5.31259e-33	2L	msl-1
FBgn0032698	315.618	-0.523324	0.0993738	-5.26622	1.39263e-07	2.28201e-07	2L	CG10336
FBgn0032699	229.726	-1.91406	0.101319	-18.8915	1.34067e-79	1.08264e-78	2L	CG10383
FBgn0032701	397.679	1.73061	0.0951651	18.1854	6.73993e-74	5.01629e-73	2L	CG10341
FBgn0032702	515.096	1.14018	0.0696071	16.3802	2.64961e-60	1.57405e-59	2L	CG10376
FBgn0032704	279.748	-2.37011	0.118638	-19.9777	8.6113e-89	8.0227e-88	2L	Jwa
FBgn0032705	644.424	-1.42485	0.0739434	-19.2695	9.69223e-83	8.21566e-82	2L	Grip71
FBgn0032706	9.50348	6.64807	0.881917	7.5382	4.7649e-14	1.03669e-13	2L	Irk3
FBgn0045852	122.098	9.85936	0.86778	11.3616	6.49518e-30	2.20592e-29	2L	ham
FBgn0032713	2.04205	-3.50118	1.02024	-3.43173	0.000599737	0.000802728	2L	CG17323
FBgn0027070	241.112	-2.59064	0.184721	-14.0246	1.1017e-44	5.02528e-44	2L	CG17322
FBgn0015808	201.042	-0.652866	0.169395	-3.8541	0.000116156	0.000162506	2L	ScpX
FBgn0051752	1.46388	4.43084	1.13629	3.89941	9.64291e-05	0.000135483	2L	CG31752
FBgn0053120	5.20245	5.25183	0.963766	5.44928	5.05739e-08	8.46327e-08	2L	CG33120
FBgn0032721	975.774	-0.360104	0.140478	-2.56342	0.0103648	0.0127539	2L	CG10602
FBgn0003896	445.958	10.5294	0.654974	16.0761	3.75278e-58	2.15709e-57	2L	tup
FBgn0032723	1010.29	-0.18665	0.0639879	-2.91695	0.00353473	0.00450408	2L	ssp3
FBgn0032724	226.888	-0.728502	0.11287	-6.45433	1.08701e-10	2.05703e-10	2L	CG10428
FBgn0032725	346.318	0.712026	0.0899318	7.91739	2.42543e-15	5.54127e-15	2L	Nedd8
FBgn0032727	10.7159	5.43865	0.783129	6.94476	3.79093e-12	7.64207e-12	2L	CG10623
FBgn0015772	1212.05	-0.167967	0.081611	-2.05814	0.0395765	0.0463646	2L	Nak
FBgn0032728	489.402	1.70186	0.0926216	18.3743	2.1086e-75	1.60038e-74	2L	Tango6
FBgn0032729	203.252	1.22852	0.0879104	13.9747	2.22375e-44	1.00884e-43	2L	CG10639
FBgn0032731	165.27	-2.97743	0.149375	-19.9326	2.12201e-88	1.96307e-87	2L	Swip-1
FBgn0032732	110.917	-0.44428	0.158814	-2.79748	0.00515023	0.00648105	2L	CG15168
FBgn0032733	3.18266	5.04983	0.975698	5.17561	2.27169e-07	3.67603e-07	2L	CG15170
FBgn0051792	37.2024	8.62963	0.892559	9.66841	4.10696e-22	1.15759e-21	2L	CG31792
FBgn0051793	194.814	-0.954681	0.153395	-6.22369	4.85582e-10	8.92866e-10	2L	CG31793
FBgn0086710	2653.53	1.04367	0.0515243	20.2558	3.15467e-91	3.06939e-90	2L	RpL30
FBgn0086039	1.74497	3.05175	1.1015	2.77054	0.0055963	0.00702606	2L	snoRNA:Me28S-A2113
FBgn0001202	413.42	0.58196	0.0693465	8.39207	4.77672e-17	1.15247e-16	2L	hook
FBgn0051800	104.01	1.84375	0.123311	14.952	1.51103e-50	7.64558e-50	2L	CG31800
FBgn0086442	951.587	-0.814646	0.0628305	-12.9658	1.9129e-38	7.67659e-38	2L	mib2
FBgn0002022	506.674	0.872042	0.110437	7.89629	2.87336e-15	6.55001e-15	2L	Catsup
FBgn0032744	59.1501	2.5349	0.19183	13.2143	7.25671e-40	3.00509e-39	2L	Ttc19
FBgn0263198	1600.99	1.85083	0.0599112	30.8929	1.48882e-209	4.79649e-208	2L	Acn
FBgn0032746	210.561	-0.434324	0.104557	-4.15395	3.26781e-05	4.71937e-05	2L	CG10470
FBgn0002021	166.979	-1.03484	0.0987382	-10.4806	1.06067e-25	3.2642e-25	2L	l(2)37Bb
FBgn0261396	993.261	-1.30559	0.0754946	-17.2938	5.24139e-67	3.52512e-66	2L	Rpn3
FBgn0032748	1212.48	-1.50279	0.0956049	-15.7188	1.12496e-55	6.19941e-55	2L	CG10492
FBgn0032750	104.667	-0.381839	0.131516	-2.90336	0.00369187	0.00469717	2L	CG10495
FBgn0032752	349.076	0.430044	0.104079	4.13191	3.59768e-05	5.18683e-05	2L	CG10702
FBgn0032753	1.23119	4.18548	1.17501	3.56208	0.000367932	0.000499062	2L	CG17572
FBgn0000075	50.18	8.09876	0.840447	9.63625	5.6202e-22	1.57798e-21	2L	amd
FBgn0002036	62.7785	-3.53356	0.235396	-15.0111	6.21058e-51	3.15633e-50	2L	CG10561
FBgn0002031	720.826	-2.79783	0.0946449	-29.5614	4.6911e-192	1.27129e-190	2L	l(2)37Cc
FBgn0086444	274.339	0.600463	0.0840558	7.14363	9.09009e-13	1.88555e-12	2L	l(2)37Cb
FBgn0086445	125.505	-1.59316	0.119458	-13.3366	1.41751e-40	5.96392e-40	2L	l(2)37Cd
FBgn0086443	545.305	-1.20676	0.0883771	-13.6547	1.89321e-42	8.30274e-42	2L	AsnRS
FBgn0086446	81.3081	0.863785	0.141403	6.10869	1.00453e-09	1.81985e-09	2L	DCTN6-p27
FBgn0086447	23.833	1.03236	0.26226	3.93642	8.2707e-05	0.000116648	2L	l(2)37Cg
FBgn0032763	142.693	-1.51605	0.141839	-10.6885	1.15206e-26	3.63654e-26	2L	CG17568
FBgn0267726	6.7317	-2.71967	0.585147	-4.64784	3.35433e-06	5.10687e-06	2L	CG46059
FBgn0010097	341.06	-5.34881	0.279226	-19.1559	8.64869e-82	7.23131e-81	2L	gammaTub37C
FBgn0010309	433.407	-2.12266	0.0780927	-27.1813	1.07937e-162	2.17146e-161	2L	pigeon
FBgn0015380	310.865	10.0072	0.676016	14.8033	1.39535e-49	6.93462e-49	2L	drl
FBgn0024245	1398.33	3.12276	0.0775497	40.2679	0	0	2L	dnt
FBgn0032774	1.56442	3.45545	1.10332	3.13186	0.001737	0.00226216	2L	CG17549
FBgn0032775	151.187	-6.15241	0.359743	-17.1022	1.42785e-65	9.34391e-65	2L	CG17544
FBgn0041789	547.675	0.490513	0.10378	4.72646	2.28472e-06	3.51384e-06	2L	Pax
FBgn0032779	23.2464	-3.09704	0.350895	-8.82611	1.08379e-18	2.754e-18	2L	CG16771
FBgn0032781	204.451	-1.06909	0.161382	-6.62457	3.48251e-11	6.72701e-11	2L	RtcB
FBgn0032782	74.5297	-1.11608	0.163827	-6.81253	9.59002e-12	1.89619e-11	2L	Rab9
FBgn0032783	719.981	-4.24246	0.106559	-39.8132	0	0	2L	CG10237
FBgn0003346	1901.83	1.43944	0.0536973	26.8065	2.71399e-158	5.2206e-157	2L	RanGAP
FBgn0024230	235.715	-0.371666	0.149398	-2.48776	0.0128551	0.0157112	2L	Hs2st
FBgn0003732	11380.9	1.51303	0.0496249	30.4892	3.6186e-204	1.11885e-202	NA	NA
FBgn0032785	1.36414	3.80292	1.12997	3.36551	0.000764033	0.00101672	2L	CG10026
FBgn0032787	100.137	1.27075	0.134302	9.46185	3.02532e-21	8.3509e-21	2L	CG10195
FBgn0032788	1.83985	4.2637	1.17987	3.61369	0.000301871	0.000411821	2L	CG13084
FBgn0032789	2.21944	4.53877	1.08535	4.18184	2.89154e-05	4.18976e-05	2L	CG13083
FBgn0032790	67.3154	-1.43255	0.15489	-9.24884	2.26934e-20	6.08195e-20	2L	CG10194
FBgn0032791	49.5575	0.39244	0.160494	2.44521	0.0144769	0.0176139	2L	CG18094
FBgn0032793	57.2276	2.95997	0.184728	16.0233	8.77958e-58	5.02766e-57	2L	CG10189
FBgn0002044	1514.06	-1.30154	0.0464126	-28.0427	4.89966e-173	1.09843e-171	2L	swm
FBgn0040268	481.644	-1.08055	0.122852	-8.79557	1.42327e-18	3.60176e-18	2L	Top3alpha
FBgn0032796	1422.56	0.451801	0.0508777	8.88013	6.6781e-19	1.7116e-18	2L	CG10188
FBgn0032797	1.62257	4.03703	1.18767	3.39913	0.000676008	0.000901932	2L	Hasp
FBgn0032798	12.9711	4.34492	0.549152	7.91206	2.53165e-15	5.78106e-15	2L	CG10132
FBgn0032799	108.729	0.638733	0.220307	2.89929	0.00374011	0.00475395	2L	CG10166
FBgn0032800	14.8706	2.76914	0.385966	7.17456	7.25383e-13	1.5118e-12	2L	CG10137
FBgn0032801	92.8619	1.56727	0.12237	12.8076	1.48613e-37	5.88195e-37	2L	CG10165
FBgn0053116	871.69	0.680816	0.0618475	11.008	3.4971e-28	1.14345e-27	2L	CG33116
FBgn0051697	8.26024	5.96772	0.90326	6.60687	3.92524e-11	7.55372e-11	2L	CG31697
FBgn0032803	1.46661	2.80042	1.15968	2.41482	0.0157428	0.0191062	2L	CG13082
FBgn0032804	1.30156	4.28244	1.16449	3.67753	0.000235499	0.000322996	2L	CG13081
FBgn0003231	1597.34	-0.669594	0.0854027	-7.84043	4.48998e-15	1.01349e-14	2L	ref(2)P
FBgn0041180	115.562	2.65996	0.320025	8.31172	9.43284e-17	2.25692e-16	2L	Tep4
FBgn0264845	1.66389	4.07061	1.12491	3.61861	0.000296191	0.000404191	2L	Tep5
FBgn0032810	2.52897	4.7373	1.01666	4.65968	3.16704e-06	4.83051e-06	2L	CG13077
FBgn0005672	996.055	3.74956	0.0850149	44.1047	0	0	2L	spi
FBgn0027949	1437.23	1.93768	0.0499171	38.8179	0	0	2L	msb1l
FBgn0032811	99.9032	0.262794	0.13699	1.91835	0.0550672	0.0636863	2L	CG10268
FBgn0032812	391.612	0.642885	0.0688826	9.33306	1.02858e-20	2.78588e-20	2L	Hakai
FBgn0032814	200.508	-1.1399	0.0887342	-12.8463	9.02803e-38	3.58707e-37	2L	CG10366
FBgn0000464	52.8423	1.04107	0.19276	5.40087	6.63186e-08	1.10359e-07	2L	Lar
FBgn0032815	336.138	-1.8501	0.107804	-17.1618	5.13309e-66	3.38799e-65	2L	CG10462
FBgn0032816	130.639	0.733708	0.114288	6.4198	1.36452e-10	2.56795e-10	2L	Nf-YB
FBgn0032817	918.983	-4.09853	0.128519	-31.8905	3.62043e-223	1.32376e-221	2L	CG10631
FBgn0032818	205.414	0.625677	0.0808368	7.74	9.94165e-15	2.21529e-14	2L	CG10628
FBgn0032819	173.705	0.891943	0.154844	5.76026	8.39859e-09	1.45844e-08	2L	CG10463
FBgn0032821	1488.75	-0.41939	0.0809711	-5.1795	2.22482e-07	3.60146e-07	2L	CdGAPr
FBgn0032822	57.6672	1.18425	0.163364	7.24915	4.19395e-13	8.82261e-13	2L	CG10466
FBgn0004811	533.419	0.637219	0.0900731	7.07447	1.50019e-12	3.0813e-12	2L	fs(2)ltoPP43
FBgn0263873	153.853	7.85209	0.44581	17.6131	1.95483e-69	1.37076e-68	2L	sick
FBgn0003931	360.895	0.999436	0.148162	6.74555	1.52449e-11	2.9931e-11	2L	snRNA:U4:38AB
FBgn0003923	21.7309	1.36557	0.310207	4.40211	1.07203e-05	1.58933e-05	2L	snRNA:U2:38ABb
FBgn0003922	65.0002	1.11649	0.323823	3.44783	0.000565117	0.000757381	2L	snRNA:U2:38ABa
FBgn0043021	2.34706	1.92953	1.04113	1.85331	0.063838	0.0735438	2L	snRNA:U5:38ABb
FBgn0032827	6.22213	6.53678	0.914947	7.14444	9.03653e-13	1.87486e-12	2L	CG10481
FBgn0032833	901.551	0.721299	0.0666669	10.8194	2.78466e-27	8.92137e-27	2L	COX4
FBgn0054051	2.974	5.46657	1.01304	5.39618	6.8074e-08	1.1326e-07	2L	CG34051
FBgn0014127	1014.24	0.20321	0.060604	3.35308	0.000799163	0.0010624	2L	barr
FBgn0019686	1515.01	-1.8201	0.10991	-16.5599	1.35796e-61	8.30825e-61	2L	lok
FBgn0003978	355.973	1.79396	0.178648	10.0419	9.97363e-24	2.92852e-23	2L	vls
FBgn0045064	76.6191	2.14183	0.199924	10.7132	8.8234e-27	2.79281e-26	2L	bwa
FBgn0032843	20.2677	8.23545	0.860003	9.57607	1.0081e-21	2.81473e-21	2L	CG10730
FBgn0003141	307.232	1.19308	0.0949664	12.5632	3.36609e-36	1.29662e-35	2L	pr
FBgn0004374	990.811	1.46	0.109553	13.3269	1.61421e-40	6.78529e-40	2L	neb
FBgn0263773	225.996	-1.25148	0.446353	-2.80378	0.00505079	0.00636199	2L	fok
FBgn0032845	79.509	0.789757	0.193776	4.07561	4.58944e-05	6.56021e-05	2L	CG10747
FBgn0032846	93.0693	1.34143	0.143927	9.32022	1.16105e-20	3.13721e-20	2L	CG10721
FBgn0032847	100.612	0.64313	0.209331	3.07231	0.0021241	0.00274533	2L	Taf13
FBgn0032848	407.852	1.79295	0.177358	10.1092	5.02732e-24	1.48467e-23	2L	nesd
FBgn0032849	168.626	0.409089	0.111672	3.66331	0.00024898	0.000340978	2L	mRpS18B
FBgn0032850	11.7838	3.34264	0.5651	5.91513	3.31622e-09	5.85694e-09	2L	Kua
FBgn0003475	713.739	-4.42305	0.136317	-32.4468	6.00779e-231	2.38602e-229	2L	spir
FBgn0011638	656.902	-1.05464	0.155156	-6.79726	1.06625e-11	2.10373e-11	2L	La
FBgn0015803	828.968	0.867045	0.130291	6.65467	2.8393e-11	5.50649e-11	2L	RtGEF
FBgn0032858	152.702	0.82392	0.0999716	8.24154	1.70008e-16	4.02894e-16	2L	CG10949
FBgn0032859	1880.56	-0.512354	0.0592106	-8.65307	5.01308e-18	1.24671e-17	2L	Arpc2
FBgn0083038	1.7684	3.09286	1.07602	2.87434	0.00404869	0.0051292	2L	snoRNA:Psi18S-525a
FBgn0083025	5.6468	1.44754	0.589131	2.45708	0.0140071	0.0170671	2L	snoRNA:Psi18S-640b
FBgn0083023	1.21145	2.41587	1.19946	2.01412	0.0439965	0.051269	2L	snoRNA:Psi18S-640d
FBgn0032860	2.87976	4.89391	1.01254	4.83329	1.34295e-06	2.08984e-06	2L	CG15130
FBgn0263355	248.282	-4.40581	0.159013	-27.7072	5.71858e-169	1.21408e-167	2L	CG31688
FBgn0051687	2.38457	-1.70401	0.864892	-1.9702	0.0488153	0.0566693	2L	CG31687
FBgn0042175	20.6238	0.761749	0.246451	3.09088	0.00199567	0.00258333	2L	CG18858
FBgn0032864	577.722	1.11212	0.151953	7.31884	2.5013e-13	5.30669e-13	2L	CG2493
FBgn0032869	17.0975	2.48455	0.779321	3.1881	0.0014321	0.00187354	2L	CG17470
FBgn0032870	272.774	-0.798841	0.10387	-7.6908	1.46215e-14	3.23851e-14	2L	CG2608
FBgn0042133	3.33925	3.74479	0.89516	4.18338	2.87213e-05	4.16359e-05	2L	CG18810
FBgn0032871	33.3561	1.45934	0.210586	6.92992	4.21091e-12	8.46593e-12	2L	CG2611
FBgn0261787	709.195	-2.67171	0.0671105	-39.8106	0	0	2L	brun
FBgn0032873	297.536	-1.10367	0.123161	-8.96124	3.21047e-19	8.3187e-19	2L	CG2614
FBgn0051678	684.309	-0.588665	0.0949055	-6.20264	5.55227e-10	1.01667e-09	2L	CG31678
FBgn0086657	465.846	0.362388	0.0690301	5.24972	1.52331e-07	2.49215e-07	2L	IKKepsilon
FBgn0032876	939.458	-2.66876	0.0978283	-27.2801	7.31268e-164	1.48412e-162	2L	Cen
FBgn0032877	164.419	0.481045	0.120862	3.9801	6.88856e-05	9.7693e-05	2L	CG2617
FBgn0014859	4.96422	3.26638	0.661414	4.93848	7.87324e-07	1.24113e-06	2L	Hr38
FBgn0032879	10.1782	7.23443	0.929232	7.78538	6.95021e-15	1.55965e-14	2L	CarT
FBgn0262743	4101.09	-0.85394	0.061963	-13.7815	3.29506e-43	1.46246e-42	2L	Fs(2)Ket
FBgn0032881	73.112	0.42796	0.134894	3.17256	0.00151103	0.001974	2L	CG9319
FBgn0032882	215.366	-1.1257	0.0977685	-11.5139	1.12277e-30	3.87606e-30	2L	Ns4
FBgn0032883	353.628	-0.797243	0.0969237	-8.22547	1.9442e-16	4.59802e-16	2L	CG9323
FBgn0011202	993.006	0.454541	0.0544835	8.34273	7.25954e-17	1.74327e-16	2L	dia
FBgn0000251	762.614	-3.55202	0.103985	-34.159	9.81361e-256	4.75908e-254	2L	cad
FBgn0032884	447.938	0.306811	0.100721	3.04614	0.00231801	0.00298966	2L	Pomp
FBgn0032889	29.9805	-1.18588	0.583967	-2.03073	0.0422824	0.0493839	2L	CG9331
FBgn0051673	153.513	0.299482	0.13691	2.18744	0.0287105	0.0339674	2L	CG31673
FBgn0032901	24.9046	2.40625	0.288462	8.34163	7.3273e-17	1.75909e-16	2L	sky
FBgn0266369	337.456	-0.939238	0.141362	-6.64419	3.04885e-11	5.90543e-11	2L	Mtp
FBgn0032906	572.365	-0.455762	0.0733585	-6.21281	5.20439e-10	9.54674e-10	2L	RPA2
FBgn0032907	111.61	-2.31567	0.342323	-6.76458	1.33699e-11	2.63114e-11	2L	CG9272
FBgn0032908	5.91795	4.18632	0.742296	5.63969	1.70359e-08	2.92579e-08	2L	CG9270
FBgn0250867	309.305	1.93418	0.104576	18.4954	2.24739e-76	1.73284e-75	2L	CG42238
FBgn0010395	13.2969	0.810433	0.469429	1.72642	0.0842714	0.0959561	2L	Itgbn
FBgn0032910	187.423	-6.62115	0.368174	-17.9838	2.61122e-72	1.90648e-71	2L	CG9265
FBgn0032915	1134.3	0.524493	0.0677943	7.73653	1.02168e-14	2.27549e-14	NA	NA
FBgn0083972	7.82557	6.8619	0.89438	7.67225	1.69012e-14	3.73536e-14	2L	CG34136
FBgn0040297	1236.45	4.69181	0.121298	38.6799	0	0	2L	Nhe2
FBgn0023388	1052.49	0.892786	0.0671987	13.2858	2.79973e-40	1.16992e-39	2L	Dap160
FBgn0032919	481.185	0.560187	0.0967611	5.78938	7.06465e-09	1.23074e-08	2L	CG9253
FBgn0086251	775.521	-5.40058	0.328496	-16.4403	9.84054e-61	5.91074e-60	2L	del
FBgn0024371	806.4	0.403015	0.0842412	4.78407	1.71785e-06	2.6611e-06	2L	E2f2
FBgn0032921	74.5085	0.438495	0.131292	3.33984	0.000838252	0.0011126	2L	Mpp6
FBgn0032922	45.1964	0.648525	0.170036	3.81405	0.000136707	0.000190102	2L	CG9249
FBgn0032923	255.288	-0.230568	0.0956483	-2.41058	0.0159272	0.0193224	2L	CG9248
FBgn0032924	474.508	-2.31763	0.127852	-18.1275	1.93391e-73	1.4301e-72	2L	Nbr
FBgn0032925	1158.38	1.03828	0.0897667	11.5664	6.09955e-31	2.11681e-30	2L	CG9246
FBgn0051627	1.73796	4.70079	1.12806	4.16715	3.08436e-05	4.46353e-05	2L	CG31627
FBgn0000239	992.84	-1.73218	0.0702084	-24.672	2.13833e-134	3.40287e-133	2L	bur
FBgn0263474	11.3945	1.00037	0.362356	2.76074	0.00576714	0.00723267	2L	scaRNA:PsiU2-38.40.42
FBgn0032929	873.359	-0.668664	0.0801441	-8.34327	7.22625e-17	1.73573e-16	2L	Mcm10
FBgn0011829	23.4577	4.56726	0.460087	9.92694	3.17856e-23	9.21563e-23	2L	Ret
FBgn0051624	1.34139	2.64485	1.20398	2.19675	0.0280381	0.0332145	2L	CG31624
FBgn0051988	1.08764	2.88941	1.24386	2.32294	0.0201823	0.0242514	2L	CG31988
FBgn0003930	688.418	0.968574	0.119846	8.08186	6.37881e-16	1.48495e-15	2L	snRNA:U4:39B
FBgn0032934	258.077	-1.8992	0.0952181	-19.9458	1.62928e-88	1.5118e-87	2L	CG8679
FBgn0051626	2.37169	4.59732	1.04271	4.409	1.0385e-05	1.54061e-05	2L	CG31626
FBgn0261239	272.545	-2.90062	0.155961	-18.5984	3.31218e-77	2.5863e-76	2L	Hr39
FBgn0021856	276.007	0.925996	0.0696641	13.2923	2.56566e-40	1.07259e-39	2L	l(2)k14505
FBgn0032938	1081.07	0.292677	0.135273	2.1636	0.030495	0.036014	2L	CG8671
FBgn0041336	4.52982	6.08296	0.983735	6.18354	6.26814e-10	1.14524e-09	2L	Cyp6t2Psi
FBgn0032940	1330.04	1.08307	0.0946914	11.4379	2.70452e-30	9.27406e-30	2L	Mondo
FBgn0264556	41.3986	8.77779	0.848824	10.3411	4.59154e-25	1.39441e-24	2L	Gr39a
FBgn0000370	1521.69	1.15434	0.0782915	14.7441	3.3555e-49	1.66045e-48	2L	crc
FBgn0032943	141.139	-2.69016	0.243804	-11.0341	2.61602e-28	8.581e-28	2L	Tsp39D
FBgn0023090	8.58195	1.8411	0.470627	3.91201	9.15296e-05	0.000128796	2L	dtr
FBgn0053867	27.8701	0.469701	0.231714	2.02707	0.0426555	0.0497944	2L	His-Psi:CR33867
FBgn0051614	2.56931	2.02937	0.876438	2.31547	0.0205872	0.0247089	2L	His-Psi:CR31614
FBgn0032949	2180.4	0.936593	0.0768875	12.1813	3.90824e-34	1.44215e-33	2L	Lamp1
FBgn0016919	6.87372	5.67915	1.0138	5.60183	2.12099e-08	3.62575e-08	2L	nompB
FBgn0032955	1060.94	-0.312318	0.0818701	-3.8148	0.000136295	0.000189558	2L	CG2201
FBgn0022893	14576.5	1.51543	0.0590033	25.6838	1.77479e-145	3.04523e-144	2L	Df31
FBgn0023416	140.019	5.54978	0.293163	18.9307	6.37417e-80	5.18831e-79	2L	Ac3
FBgn0032956	1071.7	-0.417921	0.0773514	-5.40289	6.55767e-08	1.09144e-07	2L	Cul2
FBgn0032957	108.9	-0.250832	0.138342	-1.81312	0.0698126	0.0801561	2L	CG2225
FBgn0000559	31860.4	0.904663	0.0561305	16.1171	1.93337e-58	1.11687e-57	2L	EF2
FBgn0065100	58.5878	0.925055	0.240647	3.84403	0.000121028	0.000168963	2L	snmRNA:254
FBgn0032961	1009.52	-0.133653	0.0569476	-2.34694	0.0189281	0.0228187	2L	CG1416
FBgn0051612	88.5714	-0.460703	0.190351	-2.42028	0.0155085	0.0188317	2L	CG31612
FBgn0032964	4.30679	5.98516	0.963247	6.21353	5.18081e-10	9.50916e-10	2L	CG11630
FBgn0003866	1353.73	7.45849	0.158911	46.935	0	0	2L	tsh
FBgn0032965	1.84695	4.78346	1.13148	4.22763	2.36171e-05	3.43989e-05	2L	CG11629
FBgn0032967	1.69794	4.09682	1.26944	3.22726	0.0012498	0.00164111	2L	CG1428
FBgn0028979	20.1363	2.93763	0.347783	8.44673	2.9958e-17	7.27743e-17	2L	tio
FBgn0032974	511.938	-0.858691	0.146563	-5.85888	4.66012e-09	8.18186e-09	2L	CG3651
FBgn0025674	584.787	-0.188648	0.0760997	-2.47895	0.0131769	0.0160874	2L	CycK
FBgn0261802	724.813	0.816092	0.100781	8.09768	5.60155e-16	1.30764e-15	2L	CG42748
FBgn0032979	1352.92	-0.289222	0.108816	-2.65791	0.00786275	0.0097546	2L	Clamp
FBgn0032981	1.24856	3.65378	1.29259	2.82672	0.00470274	0.00593088	2L	CG3635
FBgn0259683	9.60571	2.85496	0.49342	5.78607	7.2052e-09	1.25475e-08	2L	Ir40a
FBgn0032987	6512.44	1.06747	0.0669298	15.949	2.89377e-57	1.64182e-56	2L	RpL21
FBgn0032988	875.834	-1.11995	0.0812928	-13.7767	3.51973e-43	1.56143e-42	2L	Tif-IA
FBgn0039972	4335.53	-3.98915	0.16632	-23.9848	4.00736e-127	5.80563e-126	2L	CG17018
FBgn0064225	11359.2	0.832805	0.0687894	12.1066	9.74628e-34	3.56925e-33	2L	RpL5
FBgn0040009	2.71744	5.34327	1.03066	5.18433	2.16791e-07	3.51242e-07	2L	CG17490
FBgn0040011	1820.86	-0.417882	0.0619927	-6.74084	1.57479e-11	3.08857e-11	2L	Slmap
FBgn0058006	169.074	-3.47461	0.219181	-15.8527	1.3469e-56	7.55805e-56	2L	CG40006
FBgn0041004	202.274	0.41534	0.200983	2.06654	0.0387772	0.045463	2L	CG17715
FBgn0002566	676.502	1.00674	0.0938118	10.7315	7.24466e-27	2.30022e-26	2L	lt
FBgn0000384	327.834	-1.26039	0.124722	-10.1056	5.21667e-24	1.53911e-23	2L	cta
FBgn0250907	117.234	1.1212	0.501325	2.23647	0.0253212	0.0301238	2L	Cht10
FBgn0086683	384.512	-0.432095	0.100103	-4.31651	1.58514e-05	2.32979e-05	2L	Spf45
FBgn0039958	946.654	-2.42183	0.110863	-21.8452	8.63016e-106	1.0234e-104	2L	CG12567
FBgn0063368	19.2707	4.46178	0.443684	10.0562	8.62351e-24	2.53694e-23	2L	Gpb5
FBgn0267976	522.264	-1.35458	0.0758822	-17.851	2.83734e-71	2.03766e-70	2L	Tim23
FBgn0069969	5.88412	1.68295	0.698826	2.40825	0.0160292	0.019441	2R	CG40498
FBgn0003256	473.255	-0.912993	0.123899	-7.36884	1.72118e-13	3.67871e-13	2R	rl
FBgn0058191	600.791	-0.590719	0.0816289	-7.23663	4.59954e-13	9.66481e-13	2R	CG40191
FBgn0267398	582.046	0.930067	0.0627689	14.8173	1.13222e-49	5.63297e-49	2R	Yeti
FBgn0262123	33.7307	2.47453	0.256086	9.66287	4.33534e-22	1.22084e-21	2R	l(2)41Ab
FBgn0058263	209.328	-1.5294	0.150248	-10.1792	2.45657e-24	7.32283e-24	2R	MFS17
FBgn0085638	76.0224	-2.02205	0.260666	-7.75722	8.68146e-15	1.94012e-14	2R	CG41378
FBgn0262124	1307.17	-1.14498	0.114857	-9.96875	2.08842e-23	6.0837e-23	2R	uex
FBgn0046706	976.163	1.30403	0.100601	12.9624	1.99874e-38	8.01411e-38	2R	Haspin
FBgn0262115	753.088	0.414967	0.0653622	6.34874	2.17088e-10	4.04498e-10	2R	CG17683
FBgn0262117	1067.81	-0.208406	0.0972289	-2.14345	0.0320766	0.0378236	2R	IntS3
FBgn0260798	473.039	0.359547	0.149509	2.40485	0.016179	0.0196201	2R	Gprk1
FBgn0040007	1939.85	0.700309	0.105559	6.63426	3.26132e-11	6.30371e-11	2R	RpL38
FBgn0046692	353.722	-2.56592	0.163187	-15.7237	1.04005e-55	5.73834e-55	2R	Stlk
FBgn0040005	346.436	-1.07152	0.0774623	-13.8328	1.61692e-43	7.20767e-43	2R	CG17883
FBgn0026401	3849.97	0.379594	0.108422	3.50109	0.000463356	0.000624815	2R	Nipped-B
FBgn0039994	850.01	-1.76078	0.0832589	-21.1482	2.8667e-99	3.07137e-98	2R	conu
FBgn0250830	574.388	0.441825	0.0995185	4.43962	9.01174e-06	1.34186e-05	2R	CG12547
FBgn0261387	1622.02	0.550327	0.0917091	6.00079	1.96359e-09	3.50562e-09	2R	CG17528
FBgn0033000	385.271	-1.0077	0.239147	-4.21374	2.51176e-05	3.65441e-05	2R	CG14464
FBgn0264911	2.33307	4.61323	1.0226	4.51127	6.4442e-06	9.67049e-06	2R	CG44102
FBgn0033005	1510.85	-0.340537	0.116088	-2.93344	0.00335229	0.00427812	2R	CG3107
FBgn0026238	1462.1	-1.59687	0.0932387	-17.1267	9.38997e-66	6.16233e-65	2R	gus
FBgn0033010	506.787	-0.304542	0.124846	-2.43933	0.0147145	0.0178935	2R	Atf6
FBgn0053554	4265.69	1.01175	0.101323	9.98532	1.76737e-23	5.15823e-23	2R	Nipped-A
FBgn0033015	1560.34	0.914618	0.106125	8.61832	6.79462e-18	1.68069e-17	2R	d4
FBgn0261403	2013.15	0.853699	0.102471	8.33113	8.00727e-17	1.92033e-16	2R	sxc
FBgn0033017	592.559	0.17973	0.0760041	2.36474	0.0180426	0.0218082	2R	CG10465
FBgn0033019	151.267	-0.291014	0.11247	-2.58748	0.00966795	0.0119299	2R	CG10395
FBgn0033020	4.30784	4.49863	0.912956	4.92754	8.327e-07	1.31109e-06	2R	COX4L
FBgn0033021	3092.13	1.57493	0.0815598	19.3101	4.41842e-83	3.77656e-82	2R	CG10417
FBgn0259247	175.461	-1.1433	0.180583	-6.33113	2.43368e-10	4.52644e-10	2R	laccase2
FBgn0050440	536.723	-1.00515	0.256195	-3.9234	8.73092e-05	0.000122988	2R	CG30440
FBgn0039969	135.44	-0.35327	0.12885	-2.74171	0.00611203	0.00764959	2R	Fis1
FBgn0039970	323.985	-3.05034	0.129494	-23.5557	1.09654e-122	1.52853e-121	2R	CG17508
FBgn0027507	618.235	-0.705833	0.12749	-5.53637	3.08805e-08	5.22174e-08	2R	CG1344
FBgn0033029	1620.05	0.40775	0.0563732	7.23306	4.72246e-13	9.90953e-13	2R	Not3
FBgn0033031	9.78289	3.79878	0.686144	5.53642	3.08717e-08	5.22122e-08	2R	CG8245
FBgn0259978	1247.09	-1.44012	0.120502	-11.951	6.4116e-33	2.31763e-32	2R	vlc
FBgn0267978	8.51116	1.1649	0.658185	1.76987	0.0767483	0.0877368	2R	ap
FBgn0085229	106.835	0.712281	0.113403	6.28099	3.3643e-10	6.22839e-10	2R	CG34200
FBgn0033038	168.433	0.7769	0.130448	5.95561	2.59111e-09	4.60009e-09	2R	CG7791
FBgn0266580	3997.08	0.990839	0.0672538	14.7328	3.96782e-49	1.96135e-48	2R	Gp210
FBgn0025693	27.9826	-3.61116	0.456858	-7.90434	2.69349e-15	6.14608e-15	2R	ZnT41F
FBgn0033041	1.26452	3.10262	1.37333	2.2592	0.023871	0.0284537	2R	Or42a
FBgn0263109	6.67397	4.08538	0.737171	5.54197	2.99079e-08	5.06566e-08	2R	CG43366
FBgn0263855	2287.05	1.22999	0.0609082	20.1942	1.09987e-90	1.06117e-89	2R	BubR1
FBgn0002774	696.271	1.70216	0.0612014	27.8124	3.07411e-170	6.64902e-169	2R	mle
FBgn0264959	1363.73	1.10559	0.0603272	18.3265	5.08134e-75	3.84081e-74	2R	Src42A
FBgn0000043	1995.82	1.25296	0.0625192	20.0412	2.41123e-89	2.26243e-88	2R	Act42A
FBgn0033050	342.352	-2.27688	0.118835	-19.1601	7.97216e-82	6.68384e-81	2R	Pngl
FBgn0033051	35.7945	-1.98593	0.249763	-7.95127	1.84603e-15	4.23645e-15	2R	Strica
FBgn0033052	541.071	-3.0725	0.118506	-25.9271	3.29947e-148	5.83519e-147	2R	SCAP
FBgn0033054	2.21922	5.06556	1.08596	4.66459	3.09239e-06	4.71977e-06	2R	CG14591
FBgn0033059	321.546	0.968828	0.0962877	10.0618	8.14926e-24	2.39819e-23	NA	NA
FBgn0033060	73.7322	0.433093	0.190328	2.27552	0.022875	0.0273196	2R	CG7849
FBgn0033061	7.73639	3.64016	0.631071	5.76823	8.01096e-09	1.39244e-08	2R	SmydA-5
FBgn0033062	3063.8	1.16775	0.051452	22.696	4.90547e-114	6.26025e-113	2R	Ars2
FBgn0000546	706.372	-0.349817	0.098951	-3.53526	0.000407378	0.000551024	2R	EcR
FBgn0033063	12.9181	7.09783	0.887098	8.00117	1.23238e-15	2.84876e-15	2R	CG14589
FBgn0033067	1.63041	4.60852	1.09423	4.21167	2.53487e-05	3.68744e-05	2R	CG11211
FBgn0262867	4535.05	11.8041	0.331221	35.638	3.6096e-278	2.1184e-276	2R	Ptr
FBgn0050432	6.67985	6.63613	0.932942	7.11312	1.13447e-12	2.34477e-12	2R	CG30432
FBgn0033069	11.8169	7.44903	0.876145	8.50205	1.86269e-17	4.5561e-17	2R	CG8335
FBgn0050431	26.2575	7.16332	0.825329	8.67935	3.98025e-18	9.93606e-18	2R	CG30431
FBgn0033072	4.0209	4.38496	0.956434	4.5847	4.54643e-06	6.8696e-06	2R	CG17994
FBgn0021847	386.094	-0.821707	0.0777705	-10.5658	4.29351e-26	1.3338e-25	2R	l(2)k14710
FBgn0263144	2731.23	-0.804974	0.0437476	-18.4004	1.30371e-75	9.93578e-75	2R	bin3
FBgn0033074	29.1688	5.90733	0.554519	10.6531	1.68689e-26	5.31022e-26	2R	tomboy40
FBgn0033075	727.974	-6.56275	0.229826	-28.5553	2.41173e-179	5.77187e-178	2R	Pld
FBgn0086655	2405.42	1.99318	0.0810452	24.5934	1.48657e-133	2.34142e-132	2R	jing
FBgn0262736	2983.72	-0.756734	0.0690283	-10.9627	5.77719e-28	1.8783e-27	2R	Vha16-1
FBgn0026761	416.985	-0.60084	0.0711189	-8.44839	2.95356e-17	7.18239e-17	2R	Trap1
FBgn0042085	2743.03	0.691266	0.0652835	10.5887	3.36311e-26	1.04794e-25	2R	Bap170
FBgn0033079	31.3991	1.08157	0.197917	5.46474	4.63588e-08	7.77484e-08	2R	Fmo-2
FBgn0029131	335.338	-3.68635	0.117313	-31.423	9.80506e-217	3.37104e-215	2R	Debcl
FBgn0050443	158.15	-0.532842	0.0984242	-5.41373	6.17268e-08	1.02923e-07	2R	Opbp
FBgn0033081	887.769	-0.204692	0.0787798	-2.59828	0.00936922	0.0115768	2R	geminin
FBgn0013732	527.834	-2.9742	0.0983529	-30.2401	7.04634e-201	2.10185e-199	2R	sced
FBgn0266518	216.314	-0.853148	0.0881514	-9.67821	3.73191e-22	1.05252e-21	2R	Dpit47
FBgn0000054	649.563	1.0478	0.0923802	11.3423	8.09767e-30	2.7451e-29	NA	NA
FBgn0033087	280.784	0.432053	0.116009	3.72429	0.000195864	0.000270204	2R	Hsepi
FBgn0033092	96.2996	-0.528932	0.124632	-4.24394	2.19631e-05	3.20659e-05	2R	CG9422
FBgn0259977	36.9449	7.65957	0.859833	8.90821	5.18626e-19	1.33518e-18	2R	Tdc1
FBgn0033090	6.16084	4.64463	0.814414	5.70303	1.17695e-08	2.0346e-08	2R	CG15909
FBgn0050446	13.4851	7.64022	0.869714	8.78475	1.56708e-18	3.96024e-18	2R	Tdc2
FBgn0033093	16.9012	3.17059	0.421662	7.51926	5.50873e-14	1.19626e-13	2R	CG3270
FBgn0259483	710.831	0.69911	0.0536228	13.0375	7.4824e-39	3.03179e-38	2R	Mob4
FBgn0014009	696.977	1.54769	0.0721501	21.451	4.46857e-102	5.02115e-101	2R	Rab2
FBgn0010482	6.9068	4.5203	0.85157	5.3082	1.10713e-07	1.82227e-07	2R	l(2)01289
FBgn0028579	542.667	-0.126714	0.0704544	-1.79852	0.0720948	0.0826323	2R	phtf
FBgn0042083	210.411	-3.14069	0.122887	-25.5574	4.53851e-144	7.68711e-143	2R	CG3267
FBgn0027066	2173.6	1.29499	0.0697749	18.5596	6.82732e-77	5.31309e-76	2R	Eb1
FBgn0033100	130.837	0.793829	0.0999082	7.94558	1.93284e-15	4.43126e-15	2R	CG3420
FBgn0033101	255.863	-3.07367	0.132338	-23.2258	2.49608e-119	3.35261e-118	2R	CG9436
FBgn0085421	10.8962	-2.05783	0.603041	-3.41243	0.000643872	0.000860051	2R	Epac
FBgn0014028	305.31	-0.556867	0.0726908	-7.66076	1.84829e-14	4.08201e-14	2R	SdhB
FBgn0022224	100.25	1.42261	0.134932	10.5432	5.46334e-26	1.69264e-25	2R	ubl
FBgn0265003	1549.95	0.500779	0.0581995	8.60452	7.66356e-18	1.89106e-17	2R	koi
FBgn0033108	15.8417	7.39617	0.909145	8.1353	4.10912e-16	9.62906e-16	2R	CG15236
FBgn0085244	0.783113	3.53213	1.30817	2.70005	0.00693291	0.00864292	2R	CG34215
FBgn0265935	1080.61	-0.965667	0.190224	-5.07648	3.84501e-07	6.16031e-07	2R	coro
FBgn0033110	7.90971	4.35428	0.668597	6.51256	7.38811e-11	1.40591e-10	2R	CG9447
FBgn0265137	150.248	-0.991886	0.118842	-8.34624	7.04717e-17	1.69316e-16	2R	Spn42Da
FBgn0033112	4.38621	5.54037	0.943707	5.87086	4.33541e-09	7.62192e-09	2R	Spn42Db
FBgn0033113	16.3112	7.92787	0.873767	9.07321	1.1556e-19	3.02835e-19	2R	Spn42Dc
FBgn0028988	4.12272	5.93102	0.964401	6.14995	7.75077e-10	1.41026e-09	2R	Spn42Dd
FBgn0053558	829.802	-3.77155	0.0950771	-39.6684	0	0	2R	mim
FBgn0066293	2.90116	4.92717	1.0019	4.91784	8.75059e-07	1.3759e-06	2R	CheB42b
FBgn0066292	3.91867	3.1052	0.825017	3.7638	0.000167353	0.000231496	2R	CheB42c
FBgn0053348	4.21573	4.98451	0.943171	5.28485	1.25811e-07	2.06561e-07	2R	CheB42a
FBgn0053349	6.97058	3.77058	0.633325	5.95362	2.62272e-09	4.65352e-09	2R	ppk25
FBgn0033121	299.511	-0.891187	0.098863	-9.01436	1.98015e-19	5.15544e-19	2R	Cyp6u1
FBgn0050157	10.1535	2.08888	0.414203	5.04314	4.57954e-07	7.30918e-07	2R	CG30157
FBgn0022960	563.792	-0.65245	0.0620876	-10.5085	7.89106e-26	2.43497e-25	2R	vimar
FBgn0050156	16.089	3.98034	0.423822	9.39153	5.91349e-21	1.62067e-20	2R	CG30156
FBgn0033122	363.666	0.587959	0.0742676	7.91677	2.43768e-15	5.56786e-15	2R	CG17002
FBgn0050159	163.877	-3.56583	0.199073	-17.9122	9.46501e-72	6.85618e-71	2R	CG30159
FBgn0033124	1.96708	4.36266	1.14917	3.79636	0.000146839	0.000203792	2R	Tsp42Ec
FBgn0029506	393.236	-0.20743	0.103801	-1.99834	0.0456801	0.0531301	2R	Tsp42Ee
FBgn0033127	100.651	-4.98854	0.364671	-13.6796	1.34518e-42	5.91339e-42	2R	Tsp42Ef
FBgn0033137	1.50035	3.36209	1.17248	2.8675	0.00413727	0.00523494	2R	Tsp42Ep
FBgn0027558	252.088	-1.73164	0.113099	-15.3107	6.48136e-53	3.39507e-52	2R	pgant3
FBgn0026602	43.1571	-7.00925	0.860805	-8.14267	3.86671e-16	9.07485e-16	2R	Ady43A
FBgn0033155	1688.87	-0.73099	0.0454999	-16.0658	4.43462e-58	2.54583e-57	2R	Br140
FBgn0260991	2029.05	0.614377	0.0539829	11.381	5.20174e-30	1.77055e-29	2R	Incenp
FBgn0003174	4.97398	2.70599	0.683347	3.95991	7.49773e-05	0.00010599	2R	pwn
FBgn0033159	2635.9	11.4135	0.369415	30.896	1.35202e-209	4.37105e-208	2R	Dscam1
FBgn0000352	1497.84	0.90289	0.102744	8.78777	1.52554e-18	3.85845e-18	2R	cos
FBgn0033160	883.91	1.28346	0.0827319	15.5135	2.81181e-54	1.50541e-53	2R	Dhx15
FBgn0041243	8.63803	3.57546	0.538411	6.64076	3.12063e-11	6.03938e-11	2R	Gr43a
FBgn0283450	101.546	0.292261	0.126017	2.31922	0.020383	0.0244798	2R	Glo1
FBgn0033164	6.05102	5.9717	0.94632	6.31044	2.78239e-10	5.16562e-10	2R	CG11112
FBgn0033165	2.06599	4.41509	1.05806	4.17281	3.00872e-05	4.35818e-05	2R	CG11113
FBgn0262583	7.51932	6.31575	0.901929	7.00249	2.51458e-12	5.10901e-12	2R	CG43123
FBgn0262948	2.91354	5.42729	1.0193	5.32454	1.01207e-07	1.67239e-07	2R	CG43267
FBgn0003460	73.4685	10.088	0.846572	11.9163	9.73648e-33	3.4989e-32	2R	so
FBgn0033168	3.86531	5.35241	0.950304	5.63232	1.77802e-08	3.05078e-08	2R	CG11145
FBgn0033169	345.456	1.14577	0.0858996	13.3384	1.38319e-40	5.82218e-40	2R	CG11123
FBgn0033170	5.19683	3.14384	0.692244	4.54152	5.58488e-06	8.41574e-06	2R	sPLA2
FBgn0050502	7.48186	5.8276	0.945796	6.16158	7.20231e-10	1.31228e-09	2R	fa2h
FBgn0033174	138.205	3.21374	0.132938	24.1748	4.09665e-129	6.08815e-128	2R	CG11125
FBgn0025885	370.377	-2.57756	0.145556	-17.7083	3.61669e-70	2.56537e-69	2R	Inos
FBgn0033177	360.402	-0.624875	0.0835554	-7.47856	7.51386e-14	1.62747e-13	2R	CG11141
FBgn0033178	245.626	1.49735	0.0924124	16.2029	4.81348e-59	2.80883e-58	2R	CG11127
FBgn0033179	451.927	-1.13516	0.0880495	-12.8923	4.97181e-38	1.98055e-37	2R	p47
FBgn0259745	10161.5	1.67584	0.0942215	17.7862	9.04113e-71	6.45275e-70	2R	wech
FBgn0263240	420.74	3.26181	0.154658	21.0904	9.73869e-99	1.03022e-97	2R	Coop
FBgn0033183	756.755	-0.999684	0.119678	-8.35314	6.64692e-17	1.59825e-16	2R	CG1620
FBgn0015929	1839.12	0.144763	0.0805511	1.79716	0.0723107	0.0828592	2R	dpa
FBgn0261397	1264.88	-2.40107	0.108394	-22.1514	1.0119e-108	1.23329e-107	2R	didum
FBgn0033184	214.734	0.679304	0.111605	6.0867	1.15259e-09	2.08397e-09	2R	CG12736
FBgn0025185	174.5	-0.374843	0.124471	-3.01148	0.00259974	0.0033432	2R	az2
FBgn0033185	380.697	-0.153158	0.0837684	-1.82835	0.0674969	0.0776037	2R	CG1603
FBgn0033186	66.7203	-1.74636	0.182018	-9.59441	8.44008e-22	2.36015e-21	2R	CG1602
FBgn0022772	1466.77	-1.30072	0.0801348	-16.2316	3.01262e-59	1.76355e-58	2R	Orc1
FBgn0033188	77.6904	8.73511	0.8558	10.2069	1.84583e-24	5.52011e-24	2R	Drat
FBgn0264294	387.204	-0.426459	0.0738291	-5.7763	7.63632e-09	1.32807e-08	2R	Cyt-b5
FBgn0033190	8.58581	6.48713	0.907438	7.14885	8.75104e-13	1.81686e-12	2R	CG2137
FBgn0033191	139.553	-1.79634	0.221684	-8.10319	5.35346e-16	1.25036e-15	2R	CG1598
FBgn0033192	13.2291	2.63372	0.495122	5.31933	1.04149e-07	1.7176e-07	2R	Corin
FBgn0050499	726.589	0.778734	0.0753566	10.334	4.94612e-25	1.50012e-24	2R	CG30499
FBgn0004132	173.084	0.963647	0.0937458	10.2794	8.72981e-25	2.63122e-24	2R	boca
FBgn0033194	1002.02	1.01533	0.120197	8.44724	2.98275e-17	7.25147e-17	2R	Vps13
FBgn0004133	6.27638	3.15557	0.610003	5.17304	2.30314e-07	3.72628e-07	2R	blow
FBgn0033195	112.055	-0.269265	0.147747	-1.82247	0.0683834	0.078574	2R	CG1360
FBgn0261385	2763.13	0.595905	0.0335504	17.7615	1.40429e-70	9.99931e-70	2R	scra
FBgn0033196	107.363	-1.40802	0.202399	-6.95666	3.48435e-12	7.04362e-12	2R	CG1358
FBgn0263077	328.597	-3.50857	0.123177	-28.484	1.84995e-178	4.40451e-177	2R	CG43340
FBgn0033199	59.008	-1.48117	0.176579	-8.38814	4.939e-17	1.19131e-16	2R	CG17985
FBgn0028687	905.986	-0.798246	0.0737966	-10.8168	2.86489e-27	9.17523e-27	2R	Rpt1
FBgn0050491	33.1559	-1.06674	0.220192	-4.8446	1.2687e-06	1.9773e-06	2R	CG30491
FBgn0050495	9.47816	4.22095	0.610422	6.91481	4.6849e-12	9.39427e-12	2R	CG30495
FBgn0033204	2.24422	4.54295	1.10304	4.11857	3.81234e-05	5.48943e-05	2R	CG2065
FBgn0033205	16.0537	2.43945	0.437108	5.58088	2.39305e-08	4.07947e-08	2R	CG2064
FBgn0033206	205.886	-1.02579	0.118337	-8.66833	4.38507e-18	1.09259e-17	2R	DCTN4-p62
FBgn0033207	1.341	3.741	1.26694	2.95278	0.00314931	0.00402633	2R	CG12826
FBgn0033209	243.171	-1.30241	0.114883	-11.3368	8.62071e-30	2.91705e-29	2R	CG12107
FBgn0033212	833.095	-0.605812	0.066257	-9.14337	6.05364e-20	1.60079e-19	2R	LRR
FBgn0050493	114.93	1.29366	0.146332	8.84059	9.52129e-19	2.42547e-18	2R	CG30493
FBgn0050496	206.959	0.506243	0.0812363	6.23174	4.61281e-10	8.49029e-10	2R	CG30496
FBgn0085245	28.5085	-1.683	0.337991	-4.97942	6.37735e-07	1.00998e-06	2R	CG34216
FBgn0003733	598.828	-4.19649	0.113896	-36.8449	3.53016e-297	2.34007e-295	2R	tor
FBgn0033215	1.02959	3.38003	1.30738	2.58534	0.00972819	0.0119978	2R	CG1942
FBgn0042135	387.134	-6.19442	0.22297	-27.7814	7.28102e-170	1.56746e-168	2R	CG18812
FBgn0015614	373.136	-6.6598	0.258962	-25.7173	7.48094e-146	1.29081e-144	2R	CanB2
FBgn0001091	1115.19	-4.91476	0.110473	-44.4884	0	0	2R	Gapdh1
FBgn0002891	561.803	-0.856166	0.0692847	-12.3572	4.45286e-35	1.67807e-34	2R	mus205
FBgn0033224	899.079	-0.442828	0.216331	-2.04699	0.0406591	0.0475664	2R	Nop17l
FBgn0003317	672.529	-0.189918	0.0851356	-2.23077	0.0256966	0.030535	2R	sax
FBgn0033225	181.158	1.13124	0.117534	9.62481	6.28221e-22	1.76262e-21	2R	CG1550
FBgn0033226	267.128	-0.486086	0.0755869	-6.43082	1.26914e-10	2.39187e-10	2R	CG1882
FBgn0029093	1934.47	1.10132	0.0683952	16.1022	2.46045e-58	1.4178e-57	2R	cathD
FBgn0050383	29.8153	3.67169	0.29231	12.561	3.46082e-36	1.33255e-35	2R	CG30383
FBgn0003082	274.277	0.286093	0.145474	1.96662	0.0492269	0.05714	2R	phr
FBgn0040780	16.375	1.42247	0.346313	4.10747	4.00016e-05	5.75359e-05	2R	Atg10
FBgn0033229	102.919	-0.26517	0.119439	-2.22013	0.0264097	0.0313491	2R	CG12822
FBgn0085390	3.04579	4.48946	1.09295	4.10765	3.99709e-05	5.75007e-05	2R	Dgk
FBgn0050377	523.839	-5.95315	0.177945	-33.455	2.17629e-245	9.50346e-244	2R	CG30377
FBgn0033232	128.074	-0.481489	0.114713	-4.19733	2.70078e-05	3.92384e-05	2R	CG12159
FBgn0015509	3856.86	0.252174	0.0848877	2.97068	0.00297141	0.00380786	2R	Cul1
FBgn0026393	54.8712	0.697807	0.172677	4.04112	5.31967e-05	7.57698e-05	2R	Or43b
FBgn0033233	653.503	0.770179	0.0758088	10.1595	3.00652e-24	8.93902e-24	2R	Kdm4A
FBgn0033234	40.038	-1.2011	0.203739	-5.8953	3.7401e-09	6.59294e-09	2R	MFS12
FBgn0050381	52.2833	-0.969724	0.174647	-5.55248	2.81649e-08	4.7801e-08	2R	CG30381
FBgn0023171	166.94	-0.316476	0.104282	-3.03481	0.00240687	0.0030995	2R	rnh1
FBgn0026722	974.731	0.858095	0.064782	13.2459	4.76621e-40	1.98266e-39	2R	drosha
FBgn0033235	342.845	-1.07018	0.122936	-8.70518	3.17069e-18	7.94095e-18	2R	CG8728
FBgn0033236	634.708	-4.52471	0.165087	-27.4081	2.19704e-165	4.49855e-164	2R	CG14764
FBgn0085460	3.20489	2.29894	0.696171	3.30226	0.000959081	0.00126768	2R	CG34431
FBgn0033241	1730.56	2.03611	0.0504673	40.3452	0	0	2R	CG2915
FBgn0026361	1849.24	4.44711	0.0603581	73.6787	0	0	2R	2005-09-01
FBgn0027548	1886.43	-0.247834	0.11321	-2.18915	0.0285863	0.0338292	2R	nito
FBgn0033243	22.1713	5.92239	0.619482	9.56023	1.17494e-21	3.27164e-21	2R	CG14763
FBgn0033244	369.947	-2.19459	0.118863	-18.4631	4.09112e-76	3.1413e-75	2R	CG8726
FBgn0027054	485.238	0.380878	0.112183	3.39514	0.000685941	0.000914258	2R	CSN4
FBgn0033246	1301.04	-3.42743	0.186121	-18.415	9.95658e-76	7.60066e-75	2R	ACC
FBgn0033247	304.797	0.274934	0.100287	2.74148	0.00611635	0.00765395	2R	Nup44A
FBgn0025360	100.732	10.0595	0.859377	11.7056	1.19339e-31	4.20655e-31	2R	Optix
FBgn0033252	69.8097	-3.00015	0.21564	-13.9128	5.29696e-44	2.38195e-43	2R	CG12769
FBgn0020279	7658.92	1.08705	0.0494179	21.997	3.0785e-107	3.70304e-106	2R	lig
FBgn0021814	174.143	0.953473	0.109967	8.67054	4.30075e-18	1.07216e-17	2R	Vps28
FBgn0028563	519.584	-1.42202	0.205216	-6.9294	4.22629e-12	8.49498e-12	2R	sut1
FBgn0028562	11.8305	6.96595	0.894015	7.79176	6.6082e-15	1.48435e-14	2R	sut2
FBgn0033257	14.4476	1.60558	0.3423	4.69056	2.72461e-06	4.17505e-06	2R	CG8713
FBgn0033258	166.128	-0.416824	0.108521	-3.84094	0.000122563	0.000171028	2R	CG8712
FBgn0033259	365.575	-2.03093	0.0781939	-25.973	1.00011e-148	1.77895e-147	2R	CG11210
FBgn0033260	920.251	0.317995	0.0604272	5.26244	1.42156e-07	2.32858e-07	2R	Cul4
FBgn0033261	94.6774	0.947333	0.125245	7.56385	3.91317e-14	8.54205e-14	2R	udd
FBgn0050372	2091.71	1.41651	0.0561646	25.2207	2.3728e-140	3.91109e-139	2R	Asap
FBgn0033264	1195.32	0.805377	0.0426499	18.8834	1.56114e-79	1.25518e-78	2R	Nup50
FBgn0033265	250.667	1.15891	0.0965206	12.0069	3.2692e-33	1.18826e-32	2R	coil
FBgn0033266	230.728	-0.32044	0.077824	-4.11749	3.83015e-05	5.51421e-05	2R	Socs44A
FBgn0005648	650.277	1.36205	0.0670359	20.3182	8.88026e-92	8.70455e-91	2R	Pabp2
FBgn0033268	5.66707	5.40065	0.911037	5.92802	3.06604e-09	5.42444e-09	2R	Obp44a
FBgn0263593	402.997	-1.07896	0.103077	-10.4675	1.21805e-25	3.74105e-25	2R	Lpin
FBgn0010504	125.342	1.93362	0.526948	3.66947	0.000243051	0.000333057	2R	kermit
FBgn0033271	1.71961	4.1319	1.12613	3.66911	0.000243394	0.000333476	2R	CG8708
FBgn0033272	184.55	-0.751851	0.113798	-6.60691	3.92428e-11	7.55343e-11	2R	RagC-D
FBgn0021995	800.837	1.73444	0.0766848	22.6178	2.89367e-113	3.65237e-112	2R	Rs1
FBgn0050373	80.4052	1.25175	0.163847	7.63977	2.17612e-14	4.78881e-14	2R	CG30373
FBgn0033273	296.486	-3.23892	0.111717	-28.9923	8.23018e-185	2.05509e-183	2R	Gasz
FBgn0011659	165.702	-0.529568	0.131121	-4.03878	5.37296e-05	7.6505e-05	2R	Mlh1
FBgn0053087	3170.52	0.591641	0.102396	5.77797	7.56063e-09	1.3159e-08	2R	LRP1
FBgn0033275	5.03198	5.21862	0.930014	5.61134	2.00769e-08	3.43461e-08	2R	CG14756
FBgn0010109	67.1996	4.6449	0.357259	13.0015	1.19973e-38	4.83988e-38	2R	dpn
FBgn0013726	2538.86	1.35125	0.0599085	22.5552	1.19416e-112	1.49701e-111	2R	pnut
FBgn0261588	6.88537	4.8391	1.03039	4.69636	2.64839e-06	4.06095e-06	2R	pdm3
FBgn0050362	5.26643	6.28937	1.04058	6.04407	1.50275e-09	2.69803e-09	2R	boly
FBgn0028836	394.991	1.1258	0.075189	14.973	1.10268e-50	5.58556e-50	2R	CSN7
FBgn0014469	147.008	-4.37415	0.202053	-21.6485	6.28415e-104	7.32012e-103	2R	Cyp4e2
FBgn0050361	9.07041	6.58302	1.32129	4.98227	6.2844e-07	9.95435e-07	2R	mtt
FBgn0033309	301.69	-1.7473	0.0853656	-20.4684	4.11788e-93	4.0798e-92	2R	CG8735
FBgn0267792	298.21	-2.66367	0.120957	-22.0216	1.78745e-107	2.15288e-106	2R	rgr
FBgn0033315	75.726	0.582203	0.188166	3.0941	0.00197414	0.00255617	2R	beta3GalTII
FBgn0033316	490.216	-0.219115	0.09212	-2.37858	0.0173793	0.0210342	2R	CG14749
FBgn0033317	413.598	-0.950704	0.0805713	-11.7995	3.92415e-32	1.39765e-31	2R	CG8635
FBgn0003892	3141.3	11.1402	0.329139	33.8467	4.06372e-251	1.87215e-249	2R	ptc
FBgn0263120	964.172	-2.96924	0.0885835	-33.5191	2.54134e-246	1.12576e-244	2R	Acsl
FBgn0033320	10.7016	6.32275	0.901776	7.01144	2.35877e-12	4.80196e-12	2R	CG8586
FBgn0033321	2.54596	4.73696	1.02436	4.62431	3.75841e-06	5.70135e-06	2R	CG8738
FBgn0043575	2.2124	4.50276	1.07963	4.17063	3.03753e-05	4.39852e-05	2R	PGRP-SC2
FBgn0040777	866.623	0.603947	0.0646374	9.34363	9.30886e-21	2.52642e-20	2R	CG14767
FBgn0050357	20.5641	8.24189	0.862641	9.55426	1.24476e-21	3.46503e-21	2R	CG30357
FBgn0005695	1084.58	-3.07405	0.0873305	-35.2002	1.98355e-271	1.10099e-269	2R	gcl
FBgn0263463	4.95512	3.18555	0.689131	4.62256	3.79031e-06	5.74689e-06	2R	snoRNA:gcl-a
FBgn0050356	1.22753	4.18206	1.17398	3.56229	0.00036764	0.000498813	2R	CG30356
FBgn0086784	394.693	-1.42993	0.0908961	-15.7315	9.19795e-56	5.08703e-55	2R	stmA
FBgn0011286	83.2352	6.96029	0.455436	15.2827	9.97195e-53	5.19986e-52	2R	RyR
FBgn0033337	180.517	-1.79318	0.161488	-11.1041	1.19822e-28	3.96853e-28	2R	CG8272
FBgn0021825	412.382	0.465155	0.0795643	5.84628	5.02701e-09	8.81424e-09	2R	DCTN2-p50
FBgn0033339	588.852	-1.04498	0.0772768	-13.5226	1.15029e-41	4.9713e-41	2R	Sec31
FBgn0027513	145.344	-2.69022	0.130817	-20.5647	5.68857e-94	5.68486e-93	2R	ana2
FBgn0033340	52.6361	0.904206	0.180461	5.01053	5.42816e-07	8.6218e-07	2R	CG13751
FBgn0004921	718.093	1.49684	0.067827	22.0685	6.34463e-108	7.68193e-107	2R	Ggamma1
FBgn0033342	1472.83	-1.50253	0.0821243	-18.2958	8.93455e-75	6.73123e-74	2R	CG8258
FBgn0050349	553.658	0.369869	0.0508847	7.26877	3.62771e-13	7.65065e-13	2R	CG30349
FBgn0033344	5.76322	5.41729	0.925022	5.85639	4.73026e-09	8.30342e-09	2R	CG8252
FBgn0003074	1012.43	-1.57067	0.142621	-11.0129	3.31044e-28	1.0828e-27	2R	Pgi
FBgn0033347	11.449	2.57819	0.391873	6.57915	4.73133e-11	9.07652e-11	2R	CG8248
FBgn0033348	122.646	-1.0303	0.118339	-8.70634	3.13842e-18	7.8644e-18	2R	Spt
FBgn0033349	857.509	-0.218787	0.0602869	-3.6291	0.000284414	0.000388524	2R	CG8243
FBgn0033350	165.726	0.522355	0.100034	5.2218	1.77194e-07	2.88611e-07	2R	CG8237
FBgn0033351	212.249	-0.649626	0.147857	-4.39362	1.11481e-05	1.65115e-05	2R	AIMP1
FBgn0033352	1223.57	1.34132	0.0714377	18.7761	1.1858e-78	9.40274e-78	2R	PAN2
FBgn0033353	13.9383	3.26638	0.414545	7.87943	3.28877e-15	7.4674e-15	2R	CG13749
FBgn0033354	492.285	0.971088	0.106374	9.12897	6.91562e-20	1.82528e-19	2R	FANCI
FBgn0027607	330.192	-0.54514	0.0827401	-6.58858	4.4404e-11	8.52727e-11	2R	CG8230
FBgn0033356	86.5318	0.581345	0.137142	4.23901	2.24513e-05	3.27475e-05	2R	CG8229
FBgn0033357	108.611	0.908429	0.150822	6.02318	1.71023e-09	3.05982e-09	2R	Tom7
FBgn0011300	693.771	-0.579221	0.0562716	-10.2933	7.55447e-25	2.28144e-24	2R	babo
FBgn0033359	28.0246	8.21993	0.918087	8.95332	3.44953e-19	8.92057e-19	2R	CG8213
FBgn0033367	2.71857	4.8437	1.02076	4.74518	2.0832e-06	3.21302e-06	2R	PPO2
FBgn0033368	4.04722	5.9148	0.961798	6.14973	7.76137e-10	1.41191e-09	2R	CG13743
FBgn0011746	58.0733	9.75201	0.868759	11.2252	3.06613e-29	1.02695e-28	2R	ana
FBgn0025709	60.0192	9.31976	0.86391	10.7879	3.92708e-27	1.25335e-26	2R	CG8083
FBgn0033371	16.857	7.48167	0.862652	8.67287	4.21363e-18	1.05073e-17	2R	CNT1
FBgn0033372	145.397	1.15636	0.106735	10.8339	2.37705e-27	7.62875e-27	2R	CG13742
FBgn0010220	192.223	1.39803	0.106391	13.1405	1.93006e-39	7.91085e-39	2R	Dbp45A
FBgn0033373	73.8931	-1.61842	0.212091	-7.63076	2.33375e-14	5.12591e-14	2R	CG8080
FBgn0033374	258.508	-6.7848	0.325365	-20.8529	1.43512e-96	1.48242e-95	2R	CG13741
FBgn0083124	40.9386	2.3662	0.20148	11.7441	7.57053e-32	2.68082e-31	2R	Uhg4
FBgn0082981	3.6665	1.40444	0.620176	2.26458	0.0235387	0.0280757	2R	snoRNA:Psi28S-2949
FBgn0086672	85.6101	0.756661	0.150499	5.02769	4.96429e-07	7.90683e-07	2R	snoRNA:Or-aca5
FBgn0082928	1.91714	4.85273	1.08028	4.49213	7.05158e-06	1.05613e-05	2R	snoRNA:Me28S-G3255a
FBgn0082942	2.09019	3.44033	1.02339	3.36172	0.000774594	0.00103033	2R	snoRNA:Me28S-A982b
FBgn0033375	81.5355	2.16001	0.15435	13.9942	1.69171e-44	7.68611e-44	2R	CG8078
FBgn0033376	248.498	0.929585	0.0916776	10.1397	3.68158e-24	1.09144e-23	2R	CG8777
FBgn0033377	1072.84	1.04765	0.0630536	16.6152	5.41013e-62	3.33661e-61	2R	Pmm45A
FBgn0033378	349.344	1.35048	0.0701728	19.2451	1.55137e-82	1.31021e-81	2R	tsu
FBgn0033379	633.815	0.466262	0.0734076	6.35169	2.12967e-10	3.96982e-10	2R	Mys45A
FBgn0033380	226.9	-0.282042	0.0811849	-3.47407	0.00051263	0.000689343	2R	Phax
FBgn0033381	142.331	1.04119	0.113701	9.15723	5.3245e-20	1.40977e-19	2R	GstE13
FBgn0027561	717.197	-0.462043	0.0610515	-7.56809	3.78745e-14	8.27153e-14	2R	CG18659
FBgn0033382	375.418	0.166274	0.0811546	2.04885	0.0404768	0.0473652	2R	Hydr1
FBgn0260972	142.579	-2.93314	0.154156	-19.0271	1.01645e-80	8.36212e-80	2R	alc
FBgn0265313	7.51309	6.80181	0.899445	7.56223	3.96207e-14	8.64468e-14	2R	CG44286
FBgn0086656	272.384	-0.514513	0.0807922	-6.36835	1.91076e-10	3.57115e-10	2R	shrb
FBgn0050342	150.656	1.32867	0.108079	12.2935	9.81441e-35	3.67154e-34	2R	Prp38
FBgn0050344	261.752	0.78296	0.108051	7.2462	4.28612e-13	9.01239e-13	2R	CG30344
FBgn0050345	2.29332	5.09398	1.07658	4.73164	2.22715e-06	3.42759e-06	2R	CG30345
FBgn0033387	2.28623	3.10847	0.967579	3.21263	0.00131526	0.00172486	2R	CG8008
FBgn0033388	2.78248	4.88126	1.11837	4.3646	1.27354e-05	1.88082e-05	2R	CG8046
FBgn0033389	28.8839	3.20064	0.270416	11.836	2.54365e-32	9.10182e-32	2R	Rad51D
FBgn0015477	1771.98	-0.569786	0.0558014	-10.211	1.77103e-24	5.29815e-24	2R	Rme-8
FBgn0002567	514.701	-5.5106	0.173912	-31.6862	2.409e-220	8.47195e-219	2R	Rab32
FBgn0033392	281.716	-1.24109	0.120018	-10.3408	4.60603e-25	1.39835e-24	2R	CG8027
FBgn0262515	739.61	-0.908441	0.0690192	-13.1621	1.44904e-39	5.96049e-39	2R	VhaAC45
FBgn0010114	20.8893	8.28258	0.883677	9.37286	7.05956e-21	1.92674e-20	2R	hig
FBgn0033395	7.23496	6.75223	0.903648	7.4722	7.88679e-14	1.70584e-13	2R	Cyp4p2
FBgn0015037	3.17822	5.0797	1.03658	4.90045	9.56151e-07	1.49982e-06	2R	Cyp4p1
FBgn0083977	29.5917	8.77517	0.850209	10.3212	5.65146e-25	1.71179e-24	2R	CG34141
FBgn0033400	240.321	1.08953	0.0827997	13.1586	1.51839e-39	6.24015e-39	2R	CG2063
FBgn0033401	271.835	-0.414284	0.126671	-3.27056	0.00107335	0.00141465	2R	CG1968
FBgn0026326	783.078	1.12295	0.0605433	18.5479	8.47876e-77	6.5705e-76	2R	Mad1
FBgn0028408	1662.67	-0.398003	0.0716422	-5.55542	2.76938e-08	4.70274e-08	2R	Drep2
FBgn0033402	161.3	-5.25782	0.246026	-21.371	2.48512e-101	2.75215e-100	2R	Myd88
FBgn0033408	2.65482	3.7843	0.985243	3.84098	0.000122542	0.000171025	2R	CG8800
FBgn0028473	3579.04	1.27731	0.0831972	15.3528	3.39219e-53	1.78298e-52	2R	Non1
FBgn0016970	37.6	-2.75301	0.270996	-10.1589	3.02573e-24	8.99324e-24	2R	l(2)k10201
FBgn0053774	28.7262	1.52068	0.223826	6.79404	1.09037e-11	2.15086e-11	2R	CG33774
FBgn0016078	129.245	-0.523143	0.141935	-3.68578	0.000228003	0.000313134	2R	wun
FBgn0041087	406.223	-1.13652	0.085492	-13.2938	2.51371e-40	1.05183e-39	2R	wun2
FBgn0033413	278.238	-1.86011	0.0862532	-21.5656	3.77638e-103	4.3332e-102	2R	prel
FBgn0017558	410.109	-3.31899	0.0983122	-33.7597	7.7e-250	3.51227e-248	2R	Pdk
FBgn0029092	1248.13	-2.7911	0.156041	-17.8869	1.49127e-71	1.07601e-70	2R	ced-6
FBgn0259234	542.723	-0.499929	0.0661604	-7.55631	4.14656e-14	9.03653e-14	2R	Camta
FBgn0053758	3.37027	5.65373	1.02812	5.49908	3.81775e-08	6.42497e-08	2R	CG33758
FBgn0053757	4.42002	6.03543	0.961912	6.27441	3.50968e-10	6.49622e-10	2R	CG33757
FBgn0004360	16.5464	7.95005	0.887767	8.95511	3.39407e-19	8.77961e-19	2R	Wnt2
FBgn0259246	5.07363	5.74567	0.923705	6.22024	4.9641e-10	9.12048e-10	2R	brp
FBgn0033421	238.569	1.42991	0.119915	11.9244	8.82957e-33	3.17548e-32	2R	CG1888
FBgn0033426	54.0612	-2.03261	0.218328	-9.3099	1.27949e-20	3.4532e-20	2R	CG1814
FBgn0033427	186.419	1.13814	0.105781	10.7594	5.34948e-27	1.70201e-26	2R	Smyd4-1
FBgn0033428	264.805	-0.492539	0.108461	-4.54117	5.59438e-06	8.42815e-06	2R	Updo
FBgn0025286	2405.49	0.815621	0.087485	9.32298	1.13121e-20	3.05839e-20	2R	RpL31
FBgn0261016	766.148	-3.88278	0.11036	-35.1828	3.66468e-271	2.02194e-269	2R	clos
FBgn0010342	2115.77	1.37989	0.0558977	24.686	1.51121e-134	2.41322e-133	2R	Map60
FBgn0050340	6.49817	3.18267	0.627899	5.06877	4.004e-07	6.40723e-07	2R	CG30340
FBgn0050339	3.81001	5.29636	0.953883	5.55243	2.81729e-08	4.78058e-08	2R	CG30339
FBgn0050000	268.469	0.204185	0.109255	1.86888	0.0616399	0.071136	2R	GstT1
FBgn0050005	38.9734	-3.90223	0.353867	-11.0274	2.819e-28	9.24021e-28	2R	GstT2
FBgn0033438	2.72689	1.92824	0.858812	2.24524	0.0247527	0.0294773	2R	Mmp2
FBgn0023143	4809.46	-0.692005	0.0561596	-12.3221	6.88534e-35	2.58523e-34	2R	Uba1
FBgn0260474	1.03253	3.39105	1.26819	2.67392	0.00749692	0.00932208	2R	CG30002
FBgn0010316	858.03	-2.50938	0.109808	-22.8523	1.38543e-115	1.80047e-114	2R	dap
FBgn0050001	108.359	1.0486	0.146588	7.15339	8.46626e-13	1.75852e-12	2R	CG30001
FBgn0033449	105.093	-1.49646	0.280436	-5.33619	9.49222e-08	1.57079e-07	2R	CG1663
FBgn0033450	44.6088	-1.3508	0.212579	-6.35433	2.09334e-10	3.90366e-10	2R	Lsm11
FBgn0033451	69.1466	-3.30634	0.232287	-14.2339	5.64575e-46	2.62993e-45	2R	CG1665
FBgn0266186	208.361	-2.12926	0.139132	-15.3039	7.19932e-53	3.76901e-52	2R	Vamp7
FBgn0033453	277.247	-0.909045	0.124039	-7.3287	2.32402e-13	4.93854e-13	2R	CG1667
FBgn0023180	137.887	-0.385912	0.111404	-3.46409	0.000532034	0.000714704	2R	Orc6
FBgn0023175	1222.31	-0.298022	0.121516	-2.45253	0.0141857	0.0172756	2R	Prosalpha7
FBgn0033454	521.761	1.011	0.0846044	11.9497	6.51447e-33	2.35389e-32	2R	CG1671
FBgn0027580	721.895	-5.12367	0.16892	-30.3319	4.35186e-202	1.32337e-200	2R	PCB
FBgn0050010	15.8141	-1.07066	0.306474	-3.49349	0.000476751	0.00064246	2R	CG30010
FBgn0011241	112.051	0.775969	0.107168	7.2407	4.46363e-13	9.3835e-13	2R	cbx
FBgn0033457	119.859	-1.95879	0.149253	-13.1239	2.40131e-39	9.8249e-39	2R	Ntmt
FBgn0033459	101.396	1.86568	0.152451	12.2378	1.95136e-34	7.24118e-34	2R	CG12744
FBgn0033460	955.602	-0.904933	0.0619022	-14.6187	2.13289e-48	1.04257e-47	2R	Sec24AB
FBgn0033463	517.416	-0.419566	0.0820535	-5.11332	3.16549e-07	5.08932e-07	2R	CG1513
FBgn0033461	5.49615	6.35339	0.920856	6.89944	5.22093e-12	1.04509e-11	2R	CG12923
FBgn0050008	9.42594	3.09282	0.775281	3.98929	6.62726e-05	9.40308e-05	2R	CG30008
FBgn0050007	919.818	0.702766	0.052666	13.3438	1.28701e-40	5.42973e-40	2R	CG30007
FBgn0033464	0.996986	2.75314	1.22893	2.24027	0.0250736	0.0298447	2R	CG1441
FBgn0033465	368.074	-2.62939	0.23594	-11.1443	7.63262e-29	2.54071e-28	2R	Etf-QO
FBgn0033467	49.2903	0.892456	0.177099	5.0393	4.67247e-07	7.45234e-07	2R	CG15863
FBgn0283510	1054.28	1.18902	0.0872172	13.6329	2.55358e-42	1.11669e-41	2R	Pal1
FBgn0033468	150.981	0.179185	0.104675	1.71182	0.0869296	0.0988363	2R	CG1418
FBgn0033469	4.03877	5.91242	0.953364	6.20163	5.588e-10	1.0228e-09	2R	CG12133
FBgn0033471	226.818	0.523731	0.125127	4.1856	2.84418e-05	4.12503e-05	2R	CG12134
FBgn0000606	75.9417	6.64255	1.25043	5.31221	1.08305e-07	1.78424e-07	2R	eve
FBgn0261014	4936.06	-0.417067	0.0771033	-5.4092	6.33085e-08	1.05446e-07	2R	TER94
FBgn0022382	178.861	-3.49585	0.168605	-20.7339	1.71386e-95	1.75267e-94	2R	Pka-R2
FBgn0033474	167.358	-2.61906	0.126913	-20.6367	1.28584e-94	1.29909e-93	2R	CG1407
FBgn0033475	224.731	-1.5908	0.0916581	-17.3559	1.78097e-67	1.20838e-66	2R	CG12129
FBgn0033476	1706.97	1.04724	0.112987	9.26868	1.88473e-20	5.06441e-20	2R	oys
FBgn0085249	12.123	6.51699	0.870677	7.48496	7.15669e-14	1.55084e-13	2R	CG34220
FBgn0040773	447.921	0.970126	0.063673	15.2361	2.03781e-52	1.05663e-51	2R	COX7C
FBgn0265342	2.07096	3.90299	1.04817	3.72363	0.000196378	0.000270872	2R	CG44296
FBgn0263260	151.845	-1.41445	0.139927	-10.1085	5.06721e-24	1.49549e-23	2R	sel
FBgn0262169	410.911	-3.24958	0.181201	-17.9336	6.44694e-72	4.67733e-71	2R	magu
FBgn0033479	153.302	0.788823	0.108017	7.30279	2.81868e-13	5.97178e-13	2R	CG2292
FBgn0013435	76.6127	0.281106	0.134983	2.08253	0.0372939	0.0437963	2R	Cdc2rk
FBgn0033481	5.97288	6.44852	0.986274	6.53826	6.22383e-11	1.18951e-10	2R	CG12920
FBgn0033483	243.865	8.80836	0.509563	17.2861	5.98728e-67	4.0209e-66	2R	egr
FBgn0033484	2.94561	4.91338	0.99762	4.9251	8.43164e-07	1.32711e-06	2R	CG2269
FBgn0001291	198.934	-0.879913	0.228557	-3.84986	0.000118185	0.000165218	2R	Jra
FBgn0033485	221.726	1.03013	0.105186	9.79338	1.20207e-22	3.42907e-22	2R	RpLP0-like
FBgn0004907	2171.07	0.509432	0.0556208	9.15903	5.23654e-20	1.38728e-19	2R	14-3-3zeta
FBgn0003071	490.95	-2.44685	0.103903	-23.5493	1.2764e-122	1.77654e-121	2R	Pfk
FBgn0033486	981.075	1.12254	0.062992	17.8204	4.90668e-71	3.51283e-70	2R	dmpd
FBgn0010531	48.2519	-1.73464	0.276107	-6.28248	3.33216e-10	6.17137e-10	2R	Ccs
FBgn0050011	927.935	0.693118	0.110341	6.28157	3.35164e-10	6.20619e-10	2R	gem
FBgn0033490	1.25659	3.67957	1.1837	3.10852	0.00188026	0.00243873	2R	CG12917
FBgn0033491	276.019	0.438937	0.117945	3.72154	0.00019801	0.00027296	2R	CG18011
FBgn0033494	9.03096	2.2548	0.426521	5.28648	1.24691e-07	2.04831e-07	2R	KCNQ
FBgn0265512	176.166	-7.30293	0.47125	-15.4969	3.63856e-54	1.94239e-53	2R	mlt
FBgn0000448	1.19134	-2.69633	1.24628	-2.1635	0.0305026	0.0360184	2R	Hr3
FBgn0005619	1.0169	3.36836	1.30519	2.58074	0.00985883	0.0121524	2R	Hdc
FBgn0033498	0.871955	2.5305	1.25826	2.01111	0.0443138	0.0516061	2R	CG12209
FBgn0033499	2.2478	3.49101	1.02064	3.42043	0.000625226	0.000835994	2R	CG12914
FBgn0033500	2.41332	4.66008	1.12281	4.15036	3.31959e-05	4.79115e-05	2R	CG12913
FBgn0003660	296.364	0.961676	0.112178	8.57277	1.01028e-17	2.48697e-17	2R	Syb
FBgn0033501	2.2478	4.56455	1.15293	3.95908	7.52383e-05	0.000106326	2R	CG12911
FBgn0033502	5.42564	3.24289	0.750007	4.32382	1.53349e-05	2.25748e-05	2R	CG12910
FBgn0033507	278.68	0.940614	0.0964479	9.75256	1.7987e-22	5.10888e-22	2R	CG12909
FBgn0033508	2.38226	4.08072	1.18194	3.45257	0.000555275	0.000744732	2R	Obp46a
FBgn0026403	2.88131	2.34707	0.85173	2.75564	0.00585767	0.00734221	2R	Ndg
FBgn0261698	301.272	-4.18488	0.140758	-29.7311	3.04684e-194	8.48145e-193	2R	SLO2
FBgn0033518	36.8346	2.21581	0.412019	5.37793	7.53471e-08	1.25203e-07	2R	Prx2540-2
FBgn0033519	176.882	1.61986	0.350211	4.62538	3.73914e-06	5.67305e-06	2R	CG11825
FBgn0053474	12.2813	3.64522	0.474201	7.68706	1.50551e-14	3.33297e-14	2R	CG33474
FBgn0033520	32.0222	2.18506	0.442071	4.94279	7.70116e-07	1.21463e-06	2R	Prx2540-1
FBgn0033521	4.58312	1.79132	0.547806	3.26999	0.0010755	0.00141729	2R	CG12896
FBgn0262114	1884.23	0.781022	0.0455787	17.1357	8.04317e-66	5.286e-65	2R	RanBPM
FBgn0033523	107.364	1.15357	0.136449	8.45424	2.8091e-17	6.83472e-17	2R	CG12895
FBgn0001122	320.845	-1.16143	0.110766	-10.4854	1.00772e-25	3.10435e-25	2R	Galphao
FBgn0033524	6.38883	6.06822	0.912727	6.64845	2.96196e-11	5.74194e-11	2R	Cyp49a1
FBgn0033526	1388.98	0.337551	0.0564059	5.98431	2.17304e-09	3.87131e-09	2R	Caf1-105
FBgn0033527	96.2586	1.69664	0.134242	12.6386	1.29307e-36	5.02293e-36	2R	CG11777
FBgn0261862	792.309	-1.45272	0.108357	-13.4068	5.51754e-41	2.34821e-40	2R	whd
FBgn0033528	203.392	0.792313	0.150677	5.25836	1.45342e-07	2.3795e-07	2R	trsn
FBgn0033529	371.261	0.702694	0.0670745	10.4763	1.1097e-25	3.4128e-25	2R	CG17765
FBgn0283521	10955.4	0.284162	0.0820252	3.46433	0.00053156	0.000714173	2R	lola
FBgn0264817	34.0477	8.97274	0.853466	10.5133	7.50224e-26	2.31577e-25	2R	pre-lola-G
FBgn0263466	6.43957	2.92441	0.677332	4.31755	1.57774e-05	2.32003e-05	2R	snoRNA:lola-a
FBgn0263481	4.83109	1.29886	0.643907	2.01716	0.0436787	0.050918	2R	snoRNA:lola-b
FBgn0263483	2.95333	3.5415	0.889879	3.97976	6.89862e-05	9.78208e-05	2R	snoRNA:lola-d
FBgn0263102	3932.12	0.79522	0.097293	8.17345	2.99691e-16	7.05686e-16	2R	psq
FBgn0033538	133.882	-5.39841	0.332531	-16.2343	2.88389e-59	1.68927e-58	2R	CG11883
FBgn0033539	454.255	0.39983	0.0611592	6.53753	6.25444e-11	1.19511e-10	2R	Git
FBgn0033540	62.6833	1.01215	0.183124	5.52713	3.25519e-08	5.49831e-08	2R	Elp2
FBgn0033541	1.79142	4.75735	1.14269	4.1633	3.13675e-05	4.53529e-05	2R	CG12934
FBgn0024836	2.79137	2.42682	0.818052	2.96658	0.00301131	0.00385738	2R	stan
FBgn0005586	7.1598	4.51387	0.729549	6.1872	6.12407e-10	1.11959e-09	2R	Rab3
FBgn0033543	18.0373	1.71128	0.283922	6.02728	1.66739e-09	2.98491e-09	2R	CG12338
FBgn0033544	282.495	-1.22478	0.0987282	-12.4056	2.43691e-35	9.22965e-35	2R	CG7220
FBgn0024956	149.65	-0.621676	0.102935	-6.03948	1.5461e-09	2.77372e-09	2R	Mat1
FBgn0053144	152.269	-5.02081	0.237885	-21.1061	6.99643e-99	7.44401e-98	2R	CG33144
FBgn0027499	1262.76	0.541409	0.0629833	8.59608	8.24849e-18	2.03485e-17	2R	wde
FBgn0033547	85.3361	0.306145	0.146847	2.0848	0.0370878	0.0435599	2R	CG12935
FBgn0033548	70.5253	0.822391	0.15904	5.17098	2.3287e-07	3.76697e-07	2R	CG7637
FBgn0033549	209.169	0.760408	0.145913	5.21138	1.87439e-07	3.04865e-07	2R	mms4
FBgn0033550	91.1778	-0.410519	0.129475	-3.17066	0.00152094	0.00198639	2R	CG12341
FBgn0033551	544.283	0.627393	0.0826821	7.58802	3.24829e-14	7.11053e-14	2R	CG7222
FBgn0086898	345.27	1.14725	0.191327	5.99626	2.01913e-09	3.60199e-09	2R	dgo
FBgn0033555	155.542	1.55056	0.113703	13.6369	2.41609e-42	1.05807e-41	2R	RpS15Ab
FBgn0033556	254.31	1.06428	0.0753239	14.1294	2.50365e-45	1.15056e-44	2R	CG12343
FBgn0033557	304.324	-0.85336	0.0828219	-10.3035	6.79094e-25	2.05288e-24	2R	CG12325
FBgn0033558	8.0665	5.9107	0.932006	6.34192	2.26924e-10	4.22485e-10	2R	CG12344
FBgn0027525	808.093	1.30284	0.108096	12.0527	1.8775e-33	6.83494e-33	2R	LTV1
FBgn0050015	1303.98	6.80372	0.208445	32.6403	1.10065e-233	4.50728e-232	2R	CG30015
FBgn0050016	3.56391	5.20741	0.956708	5.44305	5.23752e-08	8.76153e-08	2R	CG30016
FBgn0263510	264.287	1.54823	0.088001	17.5934	2.76855e-69	1.93547e-68	2R	nclb
FBgn0010356	595.603	0.743471	0.0642904	11.5643	6.25201e-31	2.16808e-30	2R	Taf5
FBgn0033564	297.74	1.26774	0.0913811	13.8732	9.21349e-44	4.12703e-43	2R	Pex6
FBgn0061356	14.9313	5.92605	0.761825	7.77875	7.32422e-15	1.64118e-14	2R	CG18003
FBgn0033566	342.453	0.924885	0.0797231	11.6012	4.06239e-31	1.41409e-30	2R	CG18004
FBgn0050020	1378.65	0.227498	0.103856	2.19052	0.0284866	0.0337199	2R	CG30020
FBgn0017414	47.4206	-1.23134	0.222433	-5.53578	3.0985e-08	5.23846e-08	2R	cag
FBgn0033570	168.263	0.859857	0.0936322	9.18334	4.17909e-20	1.11129e-19	2R	ND-B14
FBgn0033571	409.562	1.5256	0.0781331	19.5257	6.64252e-85	5.80685e-84	2R	Rpb5
FBgn0033574	4.42527	6.02672	1.21771	4.94923	7.45091e-07	1.17596e-06	2R	Spn47C
FBgn0040765	31.4513	6.42023	0.61715	10.403	2.40155e-25	7.33439e-25	2R	luna
FBgn0262817	2.79472	5.3906	1.00412	5.3685	7.93935e-08	1.3176e-07	2R	CG43188
FBgn0262818	1.32417	3.78031	1.24342	3.04026	0.00236377	0.00304655	2R	CG43189
FBgn0033578	11.7607	7.45327	1.05681	7.05258	1.75626e-12	3.59364e-12	2R	BBS4
FBgn0033579	1.72911	2.60975	1.08195	2.41207	0.0158621	0.0192459	2R	CG13229
FBgn0033581	831.663	-0.651697	0.0557995	-11.6793	1.62683e-31	5.71469e-31	2R	CG12391
FBgn0003396	1555.75	0.752022	0.0595284	12.633	1.38883e-36	5.39036e-36	2R	shn
FBgn0033582	2.41541	5.1909	1.05768	4.90779	9.21075e-07	1.44653e-06	2R	CG9084
FBgn0037084	211.002	-0.327679	0.0879145	-3.72725	0.000193581	0.000267134	2R	Syx6
FBgn0050021	20.6202	3.85915	0.472545	8.16675	3.16813e-16	7.45433e-16	2R	metro
FBgn0033590	57.4586	9.25388	0.887862	10.4227	1.95424e-25	5.97623e-25	2R	CG13217
FBgn0085253	351.953	9.91937	0.597293	16.6072	6.1813e-62	3.80457e-61	2R	CG34224
FBgn0033591	3.74027	5.28263	0.969868	5.44675	5.12996e-08	8.58317e-08	2R	CG13216
FBgn0086519	1.8791	4.80088	1.1249	4.26781	1.97403e-05	2.88572e-05	2R	Cpr47Eg
FBgn0033605	47.0979	1.09075	0.175357	6.22016	4.9664e-10	9.12289e-10	2R	CG9067
FBgn0041174	32.6216	1.41901	0.218972	6.48033	9.15196e-11	1.73725e-10	2R	Vhl
FBgn0033607	722.932	-0.723609	0.109962	-6.58055	4.68726e-11	8.99384e-11	2R	CG9062
FBgn0033608	216.699	-0.250165	0.0928614	-2.69397	0.00706075	0.00879158	2R	CG13220
FBgn0033610	4.69928	6.1291	0.983432	6.23235	4.59482e-10	8.45887e-10	2R	CG18335
FBgn0015582	98.6659	-1.94088	0.176488	-10.9973	3.93867e-28	1.286e-27	2R	dare
FBgn0050033	3.2767	4.61446	1.02068	4.52095	6.15638e-06	9.24912e-06	2R	CG30033
FBgn0040763	18.7736	4.63904	0.470076	9.86869	5.69038e-23	1.63745e-22	2R	CG18336
FBgn0259238	337.507	2.30102	0.111756	20.5896	3.40162e-94	3.41422e-93	2R	CG42336
FBgn0033615	247.366	0.645705	0.0873923	7.38857	1.48412e-13	3.18385e-13	2R	CG7741
FBgn0025373	806.77	2.15738	0.127951	16.861	8.71415e-64	5.50701e-63	2R	Fpps
FBgn0033616	188.604	-2.61963	0.244873	-10.6979	1.04108e-26	3.29074e-26	2R	CG7745
FBgn0011556	3.76654	5.82186	0.958564	6.07353	1.25129e-09	2.25624e-09	2R	zetaTry
FBgn0011554	1.39184	4.38448	1.24168	3.53108	0.000413874	0.000559565	2R	etaTry
FBgn0011555	1.27934	3.74795	1.24347	3.0141	0.00257742	0.00331496	2R	thetaTry
FBgn0033624	95.2814	-4.65155	0.26482	-17.565	4.57054e-69	3.19037e-68	2R	CG12384
FBgn0001276	110.107	0.300094	0.128844	2.32913	0.0198523	0.0238704	2R	ix
FBgn0041241	6.1987	5.99971	0.958869	6.25708	3.92262e-10	7.2431e-10	2R	Gr47b
FBgn0033627	35.571	-0.53099	0.292403	-1.81595	0.0693775	0.0796765	2R	CG13204
FBgn0021795	310.498	-0.941127	0.220075	-4.2764	1.89937e-05	2.77967e-05	2R	Tapdelta
FBgn0033631	610.357	-2.13812	0.110844	-19.2895	6.57881e-83	5.59715e-82	2R	Sod3
FBgn0082585	261.413	6.2334	0.21445	29.0669	9.40455e-186	2.38715e-184	2R	sprt
FBgn0050022	57.2625	0.346083	0.192291	1.79979	0.0718943	0.0824128	2R	CG30022
FBgn0033635	457.626	-7.09004	0.286511	-24.7461	3.41446e-135	5.50014e-134	2R	Prip
FBgn0000581	6142.77	0.863939	0.0759811	11.3704	5.8687e-30	1.99389e-29	2R	E(Pc)
FBgn0001269	18.3715	6.66072	0.916465	7.26784	3.65282e-13	7.70185e-13	2R	inv
FBgn0000577	272.715	11.5018	0.845707	13.6002	3.99159e-42	1.73729e-41	2R	en
FBgn0033636	6817.16	2.01022	0.0690892	29.0961	4.02676e-186	1.02493e-184	2R	tou
FBgn0086658	18.6314	3.56132	0.358728	9.92762	3.15688e-23	9.15566e-23	2R	snoRNA:Psi28S-1180
FBgn0086712	156.359	0.213232	0.102957	2.07107	0.0383524	0.0449878	2R	Egm
FBgn0033638	2232.04	-0.630934	0.0480285	-13.1367	2.0299e-39	8.31638e-39	2R	CG9005
FBgn0033639	340.82	-1.51649	0.0810293	-18.7153	3.7171e-78	2.93482e-77	2R	CG9003
FBgn0044020	76.3556	0.278837	0.129506	2.15308	0.0313126	0.0369416	2R	Roc2
FBgn0050035	15.2167	1.8286	0.348604	5.24551	1.55848e-07	2.54788e-07	2R	Tret1-1
FBgn0033644	5.02469	3.73638	0.753795	4.95676	7.16767e-07	1.13223e-06	2R	Tret1-2
FBgn0040491	2.18871	3.94646	1.09646	3.59927	0.000319116	0.000434318	2R	Buffy
FBgn0010516	1028.38	0.831439	0.0751025	11.0707	1.73979e-28	5.73335e-28	2R	wal
FBgn0062449	188.375	-0.620614	0.116408	-5.33136	9.74806e-08	1.61225e-07	2R	CG13197
FBgn0033649	111.388	10.6867	0.850071	12.5715	3.02781e-36	1.16729e-35	2R	pyr
FBgn0033652	978.329	10.9856	0.512431	21.4382	5.88037e-102	6.57545e-101	2R	ths
FBgn0033653	203.498	-0.19274	0.0942609	-2.04475	0.0408791	0.0478116	2R	CG13192
FBgn0033654	2.41539	1.85839	0.914536	2.03205	0.0421484	0.0492399	2R	Sobp
FBgn0259832	19.2183	0.937311	0.244954	3.82648	0.000129991	0.000181037	2R	CG34229
FBgn0033656	228.797	-2.67818	0.10783	-24.8371	3.56351e-136	5.80109e-135	2R	S2P
FBgn0033657	16.5227	7.94105	0.864403	9.18674	4.04917e-20	1.07705e-19	2R	Sln
FBgn0013756	8591.6	1.42499	0.0410217	34.7374	2.14455e-264	1.14883e-262	2R	Mtor
FBgn0085259	2.37481	5.15159	1.11152	4.63472	3.57419e-06	5.42816e-06	2R	CG34230
FBgn0033659	4.94366	5.17239	0.97948	5.28075	1.28656e-07	2.11157e-07	2R	Damm
FBgn0033661	2658.14	0.224448	0.0607208	3.69639	0.000218685	0.000300785	2R	CG13185
FBgn0260932	55.2062	0.913776	0.175643	5.20246	1.96668e-07	3.19313e-07	2R	cuff
FBgn0000556	59532.4	0.748885	0.0513696	14.5784	3.85665e-48	1.87521e-47	NA	NA
FBgn0015543	8.81198	2.38846	0.491864	4.85593	1.19822e-06	1.86998e-06	2R	snoRNA:Me28S-A1322
FBgn0260959	956.466	-1.09623	0.066542	-16.4742	5.61882e-61	3.39265e-60	2R	MCPH1
FBgn0033665	241.186	1.66343	0.115178	14.4422	2.80708e-47	1.34082e-46	2R	Zip48C
FBgn0033668	18.8171	2.11593	0.333938	6.33629	2.35358e-10	4.38009e-10	2R	exp
FBgn0033669	380.994	0.456309	0.0877771	5.1985	2.00899e-07	3.25953e-07	2R	PI31
FBgn0053145	401.413	-0.615455	0.0847402	-7.26285	3.79014e-13	7.98956e-13	2R	GalT1
FBgn0011704	2911.3	-0.43602	0.0888967	-4.90479	9.35266e-07	1.46756e-06	2R	RnrS
FBgn0085260	21.1468	1.85129	0.277752	6.66526	2.64194e-11	5.12913e-11	2R	CG34231
FBgn0033673	285.809	-1.7408	0.0874202	-19.913	3.13825e-88	2.89447e-87	2R	CG8298
[truncated: 6,107 more rows]

## Sheet: Acf_C
gene	baseMean	log2FoldChange	lfcSE	stat	pvalue	padj	chr	symbol
FBgn0031208	73.6443	7.91435	0.804864	9.83315	8.10405e-23	2.94872e-22	2L	CG11023
FBgn0002121	5660.44	1.8165	0.0678562	26.7698	7.2542e-158	2.47698e-156	2L	l(2)gl
FBgn0031209	2.64834	5.18481	1.23378	4.20237	2.64139e-05	4.12128e-05	2L	Ir21a
FBgn0051973	96.4607	6.41435	0.435897	14.7153	5.14329e-49	3.64008e-48	2L	Cda5
FBgn0067779	569.41	0.481388	0.0721062	6.6761	2.45392e-11	5.55424e-11	2L	dbr
FBgn0031213	129.064	-5.84656	0.331553	-17.6339	1.35338e-69	1.40417e-68	2L	galectin
FBgn0031214	4.02759	5.18039	1.19998	4.31707	1.58113e-05	2.50414e-05	2L	CG11374
FBgn0002931	313.53	9.97041	0.737054	13.5274	1.07799e-41	6.61172e-41	2L	net
FBgn0031216	2114.28	1.47363	0.0714617	20.6213	1.76792e-94	2.80873e-93	2L	Zir
FBgn0031217	258.011	-0.273715	0.118601	-2.30786	0.021007	0.0258624	2L	CG11377
FBgn0026787	197.376	-1.34334	0.0996879	-13.4754	2.18208e-41	1.32856e-40	2L	Nhe1
FBgn0005278	2718.86	0.362395	0.129928	2.7892	0.00528377	0.00688414	2L	Sam-S
FBgn0031228	300.676	0.963873	0.108205	8.90781	5.20488e-19	1.6648e-18	2L	ND-15
FBgn0031219	6.19331	6.35673	1.07897	5.89146	3.82788e-09	7.63491e-09	2L	CG13694
FBgn0031220	23.5365	5.78195	0.934334	6.18831	6.0813e-10	1.26939e-09	2L	CG4822
FBgn0025683	115.977	-3.06193	0.405245	-7.55573	4.16516e-14	1.0819e-13	2L	CG3164
FBgn0001142	1038.23	-2.95199	0.188717	-15.6425	3.74009e-55	2.98392e-54	2L	Gs1
FBgn0051974	4.7793	6.01517	1.04736	5.74315	9.29328e-09	1.81289e-08	2L	CG31974
FBgn0259818	116.338	3.25284	0.173559	18.742	2.25038e-78	2.71321e-77	2L	CG42399
FBgn0031227	83.9722	-0.573319	0.172799	-3.31785	0.000907146	0.00126083	2L	CG3709
FBgn0031229	422.428	0.682888	0.0725832	9.40835	5.03988e-21	1.72604e-20	2L	CG3436
FBgn0016977	9510.53	1.08512	0.0742425	14.6159	2.22266e-48	1.55382e-47	2L	spen
FBgn0031231	128.287	-2.09846	0.170308	-12.3216	6.93154e-35	3.604e-34	2L	mRpL10
FBgn0031232	7.19236	3.8492	0.754217	5.10356	3.33315e-07	5.92496e-07	2L	CG11617
FBgn0031233	314.723	-1.74941	0.0872542	-20.0496	2.035e-89	3.01819e-88	2L	Tbc1d15-17
FBgn0266557	18852.8	0.729385	0.0653435	11.1623	6.23393e-29	2.776e-28	2L	kis
FBgn0031235	26.0915	7.90977	0.991359	7.97871	1.47869e-15	4.08559e-15	2L	CG13693
FBgn0022246	52.3792	1.4375	0.222362	6.46471	1.01497e-10	2.2167e-10	NA	NA
FBgn0031238	293.81	1.57203	0.0958663	16.3982	1.97041e-60	1.72383e-59	2L	CG3645
FBgn0031239	76.3765	7.93514	0.770406	10.2999	7.05001e-25	2.7418e-24	2L	CG17075
FBgn0031240	34.8843	8.32893	0.959592	8.67966	3.9695e-18	1.22885e-17	2L	CG3345
FBgn0086912	380.889	-0.429555	0.135651	-3.16662	0.00154224	0.00210203	2L	mbm
FBgn0003444	1193.56	1.69219	0.137124	12.3406	5.47761e-35	2.85291e-34	2L	smo
FBgn0031244	53.5668	-0.77507	0.174299	-4.44677	8.71702e-06	1.40637e-05	2L	CG11601
FBgn0031245	73.341	4.44933	0.350852	12.6815	7.48929e-37	4.11124e-36	2L	CG3625
FBgn0025686	1.45448	4.30849	1.28368	3.35637	0.000789731	0.00110417	2L	Amnionless
FBgn0031247	35.8923	-0.522805	0.207515	-2.51936	0.0117569	0.0148376	2L	CG11562
FBgn0017457	761.469	1.24995	0.0841203	14.859	6.08107e-50	4.38863e-49	2L	U2af38
FBgn0024352	1235.04	-1.50164	0.0553649	-27.1226	5.33319e-162	1.94438e-160	2L	Hop
FBgn0020622	680.906	-2.64276	0.0900075	-29.3616	1.70143e-189	8.79647e-188	2L	Pi3K21B
FBgn0004611	415.182	-4.38394	0.142701	-30.7212	2.96237e-207	1.78347e-205	2L	Plc21C
FBgn0031250	35.4239	0.588711	0.229597	2.5641	0.0103443	0.0131146	2L	Ent1
FBgn0031251	43.7378	8.06312	0.999751	8.06512	7.31635e-16	2.04809e-15	2L	CG4213
FBgn0003278	297.383	1.12577	0.0988114	11.3931	4.52474e-30	2.08594e-29	2L	RpI135
FBgn0264855	1262.98	-0.832315	0.0639562	-13.0138	1.02085e-38	5.90133e-38	2L	AP-2alpha
FBgn0263933	1007.69	-1.39185	0.0819574	-16.9826	1.10419e-64	1.06475e-63	2L	ebi
FBgn0031252	417.726	0.912591	0.075935	12.018	2.85636e-33	1.426e-32	2L	CG13690
FBgn0002593	5099.58	0.903857	0.104311	8.665	4.51529e-18	1.39404e-17	2L	RpLP1
FBgn0031253	81.7856	0.753812	0.141457	5.32891	9.88016e-08	1.80791e-07	2L	CG11885
FBgn0031254	4.82946	5.98668	1.14634	5.22243	1.76587e-07	3.19043e-07	2L	CG13692
FBgn0031255	10.5369	7.13766	0.972932	7.33624	2.19678e-13	5.51363e-13	2L	BBS8
FBgn0004583	464.1	5.60561	0.232931	24.0656	5.7323e-128	1.44907e-126	2L	ex
FBgn0015924	621.837	-2.94284	0.260903	-11.2794	1.65785e-29	7.49927e-29	2L	crq
FBgn0031256	323.715	0.302114	0.135874	2.2235	0.0261824	0.0320229	2L	shv
FBgn0031257	54.142	6.82561	0.64651	10.5576	4.68318e-26	1.89711e-25	2L	CG4133
FBgn0031258	33.7063	-4.09954	0.744833	-5.50397	3.71336e-08	6.99917e-08	2L	CG4297
FBgn0027592	720.553	0.79944	0.0859241	9.30403	1.35225e-20	4.5696e-20	2L	MED15
FBgn0003963	785.796	4.45013	0.265042	16.7903	2.87427e-63	2.69216e-62	2L	ush
FBgn0043364	117.79	-3.00438	0.201933	-14.8781	4.57244e-50	3.3077e-49	2L	cbt
FBgn0010602	1719.1	1.24261	0.059311	20.9508	1.84679e-97	3.07832e-96	2L	lwr
FBgn0031260	798.7	1.25976	0.111247	11.324	9.98545e-30	4.54385e-29	2L	Spp
FBgn0005660	5.49983	5.61787	1.08269	5.18882	2.11634e-07	3.79888e-07	2L	Ets21C
FBgn0260933	16.2624	0.748781	0.313146	2.39115	0.0167955	0.0208457	2L	rempA
FBgn0031263	11.9266	-5.36389	0.865431	-6.19794	5.72066e-10	1.19657e-09	2L	Tspo
FBgn0031264	13.058	6.30808	0.956013	6.59832	4.15842e-11	9.29273e-11	2L	CG11835
FBgn0031265	121.504	0.817812	0.117052	6.98676	2.81301e-12	6.69664e-12	2L	CG2794
FBgn0021874	178.223	2.79184	0.16972	16.4497	8.42566e-61	7.46401e-60	2L	Nle
FBgn0031266	1773.63	1.80444	0.0631396	28.5785	1.24175e-179	5.76815e-178	2L	CG2807
FBgn0031267	128.772	-2.41961	0.210857	-11.4751	1.75938e-30	8.20598e-30	2L	Ipk2
FBgn0031268	210.021	-0.199937	0.103898	-1.92435	0.0543102	0.0644023	2L	cold
FBgn0010323	82.2277	9.55487	1.02089	9.35936	8.02236e-21	2.72808e-20	2L	Gsc
FBgn0031270	47.5138	0.616201	0.223888	2.75227	0.00591837	0.00768431	2L	CG13689
FBgn0000497	131.569	6.10524	0.597713	10.2143	1.71036e-24	6.58733e-24	NA	NA
FBgn0051658	52.6015	-0.768824	0.17975	-4.27718	1.89272e-05	2.98471e-05	2L	Nnf1b
FBgn0031281	249.258	1.43668	0.130222	11.0325	2.66427e-28	1.16154e-27	2L	Saf6
FBgn0031284	66.6251	-2.26448	0.224581	-10.0831	6.55898e-24	2.48022e-23	2L	CG3876
FBgn0015621	228.14	0.32556	0.148733	2.18889	0.0286049	0.0348646	2L	Clp
FBgn0031285	742.956	1.39371	0.0803645	17.3424	2.25158e-67	2.25923e-66	2L	CG3662
FBgn0010583	970.413	1.27795	0.0834115	15.321	5.53522e-53	4.27811e-52	2L	dock
FBgn0020304	1814.31	2.36481	0.0918624	25.743	3.86582e-146	1.14857e-144	2L	drongo
FBgn0031287	106.783	0.664184	0.162401	4.08978	4.31791e-05	6.64088e-05	2L	CG4291
FBgn0020545	160.194	-2.60463	0.167619	-15.539	1.88883e-54	1.49263e-53	2L	kraken
FBgn0031289	1.90229	4.69639	1.18457	3.96463	7.35102e-05	0.000111225	2L	CG13950
FBgn0029095	139.516	2.45052	0.199782	12.266	1.37972e-34	7.11312e-34	2L	aru
FBgn0020305	251.775	1.0342	0.101459	10.1932	2.12629e-24	8.16178e-24	2L	dbe
FBgn0053526	1304.6	0.986695	0.181487	5.43674	5.42651e-08	1.01136e-07	2L	PNUTS
FBgn0031292	7.62748	6.70216	1.12192	5.97382	2.31755e-09	4.67547e-09	2L	CG15824
FBgn0031294	1.85217	4.0013	1.35194	2.95968	0.00307963	0.00409498	2L	IA-2
FBgn0003310	1886.93	1.5455	0.0952365	16.2281	3.19389e-59	2.72643e-58	2L	S
FBgn0015905	213.946	-0.802891	0.11945	-6.72156	1.79794e-11	4.08667e-11	2L	ast
FBgn0031298	315.14	0.535809	0.0850963	6.2965	3.04435e-10	6.46076e-10	2L	Atg4a
FBgn0261938	241.199	-3.21666	0.177818	-18.0896	3.85052e-73	4.28143e-72	2L	mtRNApol
FBgn0031301	4.93483	5.42814	1.1154	4.86654	1.13568e-06	1.95092e-06	2L	CG14339
FBgn0031302	4.16021	5.80808	1.22709	4.73322	2.20988e-06	3.72835e-06	2L	CG14340
FBgn0016926	1257.13	0.618858	0.173248	3.57209	0.000354141	0.000508033	2L	Pino
FBgn0031304	246.795	-0.921112	0.0879666	-10.4711	1.17214e-25	4.69626e-25	2L	CG4552
FBgn0031306	4.50658	5.92268	1.25419	4.7223	2.33187e-06	3.92983e-06	2L	CG4577
FBgn0283525	92.4965	0.612513	0.143963	4.25467	2.09358e-05	3.29069e-05	2L	l(2)10685
FBgn0031309	131.643	0.685994	0.140629	4.87806	1.07135e-06	1.84285e-06	2L	Tfb4
FBgn0031310	139.519	-0.202684	0.115641	-1.75271	0.0796523	0.0927351	2L	Vps29
FBgn0031312	85.9199	-1.27243	0.172179	-7.39015	1.4666e-13	3.71563e-13	2L	Tango14
FBgn0031313	156.447	1.04009	0.168385	6.17683	6.53996e-10	1.36264e-09	2L	CG5080
FBgn0031314	249.536	0.343032	0.0960646	3.57085	0.000355831	0.000510298	2L	IntS14
FBgn0031315	63.0322	0.542173	0.157403	3.4445	0.000572119	0.000807444	2L	CG14341
FBgn0024314	435.009	-0.550942	0.0671213	-8.20816	2.2461e-16	6.4352e-16	2L	Plap
FBgn0051922	6.11487	2.19184	0.571912	3.83247	0.000126861	0.000188428	2L	CG31922
FBgn0031317	82.0984	-1.33923	0.174315	-7.6828	1.55651e-14	4.11428e-14	2L	CG5118
FBgn0031318	542.976	1.21538	0.072278	16.8154	1.88282e-63	1.7726e-62	2L	CG4887
FBgn0031319	290.402	0.575971	0.094261	6.11038	9.93911e-10	2.0471e-09	2L	CG4896
FBgn0031320	118.784	-0.875261	0.134344	-6.51509	7.26459e-11	1.60266e-10	2L	CG5126
FBgn0031321	154.543	0.803565	0.107203	7.49575	6.59224e-14	1.69597e-13	2L	Tgt
FBgn0031337	1.52107	4.292	1.26602	3.39015	0.000698532	0.000979058	2L	CG14346
FBgn0002543	2926.1	10.7972	0.332612	32.4618	3.69108e-231	2.91181e-229	2L	robo2
FBgn0031343	1.19972	2.54803	1.34295	1.89734	0.0577829	0.0682814	2L	CG18131
FBgn0031345	1.38972	2.18848	1.17098	1.86893	0.061632	0.0725771	2L	CG18132
FBgn0001174	79.4157	5.11754	0.921073	5.55606	2.75939e-08	5.24428e-08	2L	halo
FBgn0026398	8.90055	6.31889	0.971958	6.5012	7.96823e-11	1.75366e-10	2L	Or22a
FBgn0026397	2.98716	4.74099	1.07114	4.42612	9.59422e-06	1.54381e-05	2L	Or22b
FBgn0261509	17.0981	5.13892	0.713301	7.20442	5.8292e-13	1.43511e-12	2L	haf
FBgn0051935	186.916	-0.27205	0.131039	-2.0761	0.0378844	0.0456339	2L	CG31935
FBgn0031351	53.1492	-3.91142	0.310849	-12.583	2.61869e-36	1.41629e-35	2L	CG14352
FBgn0021906	435.746	0.316721	0.103871	3.04916	0.00229483	0.0030837	2L	RFeSP
FBgn0011570	481.874	-0.462417	0.077864	-5.93879	2.87138e-09	5.76354e-09	2L	cpb
FBgn0031356	259.478	0.613795	0.145051	4.23157	2.32064e-05	3.63634e-05	2L	CG17660
FBgn0000579	2020.92	-4.75634	0.135011	-35.2292	7.14692e-272	8.3848e-270	2L	Eno
FBgn0260648	58.158	0.907565	0.161962	5.60355	2.10004e-08	4.02208e-08	2L	Rrp40
FBgn0031361	76.2378	1.31867	0.174891	7.53994	4.70197e-14	1.21857e-13	2L	CG17652
FBgn0264494	23.9279	-1.26908	0.390804	-3.24736	0.00116482	0.00160411	2L	CG17646
FBgn0031374	875.02	-1.61251	0.182209	-8.8498	8.76774e-19	2.77625e-18	2L	Wdr62
FBgn0031375	63.5527	9.1828	0.99943	9.18804	4.00065e-20	1.33127e-19	2L	erm
FBgn0267972	163.634	0.679254	0.13982	4.85806	1.1854e-06	2.03367e-06	2L	Der-1
FBgn0031377	476.108	-2.73612	0.184916	-14.7966	1.54153e-49	1.10207e-48	2L	CG15356
FBgn0031378	52.3888	-3.43825	0.280812	-12.244	1.80961e-34	9.27717e-34	2L	CG15362
FBgn0001125	331.225	-7.1867	0.39327	-18.2742	1.32834e-74	1.497e-73	2L	Got2
FBgn0031381	328.785	-0.543082	0.202098	-2.68722	0.00720502	0.00927852	2L	Npc2a
FBgn0031384	337.618	-4.10968	0.123138	-33.3745	3.21143e-244	2.93878e-242	2L	CG4238
FBgn0028952	143.782	0.570093	0.116384	4.89836	9.66375e-07	1.66918e-06	2L	Kebab
FBgn0026396	7.22245	6.59851	1.12195	5.8813	4.07065e-09	8.10498e-09	2L	Or22c
FBgn0004507	1243.2	-4.93696	0.261161	-18.9039	1.05984e-79	1.30709e-78	2L	GlyP
FBgn0031390	1845.69	0.989338	0.070548	14.0236	1.11785e-44	7.2191e-44	2L	tho2
FBgn0031391	342.48	0.849574	0.078867	10.7722	4.65554e-27	1.95247e-26	2L	CG11723
FBgn0031392	562.941	-1.2431	0.0989962	-12.5571	3.63613e-36	1.95961e-35	2L	AIF
FBgn0000097	1977.77	1.57243	0.11083	14.1877	1.09205e-45	7.24159e-45	2L	aop
FBgn0010288	414.719	-3.08345	0.0954336	-32.3099	5.07653e-229	3.90381e-227	2L	Uch
FBgn0085203	32.4595	0.461715	0.2681	1.72218	0.0850375	0.0987786	2L	CG34174
FBgn0031398	344.687	0.886179	0.0736187	12.0374	2.25894e-33	1.13145e-32	2L	CG10880
FBgn0031399	408.246	1.83538	0.0974241	18.8391	3.61134e-79	4.4122e-78	2L	mio
FBgn0031401	112.983	-1.96776	0.199593	-9.85886	6.2758e-23	2.29261e-22	2L	papi
FBgn0262126	562.147	-1.39412	0.109012	-12.7886	1.89823e-37	1.06438e-36	2L	Sec24CD
FBgn0264979	139.909	-4.79026	0.26921	-17.7937	7.90344e-71	8.32271e-70	2L	CG4267
FBgn0031413	75.0753	-0.433927	0.180382	-2.4056	0.0161459	0.0200721	2L	CG9967
FBgn0031414	31.7722	7.62212	0.94556	8.06096	7.56956e-16	2.11702e-15	2L	eys
FBgn0014010	390.917	-1.43101	0.151133	-9.46857	2.83707e-21	9.79329e-21	2L	Rab5
FBgn0261647	1280.83	0.32427	0.122593	2.6451	0.00816662	0.0104594	2L	Axud1
FBgn0031417	7.76573	4.14879	0.880953	4.70944	2.48402e-06	4.17548e-06	2L	CG3597
FBgn0031418	212.674	0.615874	0.103878	5.92879	3.05168e-09	6.12143e-09	2L	CG3609
FBgn0031419	7.11357	1.04248	0.480612	2.16906	0.0300778	0.0365478	2L	CG15390
FBgn0031420	463.971	0.914234	0.133045	6.87161	6.34817e-12	1.48043e-11	2L	Atxn7
FBgn0264672	209.86	2.00084	0.130659	15.3135	6.2151e-53	4.79548e-52	2L	Eogt
FBgn0031422	39.2603	-3.46103	0.301836	-11.4666	1.94104e-30	9.03024e-30	2L	CG9870
FBgn0031428	48.862	2.40032	0.219185	10.9511	6.56544e-28	2.83274e-27	2L	CG9886
FBgn0000490	209.716	9.32047	0.899106	10.3664	3.52672e-25	1.39048e-24	2L	dpp
FBgn0264978	221.723	0.379788	0.111105	3.41827	0.000630203	0.000887229	2L	Slh
FBgn0011818	1199.88	0.97985	0.0988974	9.90774	3.85248e-23	1.41925e-22	2L	oaf
FBgn0031432	6.54017	6.49512	1.03799	6.25738	3.91491e-10	8.2528e-10	2L	Cyp309a1
FBgn0041337	9.51589	5.29857	0.964239	5.49508	3.90526e-08	7.34122e-08	2L	Cyp309a2
FBgn0031434	758.09	1.64166	0.176817	9.28451	1.6246e-20	5.47175e-20	2L	insv
FBgn0031436	183.033	0.832022	0.0984715	8.44936	2.92893e-17	8.73619e-17	2L	ND-B17.2
FBgn0031437	310.763	1.13829	0.109888	10.3586	3.82568e-25	1.50575e-24	2L	Arpc5
FBgn0026479	460.32	-1.84969	0.126699	-14.5991	2.84605e-48	1.98659e-47	2L	Drp1
FBgn0031449	392.815	-7.47824	0.30608	-24.4324	7.75181e-132	2.02677e-130	2L	CG31689
FBgn0031450	222.263	-2.23881	0.175053	-12.7893	1.8806e-37	1.05514e-36	2L	Hrs
FBgn0031451	16.3568	3.31079	0.424394	7.80123	6.13061e-15	1.64713e-14	2L	CG9961
FBgn0031452	313.888	1.08021	0.135673	7.96187	1.69452e-15	4.67066e-15	2L	Cwc25
FBgn0250906	519.819	-1.95809	0.0992451	-19.7299	1.1944e-86	1.6972e-85	2L	Pgk
FBgn0031453	5018.91	3.75377	0.0787225	47.6835	0	0	2L	Bacc
FBgn0031457	85.188	-2.36371	0.180768	-13.0759	4.52011e-39	2.63294e-38	2L	CG3077
FBgn0031458	266.769	0.683593	0.169386	4.03571	5.44383e-05	8.31107e-05	2L	aph-1
FBgn0026324	207.993	1.32962	0.122332	10.8689	1.62057e-27	6.88798e-27	2L	Taf10b
FBgn0028398	166.814	1.51253	0.124661	12.1331	7.04975e-34	3.57013e-33	2L	Taf10
FBgn0031460	2.01246	3.10545	1.17071	2.65261	0.0079871	0.0102381	2L	CG15399
FBgn0004242	4.22666	5.25654	1.4	3.75467	0.00017357	0.000255237	2L	Syt1
FBgn0031461	2.53838	3.22166	1.34993	2.38654	0.0170076	0.0210975	2L	daw
FBgn0031463	2.23661	4.92809	1.2529	3.93334	8.37737e-05	0.000126233	2L	G6P
FBgn0283531	821.645	-6.30449	0.160105	-39.3772	0	0	2L	Duox
FBgn0015521	1486.11	0.97612	0.109023	8.95337	3.44789e-19	1.10863e-18	2L	RpS21
FBgn0031474	302.82	-2.54003	0.0955936	-26.5711	1.46434e-155	4.83761e-154	2L	CG2991
FBgn0031476	4.66104	6.01932	1.05121	5.7261	1.02766e-08	1.99917e-08	2L	CG8813
FBgn0031478	295.588	-0.667891	0.110626	-6.03738	1.56636e-09	3.19379e-09	2L	CG8814
FBgn0031479	89.2909	0.643036	0.149994	4.28708	1.81039e-05	2.85883e-05	2L	Prx6005
FBgn0051950	45.2628	0.825994	0.227111	3.63696	0.000275876	0.000399011	2L	CG31950
FBgn0028970	77.4391	1.95883	0.223525	8.76335	1.89532e-18	5.95401e-18	2L	betaggt-II
FBgn0024947	706.244	0.959869	0.0680817	14.0988	3.86364e-45	2.52725e-44	2L	NTPase
FBgn0041111	1314.11	-0.270444	0.0650353	-4.15842	3.20462e-05	4.97379e-05	2L	lilli
FBgn0010263	11.4753	-2.20702	0.496594	-4.4443	8.81768e-06	1.42186e-05	2L	Rbp9
FBgn0024920	299.515	-0.4724	0.146365	-3.22755	0.00124856	0.00171478	2L	Ts
FBgn0004584	765.51	0.236486	0.109818	2.15343	0.0312846	0.0379638	2L	Rrp1
FBgn0260639	651.834	1.06955	0.1155	9.26018	2.04092e-20	6.85374e-20	2L	gammaTub23C
FBgn0031483	237.639	-4.33075	0.264716	-16.36	3.69071e-60	3.21042e-59	2L	CG9641
FBgn0031485	110.339	1.0508	0.119139	8.81993	1.14529e-18	3.62398e-18	2L	CG9643
FBgn0025109	228.302	1.08245	0.112666	9.60752	7.43145e-22	2.6176e-21	2L	Bem46
FBgn0002989	323.53	0.699575	0.110112	6.35328	2.10767e-10	4.52329e-10	2L	okr
FBgn0025681	989.076	0.460539	0.0687579	6.69799	2.11311e-11	4.79234e-11	2L	CG3558
FBgn0031488	271.956	6.80253	0.283532	23.9921	3.36484e-127	8.39011e-126	2L	CG17265
FBgn0031489	11.5681	7.28083	1.07738	6.75792	1.39987e-11	3.20175e-11	2L	CG17224
FBgn0031490	34.0422	8.29084	0.96608	8.58194	9.32878e-18	2.83708e-17	2L	CG17264
FBgn0031491	172.405	-1.00687	0.127496	-7.89727	2.85075e-15	7.7733e-15	2L	alpha4GT1
FBgn0031492	553.467	0.14677	0.0689315	2.12921	0.0332368	0.0402208	2L	CG3542
FBgn0031493	984.714	1.2114	0.055662	21.7635	5.14284e-105	9.64389e-104	2L	CG3605
FBgn0031494	64.0082	2.8083	0.196739	14.2743	3.16643e-46	2.11196e-45	2L	CG17219
FBgn0031496	6.23806	6.43411	1.01701	6.32648	2.5082e-10	5.35524e-10	2L	CG17258
FBgn0031497	391.321	-1.89905	0.120427	-15.7692	5.06655e-56	4.09214e-55	2L	SerRS
FBgn0031498	40.6443	-5.28303	0.457334	-11.5518	7.23001e-31	3.41745e-30	2L	CG17260
FBgn0243513	59.0914	-1.1484	0.192015	-5.98077	2.22084e-09	4.49124e-09	2L	cnir
FBgn0031501	11.6042	2.12303	0.465288	4.56283	5.04688e-06	8.27818e-06	2L	CG17261
FBgn0042627	16.4304	3.56968	0.569831	6.26445	3.74152e-10	7.89455e-10	2L	FASN2
FBgn0283427	104.07	-1.41661	0.334149	-4.23947	2.24047e-05	3.51492e-05	2L	FASN1
FBgn0015600	1816.46	-0.348934	0.182783	-1.90901	0.0562611	0.0665777	2L	toc
FBgn0031505	152.145	0.318516	0.142357	2.23744	0.0252577	0.0309249	2L	ND-B14.5B
FBgn0011648	677.215	-1.45678	0.0980697	-14.8545	6.50686e-50	4.68853e-49	2L	Mad
FBgn0014906	401.485	-1.2738	0.0905123	-14.0732	5.54666e-45	3.61778e-44	2L	Hydr2
FBgn0264744	85.6675	0.558387	0.174857	3.19339	0.00140612	0.00192194	2L	CG44002
FBgn0031518	43.9885	8.65216	0.965434	8.96194	3.19021e-19	1.02794e-18	2L	CG3277
FBgn0031517	20.524	8.13185	1.00518	8.08994	5.96927e-16	1.67767e-15	2L	CG15406
FBgn0031519	139.342	0.45769	0.122208	3.74517	0.000180271	0.000264708	2L	CG3326
FBgn0020445	630.046	-7.3417	0.235417	-31.1859	1.65466e-213	1.08934e-211	2L	E23
FBgn0031526	2.70744	1.64066	0.81454	2.01421	0.0439871	0.0526659	2L	CG8838
FBgn0085423	526.4	-1.32648	0.0737118	-17.9955	2.11484e-72	2.30118e-71	2L	CG34394
FBgn0031528	12.923	6.29263	0.948054	6.63741	3.19238e-11	7.18306e-11	2L	CG15412
FBgn0031529	172.494	-0.258875	0.123627	-2.09399	0.0362608	0.0437645	2L	CG9662
FBgn0016698	202.588	-0.215083	0.110225	-1.9513	0.0510214	0.0606754	2L	Ptpa
FBgn0031530	2.28948	2.77489	1.04166	2.6639	0.00772413	0.00992022	2L	pgant2
FBgn0031534	189.813	-6.04463	0.272959	-22.1448	1.1697e-108	2.28229e-107	2L	Snx1
FBgn0031535	204.166	-2.04216	0.194545	-10.4971	8.90666e-26	3.58106e-25	2L	CG12795
FBgn0031536	205.435	-0.688387	0.114057	-6.03547	1.58497e-09	3.2303e-09	2L	Cog3
FBgn0266670	162.073	-0.669047	0.123976	-5.39659	6.79182e-08	1.25686e-07	2L	Sec5
FBgn0031538	9.71869	7.05727	1.02905	6.85805	6.98092e-12	1.62262e-11	2L	CG3246
FBgn0005616	377.592	4.50594	0.523635	8.60512	7.62364e-18	2.32857e-17	2L	msl-2
FBgn0021967	248.117	0.843412	0.112043	7.52757	5.16948e-14	1.33784e-13	2L	ND-PDSW
FBgn0031540	817.501	0.280574	0.0712007	3.9406	8.12778e-05	0.000122634	2L	CG3238
FBgn0051776	5.32987	6.15819	1.1761	5.23612	1.63985e-07	2.96801e-07	2L	CG31776
FBgn0051956	16.0324	7.75587	1.07692	7.2019	5.93779e-13	1.46106e-12	2L	pgant4
FBgn0261560	467.266	5.1694	0.660757	7.82345	5.13969e-15	1.38741e-14	2L	Thor
FBgn0014396	11.9649	5.54496	1.17792	4.70742	2.50873e-06	4.21624e-06	2L	tim
FBgn0053123	646.119	-2.01531	0.110209	-18.2862	1.06542e-74	1.20664e-73	NA	NA
FBgn0031544	374.339	-1.56581	0.128423	-12.1926	3.4024e-34	1.73263e-33	2L	CG17593
FBgn0031545	8.85232	2.10197	0.603992	3.48013	0.000501176	0.000710717	2L	CG3213
FBgn0031547	7.39631	6.02981	1.07288	5.62022	1.90717e-08	3.65805e-08	2L	Sr-CIV
FBgn0031548	20.463	5.66927	0.729132	7.77538	7.52236e-15	2.01573e-14	2L	CG8852
FBgn0031549	446.841	0.988756	0.067461	14.6567	1.22027e-48	8.56996e-48	2L	Spindly
FBgn0024244	589.84	10.3029	0.653664	15.7617	5.70574e-56	4.60029e-55	2L	drm
FBgn0004892	147.225	10.9709	0.950573	11.5414	8.15861e-31	3.84843e-30	2L	sob
FBgn0002985	457.818	8.31768	0.964222	8.62631	6.33631e-18	1.9438e-17	2L	odd
FBgn0000721	1982.09	-1.87799	0.0865147	-21.7072	1.75418e-104	3.2627e-103	2L	for
FBgn0051777	6.57622	2.80171	0.687983	4.07236	4.65395e-05	7.13611e-05	2L	CG31777
FBgn0031566	404.362	0.606662	0.119557	5.07423	3.89076e-07	6.88538e-07	2L	CG2818
FBgn0003386	3.75348	5.11753	1.10658	4.62464	3.75249e-06	6.21971e-06	2L	Shaw
FBgn0031568	1.21138	3.92743	1.36655	2.87398	0.00405335	0.00533854	2L	CG10019
FBgn0263846	1.51961	4.38127	1.23954	3.53459	0.000408407	0.000583412	2L	CG43707
FBgn0004893	380.473	10.2623	0.76468	13.4204	4.59019e-41	2.7726e-40	2L	bowl
FBgn0021800	267.486	-1.89704	0.248091	-7.64655	2.06444e-14	5.44115e-14	2L	Reph
FBgn0031573	182.092	-1.16166	0.102384	-11.3462	7.75005e-30	3.55136e-29	2L	CG3407
FBgn0003430	452.944	6.81759	1.05363	6.47058	9.76277e-11	2.13424e-10	2L	slp1
FBgn0004567	277.644	10.2065	0.901174	11.3257	9.7845e-30	4.45463e-29	2L	slp2
FBgn0031574	236.466	3.23677	0.151547	21.3583	3.26759e-101	5.79491e-100	2L	CG3964
FBgn0031575	119.915	-3.04722	0.183595	-16.5975	7.26559e-62	6.5764e-61	2L	Cep97
FBgn0000256	149.111	-5.1171	0.248474	-20.5941	3.10053e-94	4.90034e-93	2L	capu
FBgn0051774	4.41006	5.89326	1.05096	5.60752	2.05247e-08	3.93344e-08	2L	fred
FBgn0051773	2.42953	5.00112	1.19248	4.19387	2.74238e-05	4.27376e-05	2L	CG31773
FBgn0000547	4400.17	2.0224	0.0485436	41.6614	0	0	2L	ed
FBgn0086032	7.09052	6.03963	0.995458	6.06718	1.30172e-09	2.66548e-09	2L	snoRNA:Me28S-C437
FBgn0014033	16.1392	7.76677	1.04676	7.41986	1.17248e-13	2.97873e-13	2L	Sr-CI
FBgn0051961	133.382	-1.90865	0.154618	-12.3443	5.23057e-35	2.72735e-34	2L	TBCC
FBgn0040102	5.80179	6.2587	1.04732	5.97591	2.28812e-09	4.62017e-09	2L	lectin-24Db
FBgn0031589	116.756	-3.39481	0.178808	-18.9858	2.2355e-80	2.7985e-79	2L	CG3714
FBgn0001075	2024.49	9.11581	0.320144	28.4741	2.45049e-178	1.10465e-176	2L	ft
FBgn0031590	779.576	-0.114244	0.0580494	-1.96805	0.0490619	0.0584134	2L	CG3702
FBgn0003941	3456.87	0.785151	0.081929	9.58331	9.3983e-22	3.30149e-21	2L	RpL40
FBgn0031592	12.4459	7.36753	0.992884	7.42034	1.16824e-13	2.96878e-13	2L	Art2
FBgn0010473	494.429	9.14913	0.463853	19.7242	1.33634e-86	1.89594e-85	2L	tutl
FBgn0020762	22.1971	5.77344	0.801211	7.20589	5.76669e-13	1.4201e-12	2L	Atet
FBgn0026319	1501.81	10.6447	0.452076	23.5463	1.36861e-122	3.21958e-121	2L	Traf4
FBgn0031597	207.88	0.614044	0.0965137	6.36225	1.98815e-10	4.2748e-10	2L	CG17612
FBgn0261976	115.338	0.686114	0.155534	4.41134	1.02731e-05	1.64812e-05	2L	Psf2
FBgn0027560	13.2377	3.14662	0.855974	3.67607	0.000236852	0.00034442	2L	Tps1
FBgn0031600	44.5394	-0.837013	0.296661	-2.82144	0.0047808	0.00625076	2L	CG3652
FBgn0022153	460.773	-0.45836	0.206533	-2.2193	0.0264661	0.0323569	2L	l(2)k05819
FBgn0031601	93.8931	1.13457	0.16645	6.81627	9.34362e-12	2.15918e-11	2L	Dim1
FBgn0031602	19.109	5.92163	0.815773	7.25892	3.90179e-13	9.69726e-13	2L	CG15431
FBgn0031603	7.82208	2.13165	0.537066	3.96907	7.21528e-05	0.000109226	2L	CG15432
FBgn0031604	231.041	-0.29755	0.092006	-3.23403	0.00122057	0.0016776	2L	Elp3
FBgn0025684	247.623	-0.891399	0.0831927	-10.7149	8.6684e-27	3.60075e-26	2L	MFS18
FBgn0031606	472.446	-0.357201	0.0749227	-4.76759	1.86438e-06	3.15885e-06	2L	CG15439
FBgn0031607	227.657	2.9474	0.113745	25.9124	4.82482e-148	1.46684e-146	2L	CG15440
FBgn0019982	79.0523	-3.72389	0.247795	-15.0281	4.8084e-51	3.56578e-50	2L	Gs1l
FBgn0261606	5730.65	0.937219	0.09078	10.3241	5.48486e-25	2.14221e-24	2L	RpL27A
FBgn0065053	1.49858	2.36759	1.33771	1.76988	0.0767465	0.0895001	2L	snoRNA:Me18S-C1831
FBgn0053002	88.1999	0.268252	0.140127	1.91435	0.0555758	0.0658007	2L	mRpL27
FBgn0031608	180.841	-0.683051	0.136724	-4.99585	5.85787e-07	1.02594e-06	2L	CG15435
FBgn0031609	136.5	0.632621	0.104371	6.06125	1.35067e-09	2.76262e-09	2L	CG15443
FBgn0031610	90.1439	-1.08471	0.160872	-6.7427	1.55474e-11	3.54444e-11	2L	CG15436
FBgn0031611	113.024	0.820808	0.147576	5.56192	2.6682e-08	5.0773e-08	2L	FIG4
FBgn0053196	324.847	5.6899	0.869892	6.54092	6.11405e-11	1.3534e-10	2L	dpy
FBgn0031620	2.23128	1.79888	0.991213	1.81482	0.069551	0.0815454	2L	CG11929
FBgn0000227	92.6354	4.2051	1.20839	3.47993	0.000501548	0.000711135	2L	Bsg25A
FBgn0031621	18.3612	2.03292	1.02522	1.98291	0.0473771	0.0565286	2L	Elba3
FBgn0031623	13.6032	2.41934	0.546677	4.42554	9.61999e-06	1.54714e-05	2L	Taf12L
FBgn0031628	42.2027	2.98776	0.290663	10.2791	8.75164e-25	3.39348e-24	2L	CG3294
FBgn0031630	36.2884	4.38374	0.375131	11.6859	1.50498e-31	7.21052e-31	2L	CG15629
FBgn0031631	189.585	1.58879	0.124868	12.7238	4.36153e-37	2.41454e-36	2L	CG3225
FBgn0031632	3444.69	10.8409	0.318254	34.0635	2.55748e-254	2.57181e-252	2L	CG15628
FBgn0031633	325.456	0.595071	0.0731882	8.1307	4.26814e-16	1.2081e-15	2L	Fnta
FBgn0031634	29.6177	6.52727	0.846095	7.71459	1.21372e-14	3.21934e-14	2L	Ir25a
FBgn0031635	457.223	0.527139	0.0886685	5.94505	2.76376e-09	5.55483e-09	2L	tank
FBgn0031636	249.591	7.91327	0.479655	16.4978	3.80268e-61	3.39165e-60	2L	CG12194
FBgn0031637	152.419	-2.68524	0.233082	-11.5206	1.03885e-30	4.88516e-30	2L	mxt
FBgn0031638	213.507	0.584649	0.126792	4.6111	4.0055e-06	6.61869e-06	2L	CG11927
FBgn0031639	121.797	0.499929	0.153093	3.26553	0.00109258	0.0015078	2L	mRpS2
FBgn0031640	206.557	-0.445083	0.103089	-4.31744	1.57849e-05	2.50038e-05	2L	Mon1
FBgn0051660	12.6775	7.41812	0.966867	7.67233	1.68898e-14	4.46186e-14	2L	smog
FBgn0000286	296.93	-1.69468	0.103208	-16.42	1.37602e-60	1.21193e-59	2L	Cf2
FBgn0031643	192.466	-1.61444	0.139989	-11.5326	9.03307e-31	4.25433e-30	2L	CG3008
FBgn0031644	9.44869	6.99515	0.993311	7.04225	1.89158e-12	4.54317e-12	2L	CG15625
FBgn0031645	1713.22	7.79739	0.181003	43.0789	0	0	2L	CG3036
FBgn0031646	3.2786	5.5251	1.10863	4.98371	6.23777e-07	1.09018e-06	2L	CG2837
FBgn0041150	559.597	-5.8867	0.157179	-37.4521	5.54502e-307	9.22591e-305	2L	hoe1
FBgn0031650	3.63871	5.63228	1.05113	5.35829	8.40115e-08	1.54406e-07	2L	CG14044
FBgn0031651	69.1848	-0.661244	0.197416	-3.3495	0.000809585	0.00113021	2L	mRpL24
FBgn0015000	248.74	-0.838952	0.09101	-9.21823	3.02032e-20	1.00983e-19	2L	betaggt-I
FBgn0031652	53.217	0.61441	0.179995	3.41347	0.000641404	0.000902303	2L	jet
FBgn0083960	7.68985	6.70675	0.996869	6.72781	1.72235e-11	3.92168e-11	2L	CG34124
FBgn0083961	88.1523	0.304702	0.134741	2.26138	0.0237355	0.0291118	2L	CG34125
FBgn0015834	1455.35	0.903248	0.0622675	14.5059	1.11115e-47	7.64518e-47	2L	Trip1
FBgn0262467	172.923	-1.15365	0.121438	-9.49994	2.1002e-21	7.27988e-21	2L	Scox
FBgn0031659	184.132	-1.84177	0.159215	-11.5678	5.99799e-31	2.84097e-30	2L	CG14043
FBgn0031660	216.911	-0.497885	0.161494	-3.08299	0.0020493	0.00276514	2L	mRpL28
FBgn0031661	269.712	0.448311	0.136441	3.28575	0.00101711	0.00140661	2L	Gmd
FBgn0031664	356.995	0.440877	0.0884827	4.98263	6.27242e-07	1.09582e-06	2L	CG8892
FBgn0083962	413.933	-2.77399	0.102673	-27.0177	9.1495e-161	3.27059e-159	2L	CG34126
FBgn0053113	2884.24	1.60762	0.0888861	18.0863	4.08576e-73	4.53197e-72	2L	Rtnl1
FBgn0031670	665.561	1.1277	0.0587862	19.1831	5.1225e-82	6.69657e-81	2L	CG3887
FBgn0016075	7.18273	2.57876	0.619164	4.16491	3.11474e-05	4.83921e-05	2L	vkg
FBgn0031673	560.269	1.23005	0.0812921	15.1312	1.00847e-51	7.583e-51	2L	CG31650
FBgn0031675	5.56253	5.08435	1.0485	4.84916	1.23987e-06	2.12513e-06	2L	CG9121
FBgn0022023	1131.64	0.994677	0.0757786	13.1261	2.33382e-39	1.36815e-38	2L	eIF-3p40
FBgn0031677	93.0968	-3.59514	0.266426	-13.494	1.69752e-41	1.03698e-40	2L	CG14036
FBgn0031678	206.836	0.452436	0.11405	3.96699	7.27864e-05	0.000110167	2L	CG31918
FBgn0028694	653.65	-0.661053	0.139998	-4.72186	2.33696e-06	3.93768e-06	2L	Rpn11
FBgn0028572	165.494	5.21325	0.268526	19.4144	5.83589e-84	7.86513e-83	2L	qtc
FBgn0261608	2698.2	0.873364	0.106421	8.2067	2.27359e-16	6.50785e-16	2L	RpL37A
FBgn0031681	525.332	-1.24172	0.102595	-12.1032	1.01606e-33	5.13133e-33	2L	pgant5
FBgn0031682	190.087	-0.991957	0.139197	-7.12629	1.03111e-12	2.50216e-12	2L	CG5828
FBgn0031683	263.511	1.38644	0.125471	11.0498	2.19599e-28	9.58756e-28	2L	CG4230
FBgn0031684	172.015	0.762316	0.108857	7.00291	2.50691e-12	5.98351e-12	2L	ND-13A
FBgn0261836	544.614	3.24378	0.385806	8.40779	4.17804e-17	1.23732e-16	2L	Msp300
FBgn0003716	1267.01	1.41745	0.148584	9.53973	1.43203e-21	5.00363e-21	2L	tkv
FBgn0031693	12.2053	6.81306	0.981979	6.93809	3.97447e-12	9.3714e-12	2L	Cyp4ac1
FBgn0031694	11.9932	6.78355	0.993602	6.82723	8.657e-12	2.00456e-11	2L	Cyp4ac2
FBgn0031695	12.2272	7.39832	0.982941	7.52672	5.20307e-14	1.34615e-13	2L	Cyp4ac3
FBgn0000228	1297.38	-0.326136	0.148031	-2.20316	0.0275836	0.0336736	2L	Bsg25D
FBgn0031696	524.51	-0.712541	0.0694206	-10.2641	1.02251e-24	3.95144e-24	2L	Bub1
FBgn0016076	6.7122	1.49891	0.628128	2.38632	0.0170181	0.0211049	2L	vri
FBgn0031698	2783.66	-0.312288	0.0675392	-4.6238	3.76771e-06	6.24268e-06	2L	Ncoa6
FBgn0015031	440.886	1.21642	0.0948913	12.8191	1.28255e-37	7.21809e-37	2L	cype
FBgn0031700	5.26431	6.16165	1.07115	5.75237	8.80001e-09	1.7196e-08	2L	CG14022
FBgn0031701	2.44941	5.0545	1.28327	3.93877	8.18996e-05	0.00012347	2L	TotM
FBgn0031703	45.8743	-6.14824	0.563316	-10.9144	9.84031e-28	4.22367e-27	2L	CG12512
FBgn0016920	2.94222	4.08643	1.15374	3.54189	0.000397271	0.000568035	2L	nompC
FBgn0261963	308.209	10.8875	0.929593	11.7121	1.10525e-31	5.30648e-31	2L	mid
FBgn0031707	7.10962	5.39501	0.985793	5.47276	4.43083e-08	8.31041e-08	2L	CG14020
FBgn0000318	265.81	0.326017	0.0933796	3.49131	0.000480653	0.000683203	2L	cl
FBgn0031710	135.596	-1.31327	0.161811	-8.11606	4.81559e-16	1.35885e-15	2L	Vps52
FBgn0031711	503.524	0.600008	0.0762357	7.87043	3.53423e-15	9.60265e-15	2L	CG6907
FBgn0051989	315.344	1.27574	0.102496	12.4467	1.45732e-35	7.6864e-35	2L	Cap-D3
FBgn0051915	103.406	-0.331817	0.156534	-2.11977	0.0340251	0.0411475	2L	CG31915
FBgn0031713	98.7309	-1.48142	0.171749	-8.62551	6.38092e-18	1.95683e-17	2L	CG7277
FBgn0031715	6.91842	5.9606	1.00704	5.91894	3.24031e-09	6.48843e-09	2L	tomb
FBgn0031716	7.9194	3.74606	0.743715	5.03696	4.7299e-07	8.33333e-07	2L	CG14015
FBgn0014189	4131.55	1.3728	0.0640451	21.4349	6.31762e-102	1.12915e-100	2L	Hel25E
FBgn0002525	3284.16	1.54416	0.0655166	23.5689	8.03568e-123	1.90999e-121	2L	Lam
FBgn0031717	80.0431	6.05269	0.483336	12.5227	5.60631e-36	3.00547e-35	2L	Oscillin
FBgn0031718	102.32	2.51278	1.21824	2.06263	0.0391474	0.0470746	2L	CG14014
FBgn0031721	2.07012	4.20396	1.3505	3.11288	0.00185268	0.0025102	2L	CG14017
FBgn0024191	188.86	0.667	0.104915	6.35756	2.04989e-10	4.40135e-10	2L	sip1
FBgn0031736	226.721	-0.589415	0.164162	-3.59044	0.000330118	0.00047506	2L	CG11030
FBgn0031733	13.5572	6.94141	0.989924	7.01206	2.34837e-12	5.61682e-12	2L	CG14006
FBgn0031734	10.8588	3.86968	0.856815	4.51636	6.29126e-06	1.02586e-05	2L	CG11147
FBgn0031735	6.42947	6.47967	1.0171	6.37074	1.88112e-10	4.04944e-10	2L	CG11029
FBgn0031738	129.067	-2.19813	0.175519	-12.5236	5.54837e-36	2.97615e-35	2L	CG9171
FBgn0031739	195.736	-1.03642	0.281613	-3.68032	0.000232944	0.000339169	2L	CG14005
FBgn0031740	273.46	1.72215	0.131701	13.0762	4.50314e-39	2.62473e-38	2L	CG7239
FBgn0031741	92.2219	-2.70844	0.225061	-12.0343	2.34733e-33	1.17379e-32	2L	CG11034
FBgn0031745	89.3889	9.66927	0.947775	10.2021	1.94069e-24	7.45559e-24	2L	rau
FBgn0043362	579.034	2.39361	0.221602	10.8014	3.38924e-27	1.42729e-26	2L	bchs
FBgn0031749	1.59874	4.50942	1.2924	3.48918	0.000484503	0.000688033	2L	CG14000
FBgn0001128	373.655	-2.78571	0.1042	-26.7344	1.87642e-157	6.3362e-156	2L	Gpdh
FBgn0031752	436.38	0.804718	0.140893	5.71156	1.11944e-08	2.1731e-08	2L	CG9044
FBgn0031756	1.59252	3.7634	1.22634	3.06881	0.00214911	0.00289554	2L	CG13992
FBgn0031757	1.698	4.48651	1.26471	3.54745	0.000388985	0.00055671	2L	Ucp4C
FBgn0000308	1703.31	1.7013	0.107186	15.8725	9.8278e-57	8.02267e-56	2L	chic
FBgn0001942	9481.2	1.1353	0.0715394	15.8696	1.02845e-56	8.38799e-56	2L	eIF-4a
FBgn0001941	435.349	-1.79705	0.132314	-13.5817	5.14169e-42	3.16632e-41	2L	ifc
FBgn0031759	3953.78	-0.194132	0.0726522	-2.67207	0.00753842	0.00969014	2L	lid
FBgn0031760	114.724	3.3509	0.198368	16.8923	5.12269e-64	4.87295e-63	2L	Tsp26A
FBgn0001089	8.08181	5.57185	1.11905	4.97909	6.38824e-07	1.11562e-06	2L	Gal
FBgn0031762	23.2944	2.97313	0.746693	3.98173	6.84152e-05	0.000103808	2L	CG9098
FBgn0031764	231.458	2.04149	0.112857	18.0892	3.87798e-73	4.30672e-72	2L	CG9107
FBgn0025742	129.742	-1.43052	0.265065	-5.39688	6.781e-08	1.25512e-07	2L	mtm
FBgn0000052	301.99	-2.28559	0.183409	-12.4617	1.20747e-35	6.3944e-35	2L	ade2
FBgn0031768	233.018	1.14747	0.0954876	12.0169	2.89546e-33	1.44316e-32	2L	CG12393
FBgn0031770	2.33552	4.9777	1.22413	4.06632	4.77614e-05	7.31488e-05	2L	CG13995
FBgn0031771	387.617	-1.13281	0.110218	-10.2778	8.86851e-25	3.43589e-24	2L	ND-51
FBgn0031772	42.7095	-0.433763	0.210584	-2.05981	0.0394165	0.0473795	2L	CG13994
FBgn0031773	140.725	-0.416557	0.104869	-3.97215	7.12271e-05	0.000107896	2L	Fbw5
FBgn0031774	77.2046	0.582753	0.14101	4.13269	3.58536e-05	5.54592e-05	2L	CG9147
FBgn0031775	13.1644	5.05397	0.792067	6.38074	1.76238e-10	3.79918e-10	2L	CG9150
FBgn0031777	14.4341	1.11339	0.339914	3.27551	0.00105472	0.00145621	2L	CG9154
FBgn0266449	230.531	-1.18916	0.124427	-9.55707	1.21142e-21	4.23926e-21	2L	Kr-h2
FBgn0031779	113.993	-3.65336	0.320403	-11.4024	4.06872e-30	1.87666e-29	2L	CG9175
FBgn0266521	947.785	-6.27078	0.270039	-23.2217	2.74676e-119	6.25263e-118	2L	stai
FBgn0051642	5.94014	3.44858	0.845401	4.07922	4.5187e-05	6.93803e-05	2L	CG31642
FBgn0031781	230.29	1.27255	0.110305	11.5366	8.62794e-31	4.06562e-30	NA	NA
FBgn0031782	107.591	-0.386313	0.222135	-1.73909	0.0820189	0.0954297	2L	WDR79
FBgn0085409	476.2	10.5699	0.752455	14.0472	8.01832e-45	5.1929e-44	2L	smal
FBgn0265778	1866.05	0.292254	0.0651553	4.4855	7.27418e-06	1.17962e-05	2L	PDZ-GEF
FBgn0031799	468.193	-2.72772	0.0848548	-32.1457	1.01469e-226	7.48823e-225	2L	Pez
FBgn0015623	1220.73	-1.00839	0.103048	-9.78558	1.29852e-22	4.69304e-22	2L	Cpr
FBgn0031800	3.51648	2.72284	1.08893	2.50047	0.0124029	0.0156184	2L	CG9497
FBgn0031805	13.0769	6.91733	1.02233	6.7662	1.32204e-11	3.02905e-11	2L	CG9505
FBgn0043854	585.816	-3.49802	0.168876	-20.7136	2.61434e-95	4.17519e-94	2L	slam
FBgn0259714	29.6149	5.75289	0.577915	9.95456	2.40885e-23	8.92444e-23	2L	DIP-epsilon
FBgn0031808	3.2096	5.47332	1.0894	5.02415	5.05656e-07	8.89174e-07	2L	CG9507
FBgn0259716	4.57536	6.0015	1.05195	5.70512	1.16259e-08	2.254e-08	2L	CG42370
FBgn0263278	189.386	-2.66111	0.124539	-21.3677	2.67071e-101	4.7548e-100	2L	Fic
FBgn0031814	482.423	0.341519	0.104615	3.26455	0.00109639	0.0015126	2L	retm
FBgn0031815	271.982	-1.76686	0.0892221	-19.8029	2.80769e-87	4.03981e-86	2L	frj
FBgn0031817	40.7437	-1.92624	0.31826	-6.05241	1.42696e-09	2.91606e-09	2L	CG9531
FBgn0259749	279.447	-3.39602	0.130499	-26.0234	2.69197e-149	8.32238e-148	2L	mmy
FBgn0031818	302.187	-0.539972	0.0793129	-6.80812	9.88836e-12	2.28275e-11	2L	CG9536
FBgn0031820	996.713	-3.12091	0.184698	-16.8974	4.70071e-64	4.48085e-63	2L	Daxx
FBgn0031821	1.58702	2.44599	1.31856	1.85505	0.0635889	0.0748274	2L	KFase
FBgn0027496	240.031	0.385602	0.102847	3.74927	0.000177352	0.00026063	2L	epsilonCOP
FBgn0031822	219.577	0.864364	0.117192	7.37564	1.6356e-13	4.13349e-13	2L	CG9548
FBgn0051638	359.467	1.79778	0.0779486	23.0636	1.07396e-117	2.38538e-116	2L	CG31638
FBgn0031824	51.5938	-2.86918	0.314377	-9.12656	7.07133e-20	2.32936e-19	2L	CG9547
FBgn0031826	2.45861	5.03093	1.17706	4.27415	1.91867e-05	3.02303e-05	2L	CG9550
FBgn0051637	203.85	-1.45707	0.123391	-11.8085	3.52732e-32	1.71512e-31	2L	CG31637
FBgn0000320	127.75	10.7677	0.974122	11.0537	2.10275e-28	9.18926e-28	2L	eya
FBgn0031829	1.19251	4.03083	1.28966	3.1255	0.00177503	0.00240876	2L	IFT52
FBgn0031830	599.4	0.878305	0.0964067	9.11041	8.2068e-20	2.69757e-19	2L	COX5B
FBgn0263916	462.402	1.19106	0.0722419	16.4871	4.54464e-61	4.04552e-60	2L	Ent2
FBgn0031834	82.7302	-1.68792	0.168489	-10.018	1.2707e-23	4.752e-23	2L	CG13766
FBgn0031835	2.35635	4.28206	1.36803	3.1301	0.00174747	0.00237397	2L	CG11319
FBgn0031836	1290.85	1.33888	0.148083	9.0414	1.54679e-19	5.0301e-19	2L	CG11050
FBgn0031837	5.06996	6.11693	1.10132	5.5542	2.78892e-08	5.29819e-08	2L	DIP-iota
FBgn0051634	6.36875	6.42248	1.15392	5.56578	2.60988e-08	4.97563e-08	2L	Oatp26F
FBgn0051635	1305.76	-0.527571	0.12805	-4.12003	3.78826e-05	5.84692e-05	2L	CG31635
FBgn0031842	826.435	-0.536373	0.115621	-4.63906	3.49992e-06	5.81372e-06	2L	Tango1
FBgn0051633	31.264	-4.06271	0.379142	-10.7155	8.60607e-27	3.57648e-26	2L	CG31633
FBgn0051636	2.19686	4.89971	1.29371	3.78733	0.000152272	0.000224748	2L	CG31636
FBgn0028467	438.972	-0.902565	0.123527	-7.30659	2.73999e-13	6.86198e-13	2L	CG11070
FBgn0085339	13.2237	0.700796	0.359791	1.94779	0.0514402	0.0611575	2L	CG34310
FBgn0263200	27.3262	5.24099	0.619034	8.4664	2.53093e-17	7.57623e-17	2L	Galt
FBgn0000351	116.268	-3.276	0.304382	-10.7628	5.15758e-27	2.15807e-26	2L	cort
FBgn0031848	83.3054	-1.82842	0.148124	-12.3439	5.25792e-35	2.74005e-34	2L	Nse1
FBgn0028703	433.099	-0.97154	0.127849	-7.59911	2.98172e-14	7.80261e-14	2L	Nhe3
FBgn0031849	19.3415	6.86279	0.981244	6.99397	2.6722e-12	6.3664e-12	2L	CG11327
FBgn0031850	19.1082	4.77692	0.746398	6.39996	1.55418e-10	3.35828e-10	2L	Tsp
FBgn0046704	783.217	-0.674934	0.0685204	-9.85011	6.84717e-23	2.49735e-22	2L	Liprin-alpha
FBgn0015776	586.258	-5.81297	0.174296	-33.3511	7.01488e-244	6.23234e-242	2L	nrv1
FBgn0015777	223.296	7.13323	0.501267	14.2304	5.93392e-46	3.94918e-45	2L	nrv2
FBgn0017551	438.758	-0.873117	0.105293	-8.29223	1.11143e-16	3.22879e-16	2L	Rca1
FBgn0086451	1221.61	0.271757	0.0734154	3.70164	0.000214212	0.000312292	2L	l(2)k09022
FBgn0031865	13.1312	3.20398	0.711565	4.50273	6.70875e-06	1.0916e-05	2L	Nha1
FBgn0031866	2.03358	1.97795	1.02638	1.92712	0.0539652	0.0640263	2L	Nlg2
FBgn0042092	102.381	-1.03471	0.133607	-7.74443	9.60146e-15	2.5616e-14	2L	CG13773
FBgn0031868	1288.63	1.19635	0.0606097	19.7386	1.00445e-86	1.4295e-85	2L	Rat1
FBgn0011737	425.779	-0.86672	0.0830776	-10.4327	1.7589e-25	7.00728e-25	2L	Wee1
FBgn0028554	2001.29	1.50921	0.0553032	27.2898	5.61185e-164	2.12207e-162	2L	x16
FBgn0052829	10.045	6.51964	0.965324	6.75383	1.43993e-11	3.28926e-11	2L	CG32829
FBgn0026196	1632.25	0.964146	0.0588776	16.3754	2.86536e-60	2.49723e-59	2L	nop5
FBgn0004838	7746.05	0.666195	0.0777484	8.5686	1.04752e-17	3.17832e-17	2L	Hrb27C
FBgn0031869	42.557	3.92296	0.423079	9.27241	1.81986e-20	6.11813e-20	2L	CG18304
FBgn0031871	231.4	-0.806603	0.120077	-6.71737	1.85035e-11	4.20476e-11	2L	Fgop2
FBgn0031872	676.575	0.844888	0.0735724	11.4838	1.59198e-30	7.44033e-30	2L	ihog
FBgn0031873	80.4934	1.24896	0.153806	8.12037	4.64764e-16	1.31267e-15	2L	Gas41
FBgn0020616	602.534	0.941404	0.213885	4.40146	1.07527e-05	1.72234e-05	2L	SA
FBgn0031874	60.445	1.26102	0.181381	6.95234	3.59266e-12	8.50179e-12	2L	CG13775
FBgn0031875	642.006	0.262092	0.068763	3.81153	0.000138112	0.000204475	2L	CG3430
FBgn0031876	105.407	1.48121	0.146555	10.1068	5.15236e-24	1.95559e-23	2L	Atac1
FBgn0031877	39.1128	-0.534826	0.210619	-2.53931	0.0111073	0.0140468	2L	CG10399
FBgn0031878	1297.84	1.57383	0.0614943	25.5931	1.81943e-144	5.25224e-143	2L	sip2
FBgn0264922	2546.63	1.41705	0.100161	14.1476	1.93123e-45	1.27325e-44	2L	smt3
FBgn0016978	895.203	1.13296	0.0754114	15.0238	5.12853e-51	3.79702e-50	2L	snRNP-U1-70K
FBgn0031879	4386.5	10.8565	0.285319	38.0503	0	0	2L	uif
FBgn0263027	33.1537	-1.72512	0.251308	-6.86457	6.66924e-12	1.55333e-11	2L	CG43322
FBgn0000053	258.099	-1.00851	0.162747	-6.19682	5.76154e-10	1.20484e-09	2L	ade3
FBgn0051908	494.814	0.613523	0.0884971	6.9327	4.12894e-12	9.72197e-12	2L	CG31908
FBgn0031881	115.993	0.913664	0.169226	5.39907	6.69863e-08	1.24037e-07	2L	MME1
FBgn0031882	157.33	-1.10713	0.153067	-7.23298	4.72522e-13	1.16835e-12	2L	Rab30
FBgn0031883	878.177	1.5292	0.122915	12.4412	1.56186e-35	8.22358e-35	2L	Caper
FBgn0262872	3483.83	0.708847	0.170283	4.16274	3.14446e-05	4.88374e-05	2L	milt
FBgn0031885	466.007	-1.44964	0.0901231	-16.0851	3.24508e-58	2.71442e-57	2L	Mnn1
FBgn0051907	5.78633	6.3447	1.02414	6.19513	5.82377e-10	1.21702e-09	2L	CG31907
FBgn0266666	73.7051	-1.24358	0.204391	-6.0843	1.17002e-09	2.40117e-09	2L	Sem1
FBgn0031886	480.25	1.23659	0.07448	16.603	6.62569e-62	6.01505e-61	2L	Nuf2
FBgn0085407	100.1	7.65212	0.756229	10.1188	4.5604e-24	1.73451e-23	2L	Pvf3
FBgn0031893	280.278	-0.199116	0.0806604	-2.46857	0.0135655	0.0170191	2L	CG4495
FBgn0031894	35.4038	-4.74494	0.421921	-11.246	2.42207e-29	1.09076e-28	2L	CG4496
FBgn0031895	419.729	-0.897484	0.10587	-8.47719	2.3069e-17	6.91465e-17	2L	CG4497
FBgn0031896	387.057	-1.64681	0.129826	-12.6847	7.18847e-37	3.95085e-36	2L	CG4502
FBgn0031897	2323.09	2.50112	0.0742032	33.7064	4.65808e-249	4.44022e-247	2L	CG13784
FBgn0263133	217.193	-0.264025	0.107235	-2.46212	0.0138118	0.0173116	2L	ico
FBgn0259111	662.623	9.23612	0.466054	19.8177	2.09461e-87	3.02331e-86	2L	Ndae1
FBgn0010453	16.2401	7.20576	1.14671	6.28387	3.30248e-10	6.99885e-10	2L	Wnt4
FBgn0004009	573.424	11.2587	0.83937	13.4133	5.05533e-41	3.05154e-40	NA	NA
FBgn0002938	12.2112	5.59779	1.16245	4.8155	1.4683e-06	2.50258e-06	2L	ninaC
FBgn0031904	265.665	-0.663394	0.164749	-4.02669	5.65681e-05	8.62901e-05	2L	CG5149
FBgn0031907	38.7004	7.87121	1.15441	6.81837	9.20789e-12	2.12943e-11	2L	CG5171
FBgn0031909	174.567	0.631445	0.130232	4.84863	1.24318e-06	2.13039e-06	2L	CG5181
FBgn0031912	487.421	-0.568491	0.0624292	-9.10618	8.53374e-20	2.80202e-19	NA	NA
FBgn0031918	2.0581	4.79334	1.20476	3.97869	6.92974e-05	0.000105095	2L	CG6055
FBgn0260486	490.744	2.06231	0.123358	16.7181	9.68072e-63	8.93027e-62	2L	Ziz
FBgn0031920	13.3884	6.89519	0.98492	7.00076	2.54573e-12	6.07457e-12	2L	CG6441
FBgn0264895	1360.71	1.26619	0.127579	9.92468	3.25134e-23	1.2002e-22	2L	RapGAP1
FBgn0040299	10.3663	5.9411	1.48129	4.01075	6.0525e-05	9.21265e-05	2L	Myo28B1
FBgn0041182	73.5115	0.665131	0.293084	2.26942	0.0232427	0.0285381	2L	Tep2
FBgn0031945	44.27	9.23338	1.43763	6.42262	1.33949e-10	2.90741e-10	2L	CG7191
FBgn0003961	1.63807	4.3623	1.31341	3.32135	0.000895827	0.00124566	2L	Uro
FBgn0031947	1151.14	0.415311	0.0646901	6.42	1.36274e-10	2.95719e-10	2L	CG7154
FBgn0025687	25.1153	5.25265	0.611176	8.59434	8.37464e-18	2.55199e-17	2L	LKRSDH
FBgn0031950	300.64	-0.407965	0.0774565	-5.26702	1.38653e-07	2.51649e-07	2L	Herp
FBgn0031951	253.689	-0.580532	0.126971	-4.57217	4.82707e-06	7.93328e-06	2L	r2d2
FBgn0031952	143.209	-5.46992	0.335257	-16.3156	7.64184e-60	6.59722e-59	2L	cdc14
FBgn0261800	876.045	6.39876	0.240028	26.6584	1.43011e-156	4.77627e-155	2L	LanB1
FBgn0027515	472.316	-2.60862	0.0848123	-30.7575	9.69851e-208	5.87755e-206	2L	CG7115
FBgn0020618	4959.56	0.533975	0.0999362	5.34316	9.13387e-08	1.6747e-07	2L	Rack1
FBgn0004177	2576.99	0.597259	0.0542288	11.0137	3.28345e-28	1.42808e-27	2L	mts
FBgn0031955	10.426	5.02411	0.862318	5.82629	5.66739e-09	1.11869e-08	2L	CG14535
FBgn0031959	58.7143	8.49065	0.930221	9.12757	7.00568e-20	2.30857e-19	2L	spz3
FBgn0031961	314.938	1.83675	0.120172	15.2844	9.71244e-53	7.46878e-52	2L	CG7102
FBgn0261790	471.698	0.428552	0.0881422	4.86205	1.16175e-06	1.99347e-06	2L	SmE
FBgn0083968	70.8737	-1.65108	0.201161	-8.20775	2.25368e-16	6.45489e-16	2L	CG34132
FBgn0085450	47.0454	-2.12931	0.285988	-7.44547	9.66005e-14	2.46718e-13	2L	Snoo
FBgn0031968	35.7851	-3.94108	0.351786	-11.2031	3.93894e-29	1.76174e-28	2L	CG7231
FBgn0031969	520.33	-2.41422	0.161263	-14.9707	1.14083e-50	8.38533e-50	2L	pes
FBgn0031970	2.69135	4.57168	1.19737	3.8181	0.000134482	0.000199263	2L	CG7227
FBgn0031971	175.441	1.09968	0.471649	2.33156	0.0197241	0.024332	2L	Sirup
FBgn0031974	1.62644	3.90293	1.21736	3.20606	0.00134564	0.00184312	2L	CG12560
FBgn0054010	7.96746	4.94037	1.09154	4.52603	6.01017e-06	9.816e-06	2L	CG34010
FBgn0031977	514.956	1.0476	0.0703249	14.8965	3.47088e-50	2.5168e-49	2L	baf
FBgn0044323	1177.67	1.37602	0.0639324	21.5231	9.45999e-103	1.71763e-101	2L	Cka
FBgn0031979	24.8426	-0.627628	0.325596	-1.92763	0.0539014	0.063959	2L	CCDC53
FBgn0031980	1192.8	0.62461	0.0963145	6.48512	8.86641e-11	1.94572e-10	2L	RpL36A
FBgn0065055	33.1559	0.783574	0.261839	2.99258	0.00276634	0.00369667	2L	snoRNA:Psi28S-2648
FBgn0031981	1177.99	1.28803	0.109591	11.7531	6.80919e-32	3.29165e-31	2L	CG7466
FBgn0011230	4914.15	-1.10743	0.0737484	-15.0163	5.74115e-51	4.2403e-50	2L	poe
FBgn0013531	113.456	0.544317	0.127328	4.27493	1.91198e-05	3.01301e-05	2L	MED20
FBgn0010287	118.113	0.6588	0.140281	4.69628	2.64948e-06	4.44299e-06	2L	Trf
FBgn0267488	1541.93	-0.950661	0.189405	-5.0192	5.18884e-07	9.12084e-07	2L	Mcr
FBgn0261822	1222.41	0.740954	0.0943619	7.85225	4.08631e-15	1.10862e-14	2L	Bsg
FBgn0031985	534.335	-0.268944	0.103269	-2.60432	0.00920578	0.0117312	2L	mon2
FBgn0031986	3.30875	4.8885	1.34435	3.63634	0.000276541	0.000399909	2L	CG8673
FBgn0031987	116.614	-0.6659	0.137464	-4.84418	1.27136e-06	2.17747e-06	2L	CG12375
FBgn0031988	507.044	-1.54832	0.0755153	-20.5034	2.00778e-93	3.1194e-92	2L	CG8668
FBgn0031990	1451.99	0.756843	0.192943	3.92263	8.7589e-05	0.000131808	2L	PAPLA1
FBgn0261830	180.452	7.66626	0.5095	15.0466	3.63211e-51	2.70443e-50	2L	CG42762
FBgn0261831	4.7054	4.76567	1.06829	4.46103	8.15648e-06	1.31826e-05	2L	CG42763
FBgn0263256	477.398	9.743	0.759892	12.8216	1.2416e-37	6.99621e-37	2L	CG43394
FBgn0051606	3.88724	5.77421	1.05325	5.48226	4.19934e-08	7.88271e-08	2L	CG31606
FBgn0261064	116.12	-0.911958	0.215158	-4.23855	2.24966e-05	3.52874e-05	2L	Rbsn-5
FBgn0031992	59.7385	-1.14658	0.219246	-5.22965	1.6983e-07	3.07076e-07	2L	CG8498
FBgn0264953	1641.81	2.47542	0.119019	20.7985	4.46421e-96	7.20493e-95	2L	Piezo
FBgn0031995	241.564	-3.20891	0.136028	-23.5901	4.86871e-123	1.16025e-121	2L	CG8475
FBgn0031996	232.6	-0.763293	0.224973	-3.39282	0.000691763	0.000969718	2L	CG8460
FBgn0031997	105.198	-0.8465	0.137235	-6.16826	6.90474e-10	1.4357e-09	2L	PGAP5
FBgn0031998	62.4787	-2.26291	0.219225	-10.3223	5.58788e-25	2.17965e-24	2L	SLC5A11
FBgn0031999	11.1408	1.17446	0.426948	2.75082	0.00594466	0.00771297	2L	CG8419
FBgn0003607	1619.52	1.71011	0.0679674	25.1608	1.0763e-139	2.94887e-138	2L	Su(var)205
FBgn0015299	105.327	-0.961443	0.190605	-5.04417	4.55485e-07	8.03265e-07	2L	Ssb-c31a
FBgn0032000	178.016	0.409607	0.0973689	4.20675	2.5907e-05	4.04496e-05	2L	CG8372
FBgn0032001	9.07803	-1.33161	0.492344	-2.70463	0.00683811	0.00883212	2L	CG8360
FBgn0032002	27.2577	2.66643	0.385986	6.90811	4.9116e-12	1.15276e-11	2L	CG8353
FBgn0032005	347.12	-2.35195	0.109028	-21.5719	3.29862e-103	6.05141e-102	2L	Snx6
FBgn0032006	110.816	4.52297	0.530091	8.53245	1.43282e-17	4.3273e-17	2L	Pvr
FBgn0032010	11.3827	4.71449	0.847331	5.56393	2.63761e-08	5.02639e-08	2L	CG8086
FBgn0003502	1511.25	-0.258748	0.0997996	-2.59267	0.00952337	0.012114	2L	Btk29A
FBgn0261020	293.721	1.07976	0.111457	9.68769	3.40127e-22	1.21203e-21	2L	wol
FBgn0032013	16.2296	6.64387	0.957402	6.93948	3.9354e-12	9.28404e-12	2L	Scgalpha
FBgn0032014	542.622	-0.824627	0.16548	-4.98323	6.25329e-07	1.09268e-06	2L	CG7840
FBgn0032015	291.24	0.527391	0.0905524	5.82415	5.74031e-09	1.13235e-08	2L	Ostgamma
FBgn0032016	318.499	0.760723	0.0798333	9.52889	1.58972e-21	5.53768e-21	2L	CG7818
FBgn0032017	78.4022	0.287001	0.166098	1.7279	0.0840065	0.097643	2L	CG7810
FBgn0032018	523.081	-1.48984	0.17363	-8.58058	9.43919e-18	2.8697e-17	2L	CG7806
FBgn0032020	67.079	-1.81646	0.168398	-10.7867	3.97771e-27	1.67279e-26	2L	CG7787
FBgn0032026	1476.23	-5.07703	0.23003	-22.0712	5.98242e-108	1.15985e-106	2L	CG7627
FBgn0010265	3197.6	0.952942	0.106263	8.96776	3.02601e-19	9.7538e-19	2L	RpS13
FBgn0261437	198.41	1.25229	0.109634	11.4225	3.2273e-30	1.49308e-29	2L	CSN8
FBgn0260439	2494.72	0.503484	0.156266	3.22196	0.00127315	0.00174698	2L	Pp2A-29B
FBgn0032029	89.1755	-4.10102	0.226451	-18.11	2.65886e-73	2.96723e-72	2L	CG17292
FBgn0032030	217.292	0.577194	0.0866051	6.66467	2.65267e-11	5.9952e-11	2L	Wdr82
FBgn0032032	16.6068	-2.60085	0.373848	-6.95697	3.4766e-12	8.23566e-12	2L	CG17294
FBgn0027094	718.368	-1.6559	0.0792311	-20.8997	5.39121e-97	8.88918e-96	2L	AlaRS
FBgn0032034	100.219	0.565459	0.121041	4.67162	2.98831e-06	4.98833e-06	2L	Rcd4
FBgn0263852	135.902	0.727098	0.127337	5.71005	1.12944e-08	2.19112e-08	2L	l(2)k12914
FBgn0032036	436.094	0.665833	0.129831	5.12846	2.92123e-07	5.20891e-07	2L	CG13384
FBgn0051898	53.5684	-0.814264	0.196853	-4.1364	3.528e-05	5.45996e-05	2L	CG31898
FBgn0020497	3772.32	0.960772	0.0486391	19.7531	7.54762e-87	1.07874e-85	2L	emb
FBgn0014417	169.553	-1.93178	0.202644	-9.53285	1.53026e-21	5.33261e-21	2L	CG13397
FBgn0032042	248.481	-1.88826	0.090141	-20.9478	1.96392e-97	3.26167e-96	2L	CG13398
FBgn0027932	4504.66	1.56586	0.0576946	27.1405	3.27592e-162	1.20393e-160	2L	Akap200
FBgn0001137	51.594	-1.20224	0.277297	-4.33556	1.4539e-05	2.30983e-05	2L	grk
FBgn0027490	485.304	0.355673	0.0968783	3.67134	0.000241283	0.000350418	2L	D12
FBgn0043002	333.39	0.991391	0.0941591	10.5289	6.35749e-26	2.56514e-25	2L	Chrac-14
FBgn0002887	279.141	-0.45523	0.115348	-3.9466	7.92703e-05	0.000119664	2L	mus201
FBgn0051897	27.0645	1.14471	0.329388	3.47528	0.000510321	0.000722902	2L	CG31897
FBgn0026718	153.627	-6.17724	0.331679	-18.6241	2.04848e-77	2.4345e-76	2L	fu12
FBgn0029173	300.62	-0.915668	0.083583	-10.9552	6.27509e-28	2.70993e-27	2L	fu2
FBgn0262029	691.95	9.78607	0.47684	20.5228	1.34849e-93	2.10941e-92	2L	d
FBgn0032048	3.98564	5.79629	1.07542	5.38981	7.0532e-08	1.3026e-07	2L	Dh31
FBgn0032050	2994.2	2.74242	0.0679678	40.3488	0	0	2L	CG13096
FBgn0032051	557.614	0.719381	0.102705	7.00435	2.48127e-12	5.92539e-12	2L	CG13097
FBgn0032052	250.895	-0.702532	0.087562	-8.02325	1.02982e-15	2.87052e-15	2L	PIG-U
FBgn0032053	114.885	1.1646	0.154834	7.52161	5.4106e-14	1.39747e-13	2L	mRpL51
FBgn0032055	27.1723	3.46075	0.431809	8.01454	1.10553e-15	3.07031e-15	2L	CG13091
FBgn0016122	752.691	1.75015	0.074051	23.6344	1.70815e-123	4.09195e-122	2L	Acer
FBgn0028394	32.6944	-4.29764	0.397653	-10.8075	3.1714e-27	1.33678e-26	2L	CG17834
FBgn0011259	328.493	0.662514	0.17266	3.8371	0.000124495	0.000184973	2L	Sema1a
FBgn0032059	228.142	1.60249	0.102796	15.589	8.64991e-55	6.86516e-54	2L	PrBP
FBgn0004914	344.827	-5.83042	0.195752	-29.7847	6.15878e-195	3.45761e-193	2L	Hnf4
FBgn0003209	363.637	-0.734953	0.117032	-6.27994	3.38707e-10	7.17313e-10	2L	raw
FBgn0029123	1779.17	12.1429	0.668126	18.1746	8.20052e-74	9.19644e-73	2L	SoxN
FBgn0032076	25.9494	1.1247	0.291747	3.85505	0.000115707	0.000172506	2L	CG9510
FBgn0032077	81.9125	-1.09274	0.152761	-7.15329	8.47229e-13	2.06581e-12	2L	CG9515
FBgn0032078	133.07	-3.76354	0.469466	-8.01665	1.08665e-15	3.01973e-15	2L	C1GalTA
FBgn0032083	8.95497	6.94257	1.04735	6.62871	3.3864e-11	7.60092e-11	2L	CG9541
FBgn0032084	10.5595	1.11327	0.483167	2.30411	0.0212164	0.0261167	2L	CG13101
FBgn0011705	167.17	-6.789	0.397025	-17.0997	1.49211e-65	1.46035e-64	2L	rost
FBgn0032085	6.78769	5.37733	1.17669	4.56988	4.88009e-06	8.01754e-06	2L	CG9555
FBgn0013746	694.962	1.11933	0.0646131	17.3235	3.12713e-67	3.13432e-66	2L	alien
FBgn0040964	39.9656	-0.732252	0.277422	-2.63949	0.00830309	0.0106238	2L	CG18661
FBgn0015316	4.27245	3.30984	0.820325	4.03479	5.46513e-05	8.34219e-05	2L	Try29F
FBgn0052982	984.057	10.6175	0.517627	20.5119	1.68704e-93	2.63449e-92	2L	CG32982
FBgn0032101	196.344	0.394105	0.147355	2.67453	0.00748337	0.00962748	2L	CG9586
FBgn0041092	509.571	0.195558	0.112983	1.73086	0.0834772	0.0970647	2L	tai
FBgn0032105	1787.41	1.37536	0.0586355	23.456	1.14747e-121	2.6787e-120	2L	borr
FBgn0267252	0.735699	2.60863	1.47521	1.76831	0.0770086	0.0897714	2L	Ggamma30A
FBgn0010314	393.442	0.382648	0.100574	3.80465	0.000142007	0.000210038	2L	Cks30A
FBgn0026439	11.417	4.1655	0.934676	4.45663	8.32586e-06	1.34469e-05	2L	Eaat1
FBgn0012036	810.835	-4.52277	0.205532	-22.0052	2.57037e-107	4.9208e-106	2L	Aldh
FBgn0032116	2.81922	5.22734	1.20423	4.34081	1.41955e-05	2.25644e-05	2L	Mco1
FBgn0032117	90.9358	1.66591	0.157155	10.6004	2.96605e-26	1.21063e-25	2L	FucTB
FBgn0011232	529.551	-0.440669	0.100037	-4.40507	1.0575e-05	1.69478e-05	2L	scat
FBgn0032119	1.4442	4.33367	1.23043	3.52208	0.000428175	0.000610791	2L	CG3769
FBgn0053723	0.795163	2.67249	1.39171	1.92029	0.0548212	0.0649578	2L	CG33723
FBgn0004868	889.874	-2.11439	0.110154	-19.1949	4.08626e-82	5.37261e-81	2L	Gdi
FBgn0032120	1221.78	-0.818247	0.0591203	-13.8404	1.45434e-43	9.23571e-43	2L	CG33298
FBgn0032123	933.31	-0.921029	0.115017	-8.00773	1.16841e-15	3.24199e-15	2L	Oatp30B
FBgn0032122	2.52325	4.46763	1.14242	3.91068	9.20358e-05	0.000138341	2L	CG31883
FBgn0032129	3.08849	3.5656	1.04595	3.40897	0.000652089	0.00091663	2L	jp
FBgn0028479	1391.4	-1.93575	0.225974	-8.56624	1.0692e-17	3.2409e-17	2L	Mtpalpha
FBgn0014179	169.858	11.1756	1.17326	9.52525	1.64651e-21	5.72246e-21	2L	gcm
FBgn0040070	330.029	-4.39169	0.217041	-20.2344	4.87388e-91	7.40878e-90	2L	Trx-2
FBgn0032135	189.811	-2.36897	0.127402	-18.5945	3.56312e-77	4.19641e-76	2L	GlcAT-S
FBgn0032136	44.8649	3.89141	1.4627	2.66042	0.00780433	0.0100151	2L	Apoltp
FBgn0000273	1142.64	0.266971	0.0706493	3.77883	0.00015757	0.000232381	2L	Pka-C1
FBgn0011207	369.243	-1.06399	0.0821253	-12.9557	2.18214e-38	1.25039e-37	2L	pelo
FBgn0051710	17.8422	7.34599	0.970287	7.57095	3.70507e-14	9.64034e-14	2L	CG31710
FBgn0032138	1419.12	1.20102	0.0689528	17.418	6.02973e-68	6.09703e-67	2L	CG4364
FBgn0028704	33.1061	8.80076	0.968707	9.08505	1.03649e-19	3.39111e-19	2L	Nckx30C
FBgn0032140	2.15767	2.43552	1.30283	1.86941	0.0615654	0.072517	2L	CG13117
FBgn0270924	1171.29	0.425711	0.084099	5.06202	4.14836e-07	7.33276e-07	2L	zf30C
FBgn0011291	114.753	0.522553	0.115962	4.50623	6.59898e-06	1.07432e-05	2L	Taf11
FBgn0283478	661.236	-0.535811	0.0630104	-8.50352	1.83922e-17	5.52552e-17	2L	und
FBgn0265001	3.84583	5.09831	1.11466	4.57386	4.78822e-06	7.87084e-06	2L	ppk18
FBgn0032147	36.3585	-3.19265	0.718299	-4.44474	8.79967e-06	1.41921e-05	2L	IP3K1
FBgn0032149	25.1403	1.95625	0.29581	6.61319	3.76131e-11	8.42795e-11	2L	CG4036
FBgn0032150	44.6538	1.11792	0.191853	5.82694	5.64522e-09	1.11503e-08	2L	CG13123
FBgn0029174	461.357	-2.23767	0.200752	-11.1465	7.45112e-29	3.30836e-28	2L	FKBP59
FBgn0085212	29.6949	0.540384	0.247507	2.18331	0.0290129	0.0353336	2L	CG34183
FBgn0032153	17.8535	1.55305	0.291225	5.33283	9.66921e-08	1.77037e-07	2L	CG4537
FBgn0032154	153.884	-0.427706	0.120098	-3.5613	0.00036902	0.00052888	2L	mtDNA-helicase
FBgn0063449	45.6435	4.0385	0.409163	9.87013	5.60917e-23	2.054e-22	2L	Uhg2
FBgn0025881	2.19403	4.2112	1.19679	3.51875	0.000433591	0.000618132	2L	snoRNA:Me18S-A1576
FBgn0010520	146.987	0.727577	0.104491	6.96306	3.3295e-12	7.89743e-12	2L	Bka
FBgn0004867	7502.48	0.72696	0.0887204	8.19383	2.53033e-16	7.22465e-16	2L	RpS2
FBgn0032156	44.1262	4.57457	0.535694	8.53952	1.34777e-17	4.07582e-17	2L	CG13124
FBgn0032157	841.201	-0.297701	0.0831213	-3.58153	0.000341593	0.000491033	2L	Etl1
FBgn0024285	1465.57	1.49392	0.0550988	27.1136	6.81572e-162	2.47503e-160	2L	Srp54
FBgn0040064	498.776	-2.8662	0.328542	-8.72399	2.68555e-18	8.39041e-18	2L	yip2
FBgn0032160	161.63	-1.26937	0.150097	-8.457	2.74347e-17	8.19369e-17	2L	CG4598
FBgn0032161	30.0926	-3.82895	0.372363	-10.2828	8.42195e-25	3.27119e-24	2L	CG4594
FBgn0032162	25.4749	-1.42521	0.390633	-3.64846	0.000263816	0.000382051	2L	CG4592
FBgn0032163	1.71802	3.94063	1.2602	3.127	0.00176603	0.00239705	2L	TbCMF46
FBgn0259712	3.40229	4.96112	1.12883	4.39492	1.10813e-05	1.77282e-05	2L	CG42366
FBgn0051712	142.605	1.66951	0.141136	11.8291	2.76101e-32	1.34537e-31	2L	CG31712
FBgn0032166	144.888	-0.671646	0.1524	-4.40711	1.04757e-05	1.67974e-05	2L	CG4619
FBgn0032167	3.70446	5.01241	1.06804	4.69308	2.69126e-06	4.50892e-06	2L	CG5853
FBgn0032168	133.046	-0.736468	0.112044	-6.573	4.93114e-11	1.09873e-10	2L	CG13126
FBgn0032169	140.34	0.272225	0.12438	2.18865	0.0286223	0.0348812	2L	CG4709
FBgn0032170	291.062	-1.01672	0.0819174	-12.4115	2.26431e-35	1.18675e-34	2L	CG4658
FBgn0032172	154.198	-3.43327	0.167437	-20.5048	1.95089e-93	3.03615e-92	2L	CG5850
FBgn0015664	1185.14	0.547494	0.117333	4.66616	3.06888e-06	5.11909e-06	2L	Dref
FBgn0011272	4253.08	0.862195	0.0807391	10.6788	1.27937e-26	5.27841e-26	2L	RpL13
FBgn0000180	2171.33	9.7597	0.265151	36.8081	1.36995e-296	1.92867e-294	2L	bib
FBgn0051875	129.991	1.30176	0.149254	8.7218	2.73805e-18	8.54567e-18	2L	CG31875
FBgn0051755	425.942	-1.65025	0.185399	-8.90106	5.53169e-19	1.76809e-18	2L	SoYb
FBgn0043456	3210.71	0.425955	0.0663732	6.41757	1.3847e-10	3.0034e-10	2L	CG4747
FBgn0011584	154.54	-1.40897	0.129324	-10.8949	1.21916e-27	5.2182e-27	2L	Trp1
FBgn0267727	3854.36	-1.62857	0.0989563	-16.4574	7.41669e-61	6.58294e-60	2L	Pen
FBgn0265002	3.10667	5.35564	1.09114	4.90831	9.18638e-07	1.58852e-06	2L	CG44153
FBgn0028675	2.69099	1.67804	0.878357	1.91043	0.0560779	0.0663781	2L	Sur
FBgn0032189	270.655	-1.28371	0.0935192	-13.7267	7.02204e-43	4.39226e-42	2L	Ripalpha
FBgn0005593	6452.72	0.751578	0.0863813	8.7007	3.29845e-18	1.02493e-17	2L	RpL7
FBgn0085188	493.57	1.48953	0.0838448	17.7653	1.31282e-70	1.3777e-69	2L	CG34159
FBgn0032191	406.905	-0.787573	0.0720159	-10.9361	7.74573e-28	3.33402e-27	2L	CG5734
FBgn0032192	7.83416	5.59239	1.03689	5.39342	6.91304e-08	1.27801e-07	2L	CG5731
FBgn0032193	44.9873	-0.894938	0.197535	-4.53052	5.88383e-06	9.61482e-06	2L	CG5727
FBgn0032194	241.597	-1.94507	0.100112	-19.4289	4.39427e-84	5.93097e-83	2L	CG4901
FBgn0024320	258.317	0.732831	0.185449	3.95166	7.76097e-05	0.000117293	2L	Npc1a
FBgn0032195	122.316	0.945277	0.136351	6.93268	4.12953e-12	9.72197e-12	2L	CG4908
FBgn0032196	258.626	-0.462259	0.154923	-2.9838	0.00284692	0.00379825	2L	CG5708
FBgn0032198	1063.22	0.560309	0.126462	4.43066	9.3947e-06	1.51304e-05	2L	eEF1delta
FBgn0051720	12.705	3.54205	0.475894	7.44294	9.84684e-14	2.51419e-13	2L	mthl15
FBgn0004419	7186.59	-1.51103	0.0991792	-15.2354	2.05977e-52	1.57074e-51	2L	me31B
FBgn0024248	305.751	0.494421	0.0909063	5.4388	5.3642e-08	1.00036e-07	2L	chico
FBgn0000229	269.718	2.65594	0.179011	14.8368	8.476e-50	6.07868e-49	2L	bsk
FBgn0010407	14.332	5.90338	0.891555	6.62145	3.55699e-11	7.97405e-11	2L	Ror
FBgn0032200	479.81	1.1933	0.109743	10.8736	1.54039e-27	6.56246e-27	2L	CG5676
FBgn0026379	627.255	-0.588037	0.106416	-5.52584	3.2791e-08	6.19852e-08	2L	Pten
FBgn0011305	246.058	1.94338	0.120155	16.174	7.69841e-59	6.51092e-58	2L	Rsf1
FBgn0032202	28.1246	1.80089	0.300182	5.99933	1.98127e-09	4.01654e-09	2L	REPTOR-BP
FBgn0259482	148.009	-0.444171	0.118488	-3.74866	0.00017778	0.000261218	2L	Mob3
FBgn0032204	141.943	-1.39856	0.150729	-9.27863	1.71677e-20	5.77579e-20	2L	CG4953
FBgn0032205	38.6768	-0.543688	0.252348	-2.15452	0.0311996	0.0378707	2L	CG4957
FBgn0260750	76.8492	-0.352274	0.164797	-2.13762	0.0325476	0.0394233	2L	Mulk
FBgn0003751	10.1035	-2.25715	0.526899	-4.28383	1.83706e-05	2.89993e-05	2L	trk
FBgn0260749	1365.04	1.36749	0.107419	12.7305	4.00264e-37	2.21855e-36	2L	Utx
FBgn0032208	3088.96	-1.84577	0.119926	-15.3909	1.88347e-53	1.47313e-52	2L	CG5604
FBgn0032210	164.194	1.13339	0.162045	6.99428	2.66634e-12	6.35408e-12	2L	CYLD
FBgn0005322	250.724	-2.31879	0.161551	-14.3533	1.01589e-46	6.85072e-46	2L	nmd
FBgn0032213	36.5322	-1.17454	0.422502	-2.77996	0.00543654	0.00707678	2L	CG5390
FBgn0032214	278.188	-0.17793	0.0948678	-1.87556	0.060716	0.0715627	2L	CG4968
FBgn0027491	3.65182	5.59972	1.19202	4.69767	2.63152e-06	4.41368e-06	2L	Cdk5alpha
FBgn0267365	101.273	-1.36116	0.17343	-7.84845	4.21217e-15	1.14209e-14	2L	l(2)SH0834
FBgn0032216	870.156	-0.744817	0.0758142	-9.82424	8.85423e-23	3.21911e-22	2L	Usp14
FBgn0032217	456.848	-1.75691	0.092126	-19.0707	4.42228e-81	5.63625e-80	2L	CG4972
FBgn0032218	6.1535	-2.32936	0.63048	-3.69458	0.000220252	0.000320944	2L	CG5381
FBgn0032219	1.81103	2.811	1.13726	2.47172	0.0134464	0.0168813	2L	CG4995
FBgn0011703	1859.81	-2.13384	0.0942963	-22.6291	2.24244e-113	4.68505e-112	2L	RnrL
FBgn0032221	35.4795	4.19596	0.429805	9.76248	1.63116e-22	5.87897e-22	2L	Schip1
FBgn0032222	246.411	-1.01495	0.114192	-8.88805	6.21888e-19	1.9822e-18	2L	CG5037
FBgn0032223	489.597	-1.80279	0.0978914	-18.4162	9.73869e-76	1.11958e-74	2L	GATAd
FBgn0019932	110.337	-1.17914	0.170713	-6.90711	4.94627e-12	1.1606e-11	2L	SamDC
FBgn0051715	156.593	0.588216	0.118365	4.96951	6.71229e-07	1.17065e-06	2L	CG31715
FBgn0032224	149.97	-0.269497	0.114303	-2.35775	0.0183861	0.0227397	2L	Sps2
FBgn0032225	33.9992	8.85421	0.940872	9.41064	4.93103e-21	1.69066e-20	2L	CG5022
FBgn0085396	1.16849	3.95167	1.32059	2.99234	0.0027685	0.00369901	2L	CG34367
FBgn0032228	5.7199	4.61016	0.943353	4.88699	1.02389e-06	1.76419e-06	2L	CG5367
FBgn0032229	233.031	1.36306	0.0962649	14.1595	1.63122e-45	1.07778e-44	2L	CG5045
FBgn0027568	884.068	0.224726	0.0718405	3.12813	0.00175921	0.00238887	2L	Cand1
FBgn0003087	515.326	-1.28445	0.111759	-11.493	1.42992e-30	6.70003e-30	2L	pim
FBgn0032230	77.3245	8.87606	0.914002	9.71121	2.70106e-22	9.65901e-22	2L	lft
FBgn0032231	188.365	-1.0438	0.169161	-6.17046	6.80898e-10	1.41772e-09	2L	CG5056
FBgn0041723	22.7501	3.11707	0.54427	5.72706	1.02183e-08	1.98826e-08	2L	rho-5
FBgn0053303	625.224	0.457406	0.0887795	5.15216	2.57504e-07	4.60508e-07	2L	CG33303
FBgn0032233	124.728	9.0415	0.846653	10.6791	1.27492e-26	5.26242e-26	2L	dpr19
FBgn0032234	151.481	1.13304	0.155658	7.27905	3.36167e-13	8.37306e-13	2L	gny
FBgn0032235	50.9563	4.9532	0.437446	11.323	1.00963e-29	4.592e-29	2L	CG5096
FBgn0004106	1354.42	0.920092	0.0479524	19.1876	4.69744e-82	6.14969e-81	2L	Cdk1
FBgn0267821	1632.03	0.541637	0.0618383	8.75893	1.97116e-18	6.18803e-18	2L	da
FBgn0262782	680.509	-3.94797	0.108952	-36.236	1.65389e-287	2.2257e-285	2L	Mdh1
FBgn0051716	1930.99	0.243289	0.069798	3.48562	0.000491001	0.00069672	2L	Cnot4
FBgn0051718	13.29	7.48622	0.983833	7.60924	2.75706e-14	7.22712e-14	2L	Ir31a
FBgn0003942	4317.39	0.770898	0.0830399	9.28347	1.6405e-20	5.52325e-20	2L	RpS27A
FBgn0025366	1084.89	1.27323	0.0796752	15.9803	1.75334e-57	1.45202e-56	2L	Ip259
FBgn0032242	1888.06	0.826334	0.0578165	14.2923	2.44248e-46	1.63505e-45	2L	CG5355
FBgn0032243	362.347	1.19702	0.132176	9.05631	1.34935e-19	4.40209e-19	2L	Klp31E
FBgn0032244	278.698	0.426534	0.11111	3.83886	0.000123606	0.000183862	2L	RfC3
FBgn0005683	315.103	-1.01692	0.0808218	-12.5823	2.64389e-36	1.42907e-35	2L	pie
FBgn0032246	360.751	-0.623974	0.101638	-6.1392	8.29394e-10	1.71559e-09	2L	CG5168
FBgn0262601	604.693	1.07923	0.060707	17.7777	1.05134e-70	1.10457e-69	2L	SmB
FBgn0267330	487.583	-0.317869	0.112162	-2.83402	0.00459662	0.00601855	2L	KdelR
FBgn0032247	54.188	1.37615	0.205666	6.69117	2.21392e-11	5.01847e-11	2L	CG5188
FBgn0004915	491.305	0.912796	0.076549	11.9243	8.83953e-33	4.36303e-32	2L	TfIIB
FBgn0032249	36.3676	0.50673	0.258773	1.95821	0.050206	0.0597289	2L	TBC1D16
FBgn0032250	191.772	0.962658	0.099788	9.64703	5.05988e-22	1.79399e-21	2L	holn1
FBgn0027052	183.464	-3.90737	0.161405	-24.2085	1.80957e-129	4.61264e-128	2L	STUB1
FBgn0032251	128.552	-0.760952	0.164808	-4.61722	3.88922e-06	6.43585e-06	2L	Nse4
FBgn0032252	4.75434	3.72773	1.02091	3.65138	0.000260835	0.000377914	2L	loh
FBgn0032253	20.657	8.13737	1.0145	8.02107	1.04825e-15	2.91745e-15	2L	LManI
FBgn0027611	644.978	2.54051	0.295373	8.60104	7.90003e-18	2.40909e-17	2L	LManII
FBgn0051719	11.8951	6.15575	1.0578	5.81941	5.90549e-09	1.16393e-08	2L	RluA-1
FBgn0032256	141.833	1.31961	0.182503	7.23061	4.80818e-13	1.18822e-12	2L	RluA-2
FBgn0026431	342.898	1.39205	0.0854709	16.2869	1.22347e-59	1.05325e-58	2L	Grip75
FBgn0032258	151.296	-1.73093	0.247475	-6.99437	2.66447e-12	6.35127e-12	2L	CG7456
FBgn0032259	59.1626	-1.387	0.237133	-5.84906	4.94367e-09	9.80484e-09	2L	CG6144
FBgn0032260	1.90839	4.0118	1.21007	3.31534	0.000915302	0.00127197	2L	CG13144
FBgn0086347	376.477	-1.34346	0.265142	-5.06692	4.04297e-07	7.14922e-07	2L	Myo31DF
FBgn0032262	295.361	-4.478	0.144027	-31.0914	3.14878e-212	2.02919e-210	2L	CG7384
FBgn0267828	28.276	-1.93771	0.443474	-4.36939	1.24594e-05	1.98704e-05	2L	Fatp
FBgn0010398	198.177	0.194	0.10856	1.78704	0.0739317	0.0863937	2L	Lrr47
FBgn0032264	1.86633	4.1083	1.49939	2.73998	0.00614437	0.00795855	2L	Lip4
FBgn0051721	482.404	10.0036	0.604698	16.5432	1.79347e-61	1.60902e-60	2L	Trim9
FBgn0032268	4.72332	6.03508	1.06179	5.68388	1.31676e-08	2.54319e-08	2L	CG6138
FBgn0032269	30.8316	8.72905	1.00885	8.65243	5.04137e-18	1.55227e-17	2L	w-cup
FBgn0250826	8.29613	6.80611	1.00308	6.78521	1.15921e-11	2.66531e-11	2L	CG34160
FBgn0085190	10.4918	7.18853	1.06535	6.7476	1.5031e-11	3.42759e-11	2L	CG34161
FBgn0051871	37.5589	8.41946	1.07828	7.8082	5.80104e-15	1.56179e-14	2L	CG31871
FBgn0032290	137.294	1.34324	0.115418	11.6381	2.63845e-31	1.25818e-30	2L	CG6443
FBgn0032291	7.28116	6.05693	1.01149	5.98814	2.12259e-09	4.29826e-09	2L	CG17118
FBgn0032292	216.433	-0.604759	0.187446	-3.22632	0.00125394	0.00172166	2L	EMC3
FBgn0027868	729.655	0.224593	0.0770993	2.91303	0.0035794	0.00473271	2L	Nup107
FBgn0032294	5.82375	5.7047	1.0693	5.33497	9.55622e-08	1.75003e-07	2L	Vha16-5
FBgn0032295	677.914	-0.694435	0.102163	-6.79731	1.06588e-11	2.45566e-11	2L	CG12299
FBgn0032296	190.473	0.570705	0.131831	4.32907	1.49739e-05	2.37687e-05	2L	CG6729
FBgn0032297	1.99592	2.96682	1.29759	2.2864	0.0222306	0.0273393	2L	CG17124
FBgn0015320	1098.38	0.78729	0.0948801	8.29773	1.06116e-16	3.08472e-16	2L	Ubc2
FBgn0032298	246.193	2.47495	0.116128	21.3122	8.75508e-101	1.53777e-99	2L	CG6724
FBgn0032305	972.775	1.47736	0.15317	9.64518	5.15196e-22	1.82593e-21	2L	CG6700
FBgn0069354	3.05431	4.72646	1.17018	4.03907	5.36631e-05	8.19544e-05	2L	Porin2
FBgn0004363	3034.67	-0.367721	0.0796675	-4.61569	3.91791e-06	6.47981e-06	2L	porin
FBgn0027453	198.224	-1.29238	0.108719	-11.8873	1.37735e-32	6.75824e-32	2L	Dnz1
FBgn0024227	529.099	1.45937	0.0717972	20.3264	7.51859e-92	1.15247e-90	2L	aurB
FBgn0027363	313.45	-1.10633	0.235774	-4.69234	2.70093e-06	4.52346e-06	2L	Stam
FBgn0053129	1124.65	-1.97463	0.0935217	-21.1141	5.90016e-99	1.01489e-97	2L	CG33129
FBgn0032321	268.533	1.06842	0.102899	10.3832	2.95751e-25	1.16959e-24	2L	YL-1
FBgn0032322	3.35877	4.27062	1.06062	4.02654	5.6603e-05	8.6329e-05	2L	CG16743
FBgn0000018	130.314	-2.02746	0.13719	-14.7785	2.01496e-49	1.43941e-48	2L	abo
FBgn0010612	706.417	0.859344	0.105675	8.13192	4.22527e-16	1.19633e-15	2L	ATPsynG
FBgn0041781	329.127	-2.05209	0.143715	-14.2788	2.96472e-46	1.9803e-45	2L	SCAR
FBgn0004872	820.644	-2.40843	0.0934759	-25.7652	2.17699e-146	6.48913e-145	2L	piwi
FBgn0026147	710.755	-0.912936	0.118288	-7.71791	1.18254e-14	3.13939e-14	2L	CG16833
FBgn0000146	644.409	-0.232043	0.129911	-1.78617	0.074072	0.0865355	2L	aub
FBgn0015756	5324.02	0.920761	0.0835493	11.0206	3.04119e-28	1.32334e-27	2L	RpL9
FBgn0021761	1618.17	-0.446229	0.0831602	-5.3659	8.05459e-08	1.48186e-07	2L	Nup154
FBgn0032329	2.08771	4.16156	1.16242	3.58009	0.000343479	0.000493589	2L	Art8
FBgn0032330	115.473	-5.27097	0.295188	-17.8563	2.58192e-71	2.74735e-70	2L	Samuel
FBgn0263971	3.02399	2.56384	1.09845	2.33405	0.0195932	0.0241739	2L	CG43725
FBgn0032336	3.49591	5.4844	1.13668	4.82492	1.40058e-06	2.39029e-06	2L	AstC
FBgn0032340	938.269	-1.42032	0.107341	-13.2319	5.74116e-40	3.40048e-39	NA	NA
FBgn0032341	683.107	-1.36668	0.0848744	-16.1024	2.45462e-58	2.06075e-57	2L	Reps
FBgn0261983	208.653	-1.74516	0.15644	-11.1555	6.73452e-29	2.99308e-28	2L	l(2)gd1
FBgn0041246	9.33065	6.97629	1.10016	6.34115	2.28056e-10	4.88402e-10	2L	Gr32a
FBgn0027582	1049.2	0.398325	0.0479254	8.31137	9.46013e-17	2.75787e-16	2L	CG6230
FBgn0032345	11.1637	6.64348	0.97949	6.78258	1.18046e-11	2.71211e-11	2L	CG14921
FBgn0262647	1506.5	1.21715	0.0515941	23.5909	4.7845e-123	1.14316e-121	2L	Nup160
FBgn0032348	1282.09	1.94177	0.0681523	28.4916	1.48751e-178	6.7387e-177	2L	CG4751
FBgn0032350	293.275	-5.75932	0.277308	-20.7687	8.31493e-96	1.33726e-94	2L	CG6287
FBgn0032354	305.311	-0.140416	0.0787735	-1.78253	0.0746626	0.0871699	2L	CG4788
FBgn0264442	104.79	6.47032	0.446441	14.4931	1.33937e-47	9.18092e-47	2L	ab
FBgn0040232	1807.66	0.239524	0.0856361	2.79699	0.00515803	0.00672477	2L	cmet
FBgn0040233	1210.88	-4.23502	0.108711	-38.9566	0	0	2L	cana
FBgn0052831	343.358	1.26243	0.102339	12.3357	5.81709e-35	3.028e-34	2L	CG33695
FBgn0032358	145.095	1.55209	0.111188	13.9592	2.76498e-44	1.77436e-43	2L	Ppt2
FBgn0032359	5.07831	6.12713	1.04466	5.86517	4.4866e-09	8.9196e-09	NA	NA
FBgn0000287	3.32786	4.8869	1.22004	4.00553	6.18792e-05	9.41408e-05	2L	salr
FBgn0261648	934.225	10.549	0.546208	19.3132	4.16129e-83	5.54294e-82	2L	salm
FBgn0032361	76.0561	0.593551	0.163435	3.63172	0.000281538	0.000406878	2L	CG6488
FBgn0032363	1040.26	-1.34536	0.0771157	-17.446	3.69146e-68	3.75339e-67	2L	Dlg5
FBgn0028490	434.774	0.984957	0.106429	9.25463	2.14972e-20	7.21116e-20	2L	CG31705
FBgn0015400	4.16545	5.78327	1.12299	5.14989	2.60645e-07	4.66034e-07	2L	kek2
FBgn0032374	106.292	-7.38128	0.599161	-12.3194	7.12581e-35	3.70291e-34	2L	CG14931
FBgn0032375	4.37938	4.62328	1.20073	3.85038	0.000117934	0.000175682	2L	CG14932
FBgn0032377	118.896	6.22516	0.345104	18.0385	9.71991e-73	1.07294e-71	2L	CG14937
FBgn0020309	716.744	-2.81737	0.212872	-13.2351	5.50536e-40	3.26293e-39	2L	crol
FBgn0032378	618.363	0.659658	0.0880018	7.49595	6.58175e-14	1.69375e-13	2L	CycY
FBgn0264815	2.25413	4.39193	1.16544	3.76846	0.000164259	0.000241933	2L	Pde1c
FBgn0000588	446.223	-0.211756	0.0662771	-3.19501	0.00139827	0.0019115	2L	esc
FBgn0032388	816.011	1.62997	0.0706607	23.0675	9.82226e-118	2.18695e-116	2L	CG6686
FBgn0085192	68.3164	0.840313	0.141396	5.94299	2.79864e-09	5.62133e-09	2L	CG34163
FBgn0261266	183.403	0.812382	0.126662	6.41378	1.41952e-10	3.07529e-10	2L	zuc
FBgn0032391	46.8407	-2.01648	0.295098	-6.83327	8.29994e-12	1.92529e-11	2L	escl
FBgn0051866	18.2304	0.823272	0.299194	2.75164	0.00592984	0.00769592	2L	Ada1-2
FBgn0051865	4.75328	1.44056	0.605672	2.37845	0.0173858	0.0215404	2L	Ada1-1
FBgn0032395	569.851	0.782195	0.0732252	10.682	1.23522e-26	5.10547e-26	2L	CG6734
FBgn0010497	462.262	-5.63304	0.160118	-35.1806	3.95749e-271	4.58417e-269	2L	dmGlut
FBgn0042126	7.82012	6.15316	0.984529	6.24985	4.10836e-10	8.6527e-10	2L	CG18788
FBgn0032397	367.526	-2.16171	0.0956455	-22.6013	4.20824e-113	8.77211e-112	2L	Tom70
FBgn0032398	490.401	0.915129	0.0730411	12.529	5.18406e-36	2.78727e-35	2L	CG6766
FBgn0032399	12.8732	0.868165	0.486521	1.78444	0.0743529	0.0868415	2L	CG6785
FBgn0032400	248.583	-5.6357	0.32099	-17.5572	5.23665e-69	5.39646e-68	2L	CG6770
FBgn0032401	65.6239	2.19496	0.178251	12.3138	7.63011e-35	3.95823e-34	2L	Plzf
FBgn0032402	2.99095	2.44479	0.870662	2.80797	0.00498549	0.00650909	2L	CG14945
FBgn0028425	467.228	-0.592513	0.198107	-2.99088	0.00278176	0.00371565	2L	JhI-21
FBgn0027505	457.005	1.44023	0.0889397	16.1933	5.62264e-59	4.75974e-58	2L	Rab3-GAP
FBgn0032405	13.2427	7.51155	1.08325	6.93426	4.08364e-12	9.62384e-12	2L	firl
FBgn0032406	3.44488	5.57481	1.13853	4.89651	9.75539e-07	1.68373e-06	2L	CG14947
FBgn0003145	529.14	9.63717	0.823066	11.7089	1.1481e-31	5.5093e-31	2L	prd
FBgn0032407	278.027	0.816545	0.103002	7.9275	2.23608e-15	6.143e-15	2L	Pex19
FBgn0032408	224.908	0.658184	0.0908875	7.24174	4.42968e-13	1.09651e-12	2L	CG6712
FBgn0028707	18.7765	1.41369	0.295835	4.77864	1.76489e-06	2.99528e-06	2L	Mt2
FBgn0032409	475.323	1.01264	0.0757484	13.3685	9.24244e-41	5.557e-40	2L	Ced-12
FBgn0029137	48.3395	1.8978	0.294485	6.44447	1.16006e-10	2.52575e-10	2L	Patsas
FBgn0027081	975.683	-0.489394	0.162329	-3.01482	0.00257129	0.00344155	2L	ThrRS
FBgn0015797	382.201	0.237674	0.111826	2.1254	0.0335532	0.0405876	2L	Rab6
FBgn0051760	1.98601	4.06461	1.26819	3.20504	0.00135042	0.0018494	2L	CG31760
FBgn0032420	130.777	-0.910324	0.162831	-5.5906	2.26291e-08	4.32766e-08	2L	CG6583
FBgn0032421	309.434	0.896143	0.111361	8.04721	8.47027e-16	2.36604e-15	2L	crok
FBgn0000114	3767.54	-6.36918	0.184328	-34.5534	1.26519e-261	1.33077e-259	2L	bru1
FBgn0051759	93.7015	-2.50158	0.244971	-10.2117	1.75683e-24	6.76062e-24	2L	CG31759
FBgn0262475	50.9721	7.69024	1.02275	7.5192	5.51132e-14	1.42308e-13	2L	bru2
FBgn0032428	11.6266	6.70809	0.963429	6.96273	3.33743e-12	7.91419e-12	2L	CG6405
FBgn0032429	140.497	-0.492407	0.123252	-3.99514	6.46563e-05	9.82677e-05	2L	CG5446
FBgn0032430	56.2143	0.998721	0.215547	4.63342	3.59672e-06	5.97126e-06	2L	CG6388
FBgn0032431	3.89025	4.47921	1.1611	3.85774	0.000114438	0.000170669	2L	CG5435
FBgn0265298	792.701	2.36205	0.0849157	27.8164	2.7438e-170	1.12594e-168	2L	SC35
FBgn0263468	11.2536	1.81132	0.471464	3.8419	0.000122086	0.000181719	2L	snoRNA:SC35-a
FBgn0263469	3.35465	1.39321	0.714444	1.95006	0.0511695	0.0608435	2L	snoRNA:SC35-b
FBgn0020443	2079.02	-0.804608	0.0548591	-14.6668	1.0516e-48	7.39106e-48	2L	Elf
FBgn0032433	9.06588	4.31729	1.2057	3.58073	0.00034263	0.000492447	2L	Oatp33Ea
FBgn0259176	2142.73	0.361137	0.102359	3.52813	0.000418513	0.000597381	2L	bun
FBgn0051858	4.92848	6.08057	1.07703	5.64571	1.64503e-08	3.16387e-08	2L	t-cup
FBgn0085424	155.64	9.91746	1.10803	8.95051	3.53859e-19	1.13699e-18	2L	nub
FBgn0004394	306.52	10.3697	0.915541	11.3263	9.72339e-30	4.42901e-29	2L	pdm2
FBgn0032444	1186.21	-1.22711	0.0758759	-16.1726	7.87264e-59	6.65213e-58	2L	CG5525
FBgn0032445	60.9005	-0.749884	0.156247	-4.79936	1.59177e-06	2.70748e-06	2L	CG6153
FBgn0032446	35.511	-0.960348	0.207583	-4.62634	3.72192e-06	6.17017e-06	2L	CG5780
FBgn0032447	2.8195	-2.4343	0.92954	-2.61882	0.00882343	0.0112644	2L	PICK1
FBgn0032449	34.0025	-5.16963	0.489752	-10.5556	4.78532e-26	1.93763e-25	2L	CG17036
FBgn0032450	419.769	-0.856433	0.111071	-7.71065	1.25175e-14	3.31829e-14	2L	CG5776
FBgn0032451	210.22	0.289807	0.104665	2.7689	0.00562467	0.00731232	2L	spict
FBgn0032452	26.2348	2.27964	0.289091	7.88553	3.13214e-15	8.52534e-15	2L	CG15484
FBgn0032453	214.858	-4.85637	0.257683	-18.8463	3.15071e-79	3.85456e-78	2L	CG6180
FBgn0032454	1877.62	1.33981	0.0730549	18.3397	3.98848e-75	4.53963e-74	2L	CG5787
FBgn0032455	782.626	1.05942	0.0548256	19.3235	3.40836e-83	4.54664e-82	2L	Pih1D1
FBgn0032456	1842.59	-0.726625	0.0525068	-13.8387	1.48899e-43	9.44263e-43	2L	MRP
FBgn0015399	13.9355	-1.75865	0.628491	-2.79821	0.00513867	0.00670048	2L	kek1
FBgn0040510	2.29073	4.24682	1.28427	3.30679	0.000943709	0.00130926	2L	ACXA
FBgn0040506	2.78478	5.25478	1.18201	4.44564	8.76323e-06	1.41358e-05	2L	ACXE
FBgn0263598	1260.07	-4.74987	0.0891092	-53.3039	0	0	2L	Vha68-2
FBgn0032465	137.808	-1.34042	0.118721	-11.2906	1.46064e-29	6.61373e-29	2L	CG12404
FBgn0265262	59.1456	3.53519	0.348667	10.1391	3.70346e-24	1.41151e-23	2L	Vha68-1
FBgn0032467	961.964	-0.285615	0.0687542	-4.15415	3.26505e-05	5.06587e-05	2L	CG9934
FBgn0028965	243.692	0.332809	0.152257	2.18584	0.0288272	0.0351215	2L	A16
FBgn0032474	240.279	-4.46209	0.162386	-27.4783	3.19349e-166	1.24887e-164	2L	DnaJ-H
FBgn0032475	1454.86	-0.200787	0.0803414	-2.49917	0.0124484	0.0156692	2L	Sfmbt
FBgn0264546	3.44399	2.60109	0.853957	3.04593	0.00231964	0.00311612	2L	CG43925
FBgn0032476	323.173	0.215566	0.0772864	2.78919	0.00528403	0.00688414	2L	CG5439
FBgn0032477	70.2091	-0.29554	0.157429	-1.87729	0.0604784	0.0713101	2L	CG5287
FBgn0051849	112.511	-0.835828	0.129249	-6.46681	1.00094e-10	2.18659e-10	2L	CG31849
FBgn0032478	1.86366	3.44458	1.26421	2.72469	0.00643628	0.00832604	2L	CG5458
FBgn0032480	484.32	-0.231878	0.0748879	-3.09633	0.00195931	0.00264996	2L	Edem2
FBgn0032481	499.704	-2.6617	0.180656	-14.7335	3.92779e-49	2.78629e-48	2L	CG16972
FBgn0032482	559.555	-0.729189	0.107949	-6.75492	1.42912e-11	3.26621e-11	2L	Pect
FBgn0032483	6.80397	2.226	0.518953	4.2894	1.79157e-05	2.82959e-05	2L	CG15482
FBgn0004191	3827.2	0.942857	0.229574	4.10699	4.00847e-05	6.17638e-05	2L	snRNA:U2:34ABa
FBgn0004192	3.91506	1.29596	0.671918	1.92875	0.0537618	0.0638016	2L	snRNA:U2:34ABb
FBgn0032485	395.745	-2.97805	0.105838	-28.1377	3.38444e-174	1.46782e-172	2L	CG9426
FBgn0032486	100.538	-0.439386	0.133284	-3.29661	0.000978601	0.00135479	2L	CG5705
FBgn0032487	109.857	1.156	0.119877	9.64324	5.25055e-22	1.85943e-21	2L	Ski6
FBgn0032488	480.949	0.952609	0.0718186	13.2641	3.73904e-40	2.22181e-39	2L	CG16812
FBgn0032489	130.446	4.44063	0.905703	4.90296	9.44015e-07	1.63117e-06	2L	CG15480
FBgn0032491	75.0701	2.2201	1.06353	2.08748	0.0368448	0.0444283	2L	CG16815
FBgn0032493	40.6129	5.44398	0.607532	8.96081	3.22303e-19	1.03779e-18	2L	Mabi
FBgn0027586	4.25781	5.21064	1.09163	4.77328	1.81246e-06	3.07372e-06	2L	CG5867
FBgn0032494	5.67349	2.65026	0.659478	4.01872	5.85156e-05	8.91717e-05	2L	CG5945
FBgn0003935	12.5325	1.51659	0.662756	2.2883	0.0221198	0.0272068	2L	snRNA:U5:34A
FBgn0032495	13.7261	6.96302	1.10911	6.27803	3.42885e-10	7.25825e-10	2L	CG16820
FBgn0051728	21.8672	8.21642	0.96518	8.51284	1.69729e-17	5.10919e-17	NA	NA
FBgn0028406	35.5909	-1.31337	0.269909	-4.86596	1.13903e-06	1.95594e-06	2L	Drep4
FBgn0032499	169.76	0.637104	0.100708	6.32623	2.5123e-10	5.36274e-10	2L	Uvrag
FBgn0051729	718.14	-1.52197	0.137595	-11.0612	1.93465e-28	8.46675e-28	2L	CG31729
FBgn0022069	1525.98	1.50463	0.0623268	24.1409	9.29503e-129	2.36274e-127	2L	Nnp-1
FBgn0032509	483.675	1.20268	0.0663947	18.114	2.46941e-73	2.76254e-72	2L	CG6523
FBgn0051852	158.023	-1.47177	0.135176	-10.8878	1.31766e-27	5.63089e-27	2L	Tap42
FBgn0032511	208.147	0.268481	0.125047	2.14705	0.0317891	0.0385556	2L	ND-B22
FBgn0032512	185.095	-0.318769	0.0930683	-3.4251	0.000614563	0.00086561	2L	CG9305
FBgn0032513	246.062	-2.59604	0.115097	-22.5553	1.19133e-112	2.45537e-111	2L	CG6565
FBgn0032514	750.976	0.617035	0.0696797	8.85531	8.34516e-19	2.64794e-18	2L	CG9302
FBgn0025724	780.814	0.528488	0.0648282	8.15213	3.57556e-16	1.01552e-15	2L	beta'COP
FBgn0032516	234.937	0.824646	0.10137	8.13501	4.1189e-16	1.16658e-15	2L	CG9293
FBgn0032517	592.466	0.932989	0.0961785	9.7006	2.99731e-22	1.0685e-21	2L	CG7099
FBgn0032518	3372.92	0.629279	0.0814918	7.72199	1.1453e-14	3.04139e-14	2L	RpL24
FBgn0032520	4.65936	5.97595	1.27172	4.6991	2.6131e-06	4.38439e-06	2L	CG10859
FBgn0032521	438.028	-0.728016	0.105597	-6.89428	5.414e-12	1.26742e-11	2L	CG7110
FBgn0263354	6.97539	5.34683	1.13935	4.69288	2.6938e-06	4.51235e-06	2L	CG42784
FBgn0032524	125.591	0.713045	0.229442	3.10773	0.00188529	0.00255362	2L	CG9267
FBgn0023407	798.537	-2.55542	0.170032	-15.0291	4.73433e-51	3.5137e-50	2L	B4
FBgn0053640	5.24035	4.9259	1.05236	4.68082	2.85724e-06	4.77563e-06	2L	CG33640
FBgn0053641	5.21944	5.53095	1.0839	5.10284	3.34594e-07	5.94551e-07	2L	CG33641
FBgn0053642	2.12068	4.22825	1.39771	3.02512	0.00248532	0.00333086	2L	CG33642
FBgn0053643	1.90196	4.06753	1.37606	2.95591	0.00311745	0.00414166	2L	CG33643
FBgn0053645	2.15455	4.80994	1.32809	3.6217	0.000292678	0.000422578	2L	CG33645
FBgn0259984	1646.73	0.789211	0.0702806	11.2294	2.92393e-29	1.31225e-28	2L	kuz
FBgn0028513	19.923	7.51808	1.01871	7.37999	1.583e-13	4.00498e-13	2L	CG9254
FBgn0028527	3.04285	4.13755	1.1885	3.48131	0.000498973	0.000707813	2L	CG18507
FBgn0024846	142.313	-1.89939	0.113059	-16.8	2.44094e-63	2.29098e-62	2L	p38b
FBgn0028932	45.0115	0.986944	0.202271	4.87931	1.06457e-06	1.83152e-06	2L	CG16890
FBgn0028539	1173.02	0.905326	0.0642767	14.0848	4.70758e-45	3.07488e-44	2L	CG31731
FBgn0028931	79.0968	0.762031	0.217576	3.50237	0.000461145	0.000656187	2L	CG16863
FBgn0028538	692.567	0.356545	0.129703	2.74893	0.00597906	0.0077565	2L	Sec71
FBgn0028658	16.6365	1.22273	0.34862	3.50733	0.000452626	0.000644466	2L	Adat1
FBgn0001965	1079.86	1.13139	0.161368	7.01126	2.36188e-12	5.64766e-12	2L	Sos
FBgn0004406	274.99	-1.50555	0.215778	-6.97733	3.00853e-12	7.14534e-12	2L	tam
FBgn0015271	423.192	0.829941	0.08369	9.91686	3.5166e-23	1.29707e-22	2L	Orc5
FBgn0026373	276.138	1.2339	0.0893698	13.8067	2.32323e-43	1.46016e-42	2L	RpII33
FBgn0260407	43.6236	-2.04732	0.247365	-8.27651	1.26841e-16	3.67432e-16	2L	mRpS23
FBgn0028509	404.669	-0.687647	0.305009	-2.25452	0.0241637	0.0296172	2L	CenG1A
FBgn0053307	5.69829	5.69109	1.07843	5.27718	1.31185e-07	2.38379e-07	2L	CG33307
FBgn0053306	2.43842	5.08741	1.15177	4.41704	1.00063e-05	1.60758e-05	2L	CG33306
FBgn0028920	2.66096	3.95757	1.1925	3.31871	0.000904336	0.00125711	2L	CG8997
FBgn0028533	1.88384	4.0312	1.15223	3.49862	0.000467678	0.000665069	2L	CG7953
FBgn0019890	1842.66	2.78043	0.10311	26.9656	3.7463e-160	1.32364e-158	2L	Smg5
FBgn0012037	507.96	9.65443	0.586991	16.4473	8.76613e-61	7.75811e-60	2L	Ance
FBgn0032535	27.8541	7.97735	0.9842	8.10541	5.25662e-16	1.48147e-15	2L	Ance-2
FBgn0032536	7.73169	5.50405	1.03063	5.34047	9.27052e-08	1.69907e-07	2L	Ance-3
FBgn0028938	12.7372	7.42104	1.04997	7.06788	1.57317e-12	3.79406e-12	2L	CG16886
FBgn0003255	9.68859	7.08971	1.01804	6.96409	3.30522e-12	7.84389e-12	2L	rk
FBgn0027348	553.797	-3.02891	0.140723	-21.5239	9.29157e-103	1.6904e-101	2L	bgm
FBgn0028519	933.702	10.4367	0.733251	14.2334	5.68214e-46	3.78713e-45	2L	hll
FBgn0028875	17.013	7.84326	0.982803	7.9805	1.45744e-15	4.02811e-15	2L	nAChRalpha5
FBgn0260011	99.6014	9.82881	1.00086	9.82037	9.2006e-23	3.34238e-22	2L	NimC4
FBgn0016930	1045.22	1.84443	0.0859217	21.4664	3.2085e-102	5.76836e-101	2L	Dyrk2
FBgn0261563	756.667	7.21018	0.361113	19.9665	1.07701e-88	1.57944e-87	2L	wb
FBgn0052971	5.6861	6.237	1.08473	5.74981	8.93447e-09	1.74401e-08	2L	CG32971
FBgn0028916	395.719	-4.8754	0.140456	-34.7112	5.34795e-264	5.89627e-262	2L	CG33090
FBgn0028530	193.565	1.302	0.135	9.64442	5.19023e-22	1.83879e-21	2L	mTTF
FBgn0262354	5.11615	4.34291	0.999028	4.34714	1.37927e-05	2.19394e-05	2L	CG43052
FBgn0261535	334.818	1.12232	0.0972764	11.5374	8.54711e-31	4.0296e-30	2L	l(2)34Fd
FBgn0015791	236.03	0.187593	0.101127	1.85503	0.0635923	0.0748274	2L	Rab14
FBgn0015546	819.512	0.181494	0.0586396	3.09508	0.00196759	0.00265998	2L	spel1
FBgn0020258	10.404	7.13565	1.11918	6.37577	1.82051e-10	3.92264e-10	2L	ppk
FBgn0004858	8.71024	4.39026	0.941604	4.66254	3.12332e-06	5.2042e-06	2L	elB
FBgn0028871	1.87332	4.63311	1.3643	3.39596	0.000683874	0.000959247	2L	Cpr35B
FBgn0005771	1280.24	11.9923	0.761954	15.7389	8.18958e-56	6.57394e-55	2L	noc
FBgn0003016	319.654	-3.86916	0.408281	-9.47669	2.62467e-21	9.07036e-21	2L	osp
FBgn0086711	414.919	-6.19939	0.211171	-29.3572	1.93466e-189	9.94613e-188	2L	mol
FBgn0040228	61.0923	1.00953	0.163909	6.15906	7.31775e-10	1.51882e-09	2L	DCTN5-p25
FBgn0261881	89.7691	0.438913	0.150004	2.92601	0.00343336	0.00454422	2L	l(2)35Be
FBgn0028926	65.5647	2.26154	0.19704	11.4776	1.7103e-30	7.98111e-30	2L	NC2beta
FBgn0261882	62.6528	0.719363	0.21365	3.36701	0.000759871	0.00106291	NA	NA
FBgn0001974	316.181	0.527307	0.133494	3.95006	7.81317e-05	0.000118023	2L	l(2)35Bd
FBgn0001977	212.956	0.193741	0.0901213	2.14978	0.0315724	0.0383029	2L	CIAPIN1
FBgn0004837	375.225	-0.289208	0.134879	-2.1442	0.0320166	0.0388058	2L	Su(H)
FBgn0000317	746.657	-2.78571	0.145125	-19.1953	4.05097e-82	5.33387e-81	2L	ck
FBgn0010422	600.743	0.498894	0.103007	4.84331	1.27693e-06	2.1866e-06	2L	TfIIS
FBgn0283442	613.049	-5.15201	0.165112	-31.2032	9.6534e-214	6.40132e-212	2L	vas
FBgn0024183	464.931	3.347	0.142397	23.5047	3.64875e-122	8.56146e-121	2L	vig
FBgn0001978	1186.3	-1.02125	0.107529	-9.49749	2.15007e-21	7.44995e-21	2L	stc
FBgn0028516	162.292	-5.80802	0.276749	-20.9866	8.69258e-98	1.45422e-96	2L	ZnT35C
FBgn0283467	248.448	-0.625697	0.121575	-5.1466	2.65252e-07	4.73994e-07	2L	Pol32
FBgn0045842	32.9802	1.6791	0.308944	5.43496	5.48088e-08	1.02108e-07	2L	yuri
FBgn0261268	1406.45	1.02545	0.0543856	18.8551	2.66831e-79	3.26877e-78	2L	Cul3
FBgn0086691	86.0918	-2.42893	0.219433	-11.0691	1.77121e-28	7.76262e-28	2L	UK114
FBgn0001981	313.334	4.33409	0.659598	6.5708	5.00446e-11	1.11479e-10	2L	esg
FBgn0001983	26.3821	5.85151	1.74565	3.35204	0.00080217	0.00112037	2L	wor
FBgn0003448	628.625	6.8778	0.895017	7.68456	1.5353e-14	4.05937e-14	2L	sna
FBgn0002524	452.542	-2.19161	0.162155	-13.5155	1.26615e-41	7.76059e-41	2L	lace
FBgn0028518	2.44084	-3.9442	1.19618	-3.29734	0.000976053	0.00135188	2L	CG18480
FBgn0010382	3507.41	-0.198215	0.0702425	-2.82186	0.00477455	0.00624349	2L	CycE
FBgn0001989	235.27	0.400596	0.134684	2.97434	0.0029362	0.00391336	2L	ND-B17
FBgn0001986	1151.73	1.37983	0.0628491	21.9546	7.82115e-107	1.49107e-105	2L	Mtr4
FBgn0001987	444.332	3.97765	0.228241	17.4274	5.11102e-68	5.18525e-67	2L	Gli
FBgn0028507	163.109	0.209193	0.102184	2.04722	0.0406368	0.0487759	2L	CG3793
FBgn0001990	296.714	0.559814	0.119578	4.68158	2.84668e-06	4.75972e-06	2L	wek
FBgn0041627	180.261	0.392474	0.190426	2.06103	0.0392997	0.0472516	2L	Ku80
FBgn0051826	2.92672	4.6464	1.19585	3.88543	0.000102149	0.000153014	2L	CG31826
FBgn0028645	10.4811	-3.41232	0.607445	-5.6175	1.93746e-08	3.71535e-08	2L	beat-Ib
FBgn0028644	2.18239	-1.78572	0.902612	-1.97839	0.0478844	0.0570783	2L	beat-Ic
FBgn0001991	25.0058	7.83675	1.06696	7.34496	2.05822e-13	5.17154e-13	2L	Ca-alpha1D
FBgn0261999	29.2438	6.90974	0.953346	7.24788	4.23335e-13	1.04928e-12	2L	CG42817
FBgn0262000	1.73461	4.48077	1.31434	3.40915	0.000651656	0.000916163	2L	CG42818
FBgn0024734	703.01	-1.84963	0.0963749	-19.192	4.31695e-82	5.66778e-81	2L	PRL-1
FBgn0028515	113.047	-2.65088	0.202833	-13.0692	4.93537e-39	2.873e-38	2L	EndoGI
FBgn0002673	480.397	-5.4093	0.165391	-32.7062	1.27433e-234	1.02293e-232	2L	twe
FBgn0028897	46.9289	-1.03308	0.206832	-4.99478	5.89034e-07	1.03143e-06	2L	CG4935
FBgn0001994	2760.56	2.22256	0.0602795	36.8709	1.35305e-297	1.96535e-295	2L	crp
FBgn0028896	6.09369	6.38258	1.08552	5.87973	4.10926e-09	8.18008e-09	2L	CG17329
FBgn0032582	2.62294	5.19004	1.11445	4.65703	3.20804e-06	5.34148e-06	2L	CG13258
FBgn0001992	7.37004	6.65558	0.998108	6.66819	2.58971e-11	5.85725e-11	2L	Cyp303a1
FBgn0028375	378.534	-0.695402	0.0836279	-8.31543	9.14186e-17	2.66849e-16	2L	heix
FBgn0028894	250.122	2.15643	0.109201	19.7472	8.4716e-87	1.20753e-85	2L	GMF
FBgn0028525	45.5377	-2.78339	0.23222	-11.986	4.20679e-33	2.08878e-32	2L	c(2)M
FBgn0011708	347.314	-0.968822	0.0755373	-12.8257	1.17658e-37	6.63801e-37	2L	Syx5
FBgn0000339	294.634	0.7305	0.0910509	8.02298	1.03208e-15	2.87593e-15	2L	cni
FBgn0001086	2168.32	1.30833	0.0475643	27.5065	1.46614e-166	5.75822e-165	2L	fzy
FBgn0000250	2559.42	0.502181	0.127152	3.94946	7.83284e-05	0.000118261	2L	cact
FBgn0014092	136.4	0.321248	0.102686	3.12846	0.00175728	0.00238659	2L	CG4278
FBgn0040984	799.59	10.3195	0.520686	19.8189	2.04354e-87	2.95425e-86	2L	CG4440
FBgn0028899	31.5631	5.38266	0.642881	8.37271	5.63064e-17	1.65625e-16	2L	CG31817
FBgn0259151	8.50248	6.27004	1.0055	6.23571	4.4972e-10	9.45849e-10	2L	CG42266
FBgn0265578	7.17841	6.6208	1.03012	6.42721	1.29965e-10	2.82161e-10	2L	CG44405
FBgn0000307	2318.32	0.337026	0.066793	5.04582	4.51574e-07	7.9683e-07	2L	chif
FBgn0028506	831.846	2.64991	0.0754329	35.1294	2.4019e-270	2.74747e-268	2L	CG4455
FBgn0025678	1731.59	1.7496	0.066564	26.2845	2.88268e-152	9.32133e-151	2L	CaBP1
FBgn0028523	921.754	4.63489	0.169384	27.3632	7.52666e-165	2.86985e-163	2L	CG5888
FBgn0020415	659.573	0.799062	0.0981277	8.14308	3.85341e-16	1.09341e-15	2L	Idgf2
FBgn0020414	90.5569	-0.711211	0.27093	-2.62507	0.00866299	0.0110657	2L	Idgf3
FBgn0005677	6.84606	6.52471	1.1062	5.89832	3.67217e-09	7.33392e-09	2L	dac
FBgn0032585	6.64277	6.51179	0.996941	6.53177	6.49965e-11	1.43702e-10	2L	CG4580
FBgn0032586	1852.9	0.858994	0.0888444	9.66852	4.10266e-22	1.45913e-21	2L	Tpr2
FBgn0032587	198.909	-2.90521	0.443612	-6.549	5.79254e-11	1.28503e-10	2L	CG5953
FBgn0051816	1.55879	3.86504	1.31993	2.92822	0.00340912	0.00451278	2L	CG31816
FBgn0259735	678.06	-1.32869	0.132633	-10.0178	1.27324e-23	4.75957e-23	2L	CG42389
FBgn0051815	10.6487	7.18212	1.24123	5.78629	7.19586e-09	1.41338e-08	2L	CG31815
FBgn0032590	16.3241	7.79422	1.13363	6.87545	6.17937e-12	1.4418e-11	2L	CG4631
FBgn0032593	2.58986	2.30805	0.903385	2.55489	0.0106221	0.0134518	2L	Trpgamma
FBgn0001185	187.462	0.665236	0.148022	4.49418	6.98392e-06	1.13416e-05	2L	her
FBgn0267347	127.416	-1.70524	0.174039	-9.79803	1.148e-22	4.15558e-22	2L	squ
FBgn0261278	1521.81	-1.67769	0.0596138	-28.1427	2.94573e-174	1.28364e-172	2L	grp
FBgn0051807	19.5269	1.94268	0.342565	5.67097	1.41989e-08	2.73949e-08	2L	CG31807
FBgn0053552	14.0385	5.8598	0.887652	6.60146	4.07115e-11	9.10659e-11	2L	CG33552
FBgn0062978	4.11355	1.60974	0.731838	2.19959	0.027836	0.0339636	2L	CG31808
FBgn0000409	1031.41	0.753303	0.0851109	8.85085	8.6858e-19	2.75412e-18	NA	NA
FBgn0027779	447.706	-1.55812	0.110505	-14.1	3.79592e-45	2.48472e-44	2L	VhaSFD
FBgn0032597	123.569	0.190384	0.108266	1.75848	0.0786662	0.0916453	2L	CG17904
FBgn0032598	39.5433	6.97708	0.757657	9.20876	3.29918e-20	1.10145e-19	2L	ChLD3
FBgn0032600	929.456	2.07021	0.0815126	25.3974	2.69127e-142	7.60117e-141	2L	BuGZ
FBgn0032602	1.8227	4.61366	1.19252	3.86883	0.000109359	0.00016336	2L	ppk17
FBgn0040260	2.3366	2.54852	1.16816	2.18166	0.0291345	0.0354629	2L	Ugt36Bc
FBgn0004797	70.5481	-4.17944	0.288306	-14.4966	1.27393e-47	8.74551e-47	2L	mdy
FBgn0022213	1739.6	-1.83491	0.0835907	-21.9511	8.45275e-107	1.60813e-105	2L	Cas
FBgn0051739	1556.08	0.417847	0.0541517	7.71623	1.1982e-14	3.17957e-14	2L	AspRS-m
FBgn0032612	4.92758	2.91995	0.681843	4.28244	1.84855e-05	2.91707e-05	2L	CG13282
FBgn0051809	1.23806	4.10842	1.2716	3.23091	0.00123396	0.00169549	2L	CG31809
FBgn0032615	2.61714	5.11755	1.36701	3.74362	0.000181391	0.000266266	2L	CG6012
FBgn0040985	49.4015	-1.847	0.283486	-6.51531	7.25389e-11	1.60068e-10	2L	CG6115
FBgn0261671	2357.67	0.470832	0.0588148	8.00533	1.19148e-15	3.30402e-15	2L	tweek
FBgn0260758	7.99666	5.55812	0.999191	5.56262	2.65753e-08	5.06215e-08	2L	CG42556
FBgn0051805	6.49348	6.45543	1.02085	6.32358	2.55579e-10	5.45303e-10	2L	CG31805
FBgn0032620	195.078	-1.28657	0.121252	-10.6107	2.65762e-26	1.08571e-25	2L	CG12288
FBgn0026150	745.28	0.861445	0.069292	12.4321	1.74982e-35	9.19736e-35	2L	ApepP
FBgn0032629	256.618	10.1122	0.910792	11.1027	1.21738e-28	5.35846e-28	2L	beat-IIIc
FBgn0032633	1078.47	1.43939	0.0921741	15.616	5.66166e-55	4.5052e-54	2L	Lrch
FBgn0020503	511.294	-1.48058	0.139378	-10.6228	2.33393e-26	9.57321e-26	2L	CLIP-190
FBgn0032634	195.621	1.22092	0.130834	9.33185	1.04043e-20	3.52628e-20	2L	Rpb11
FBgn0032635	743.953	0.938448	0.0838936	11.1862	4.7658e-29	2.1243e-28	2L	CG15141
FBgn0051803	6.30941	6.44657	1.03747	6.21376	5.17305e-10	1.085e-09	2L	CG31803
FBgn0011274	1.94739	2.81384	1.15314	2.44016	0.0146808	0.0183505	2L	Dif
FBgn0260632	316.285	-5.99556	0.214745	-27.9195	1.54708e-171	6.46454e-170	2L	dl
FBgn0000183	799.352	-4.49434	0.241372	-18.62	2.2132e-77	2.62344e-76	2L	BicD
FBgn0032640	558.385	0.782663	0.0871133	8.98442	2.60091e-19	8.40429e-19	2L	Sgt
FBgn0027885	1461.01	2.79107	0.058438	47.7612	0	0	2L	Aac11
FBgn0024689	373.283	-0.357147	0.122348	-2.9191	0.00351047	0.00464358	2L	fws
FBgn0032642	59.6021	-0.492798	0.170088	-2.89731	0.00376382	0.00496937	2L	CG5110
FBgn0032643	779.057	0.232175	0.0827703	2.80506	0.00503078	0.00656542	2L	GCS2beta
FBgn0032644	100.531	-0.372079	0.168096	-2.21349	0.0268637	0.0328167	2L	CG5131
FBgn0003187	561.236	-5.96851	0.160099	-37.28	3.4599e-304	5.65386e-302	2L	qua
FBgn0032646	223.883	-1.09881	0.124732	-8.80942	1.25797e-18	3.97365e-18	2L	CG6412
FBgn0013810	40.6632	-0.769938	0.306783	-2.50972	0.0120827	0.0152362	2L	Dhc36C
FBgn0032647	0.953709	2.38043	1.31061	1.81628	0.0693281	0.0812944	2L	CG15143
FBgn0032651	1.10104	3.28208	1.34857	2.43374	0.0149435	0.018656	2L	Oli
FBgn0015609	1387.49	7.80948	0.443497	17.6089	2.10626e-69	2.18036e-68	2L	CadN
FBgn0262018	58.6486	9.64282	1.04349	9.24094	2.44331e-20	8.18402e-20	2L	CadN2
FBgn0023096	28.8075	5.33397	0.594622	8.97035	2.95574e-19	9.53401e-19	2L	btv
FBgn0032656	178.834	-1.20853	0.167175	-7.22915	4.86026e-13	1.20044e-12	2L	CG5674
FBgn0032666	10.8941	0.977762	0.429435	2.27686	0.0227947	0.0280067	2L	CG5758
FBgn0001301	1587.96	1.85715	0.101246	18.343	3.75659e-75	4.28102e-74	2L	kel
FBgn0041184	546.717	9.1656	0.453958	20.1904	1.18849e-90	1.79469e-89	2L	Socs36E
FBgn0032668	13.6164	7.53027	0.95791	7.86114	3.80639e-15	1.0336e-14	2L	CG17681
FBgn0032669	11.3355	7.26132	0.974689	7.44988	9.34236e-14	2.38738e-13	2L	CG15155
FBgn0032670	10.7617	2.48927	0.445758	5.58435	2.34579e-08	4.48243e-08	2L	CG5783
FBgn0032671	151.578	0.597992	0.113378	5.27431	1.33259e-07	2.42051e-07	2L	CG7200
FBgn0261804	4.12523	4.6067	1.23934	3.71706	0.000201556	0.000294404	2L	CG42750
FBgn0000636	10.4727	3.17401	0.668718	4.7464	2.07067e-06	3.49865e-06	2L	Fas3
FBgn0011559	3.57755	4.45718	1.14122	3.90563	9.39793e-05	0.000141169	2L	Acp36DE
FBgn0261597	5951.6	0.815302	0.102091	7.98603	1.39358e-15	3.85394e-15	2L	RpS26
FBgn0086707	1906.92	1.50348	0.0612088	24.5631	3.13524e-133	8.26819e-132	2L	ncm
FBgn0032679	444.337	0.538344	0.260291	2.06824	0.0386175	0.0464801	NA	NA
FBgn0032681	375.277	10.6365	0.851636	12.4895	8.51865e-36	4.53486e-35	2L	CG10283
FBgn0032682	148.397	10.3995	0.948005	10.9698	5.33622e-28	2.30774e-27	2L	grnd
FBgn0032683	46.2256	6.86836	0.707835	9.70334	2.91794e-22	1.04183e-21	2L	kon
FBgn0085370	834.142	-3.29072	0.154955	-21.2366	4.38274e-100	7.66854e-99	2L	Pde11
FBgn0032688	688.706	0.555658	0.0649724	8.55222	1.20748e-17	3.65278e-17	2L	CG15160
FBgn0003270	10.7709	-2.78885	1.33409	-2.09045	0.0365771	0.0441171	2L	amos
FBgn0032689	557.893	-1.95145	0.143329	-13.6152	3.25292e-42	2.01268e-41	2L	CG10413
FBgn0032690	542.111	1.70086	0.0725402	23.4472	1.41207e-121	3.288e-120	2L	CG10333
FBgn0032691	239.456	2.18103	0.129794	16.8037	2.29113e-63	2.1548e-62	2L	Atac2
FBgn0032692	6.28471	6.42107	1.03047	6.23119	4.62912e-10	9.72924e-10	2L	CG15161
FBgn0032694	303	2.41019	0.292414	8.24239	1.68802e-16	4.85605e-16	2L	MESR3
FBgn0032693	190.85	8.339	0.799668	10.4281	1.84603e-25	7.35117e-25	2L	Cyp310a1
FBgn0263079	2.84706	5.34858	1.13461	4.71402	2.42876e-06	4.08559e-06	2L	CG43338
FBgn0261349	16.9079	5.4196	0.738754	7.33614	2.19846e-13	5.51636e-13	2L	Mst36Fb
FBgn0086681	21.0704	5.44383	0.669717	8.12855	4.34442e-16	1.22893e-15	2L	Mst36Fa
FBgn0086909	78.0853	0.79986	0.183858	4.35043	1.35869e-05	2.16195e-05	2L	CG31751
FBgn0015553	603.472	-1.06494	0.0675302	-15.7698	5.02025e-56	4.05833e-55	2L	tos
FBgn0005617	1519.99	-0.96172	0.0783361	-12.2768	1.20619e-34	6.22554e-34	2L	msl-1
FBgn0032698	284.264	-0.540222	0.103898	-5.19954	1.9978e-07	3.59243e-07	2L	CG10336
FBgn0032699	182.39	-2.10094	0.214092	-9.81326	9.87245e-23	3.58077e-22	2L	CG10383
FBgn0032701	327.516	1.88274	0.0996905	18.8858	1.49209e-79	1.8377e-78	2L	CG10341
FBgn0032702	520.41	1.19477	0.0808502	14.7776	2.0431e-49	1.45838e-48	2L	CG10376
FBgn0032703	108.285	-0.288022	0.152138	-1.89316	0.058336	0.0689083	2L	CG10343
FBgn0032704	217.67	-2.29452	0.109995	-20.8603	1.22943e-96	2.01983e-95	2L	Jwa
FBgn0025608	541.8	-0.287334	0.110447	-2.60156	0.00928006	0.0118226	2L	Faf2
FBgn0032705	515.34	-1.58205	0.0859785	-18.4005	1.30204e-75	1.49497e-74	2L	Grip71
FBgn0032706	13.0676	5.37305	0.849732	6.32323	2.56152e-10	5.46398e-10	2L	Irk3
FBgn0045852	240.563	9.89801	1.12747	8.77896	1.64997e-18	5.19397e-18	2L	ham
FBgn0032713	5.37827	-1.57754	0.647914	-2.4348	0.0149002	0.018607	2L	CG17323
FBgn0027070	227.428	-3.18143	0.164201	-19.3753	1.24835e-83	1.67502e-82	2L	CG17322
FBgn0051752	2.64764	5.17035	1.32216	3.91053	9.20924e-05	0.000138403	2L	CG31752
FBgn0053120	4.24381	5.28954	1.17569	4.49908	6.82466e-06	1.10987e-05	2L	CG33120
FBgn0032721	802.798	-0.661744	0.10167	-6.50873	7.57868e-11	1.66954e-10	2L	CG10602
FBgn0032720	51.4095	0.336844	0.187278	1.79863	0.0720774	0.0843443	2L	mRpL13
FBgn0003896	267.338	9.74134	0.797765	12.2108	2.72274e-34	1.39039e-33	2L	tup
FBgn0032723	777.485	-0.462682	0.0689409	-6.71129	1.92913e-11	4.37835e-11	2L	ssp3
FBgn0032724	154.666	-1.48039	0.124445	-11.8959	1.24305e-32	6.1124e-32	2L	CG10428
FBgn0032725	289.054	0.535325	0.12089	4.42819	9.50272e-06	1.52963e-05	2L	Nedd8
FBgn0032727	12.1431	4.11402	0.855791	4.80727	1.53008e-06	2.60498e-06	2L	CG10623
FBgn0032728	448.182	1.7737	0.0933658	18.9973	1.79623e-80	2.25168e-79	2L	Tango6
FBgn0032729	169.058	1.3784	0.15491	8.89806	5.68324e-19	1.81463e-18	2L	CG10639
FBgn0032731	138.096	-2.08098	0.170227	-12.2247	2.29347e-34	1.17184e-33	2L	Swip-1
FBgn0032732	89.5846	-0.73488	0.142421	-5.15992	2.47061e-07	4.42092e-07	2L	CG15168
FBgn0032733	3.04434	5.34061	1.09194	4.89092	1.00368e-06	1.72969e-06	2L	CG15170
FBgn0051792	28.4425	8.59904	1.03414	8.31516	9.16314e-17	2.673e-16	2L	CG31792
FBgn0051793	156.139	-1.32331	0.119931	-11.0339	2.62344e-28	1.14429e-27	2L	CG31793
FBgn0086710	2428.11	0.879095	0.117944	7.4535	9.08935e-14	2.32402e-13	2L	RpL30
FBgn0086039	1.50832	2.94104	1.32065	2.22696	0.0259498	0.0317512	2L	snoRNA:Me28S-A2113
FBgn0032741	1.34791	3.60774	1.31826	2.73673	0.00620524	0.00803511	2L	Sidpn
FBgn0001202	351.098	0.561108	0.108496	5.17171	2.31966e-07	4.1573e-07	2L	hook
FBgn0051800	101.072	2.25293	0.151213	14.8991	3.34149e-50	2.4249e-49	2L	CG31800
FBgn0086442	769.573	-0.815256	0.0775767	-10.509	7.8492e-26	3.15866e-25	2L	mib2
FBgn0002022	438.48	0.87237	0.114389	7.62633	2.41537e-14	6.34233e-14	2L	Catsup
FBgn0032744	51.3175	2.17329	0.227921	9.53529	1.49466e-21	5.21053e-21	2L	Ttc19
FBgn0263198	1404.77	1.74461	0.0578325	30.1666	6.50484e-200	3.79145e-198	2L	Acn
FBgn0002021	129.089	-1.2919	0.110845	-11.655	2.1643e-31	1.03423e-30	2L	l(2)37Bb
FBgn0261396	860.068	-1.11346	0.0650504	-17.1169	1.11038e-65	1.09024e-64	2L	Rpn3
FBgn0032748	1135.3	-1.74904	0.0865406	-20.2106	7.89929e-91	1.19878e-89	2L	CG10492
FBgn0032749	2.4527	1.66115	0.85671	1.93899	0.0525026	0.0623719	2L	Phlpp
FBgn0032750	79.6316	-0.399115	0.22942	-1.73967	0.0819164	0.0953226	2L	CG10495
FBgn0032752	387.955	0.24174	0.0885628	2.72959	0.0063414	0.00820677	2L	CG10702
FBgn0000075	59.7271	7.55782	0.751951	10.0509	9.09892e-24	3.41527e-23	2L	amd
FBgn0002036	42.6682	-3.36016	0.31278	-10.7429	6.39951e-27	2.6704e-26	2L	CG10561
FBgn0002031	603.737	-3.29294	0.112697	-29.2194	1.09942e-187	5.49771e-186	2L	l(2)37Cc
FBgn0086444	235.971	0.529478	0.0920356	5.75297	8.76881e-09	1.71387e-08	2L	l(2)37Cb
FBgn0086445	103.985	-1.35646	0.182305	-7.44064	1.00195e-13	2.55542e-13	2L	l(2)37Cd
FBgn0086443	439.311	-1.33906	0.10312	-12.9854	1.48127e-38	8.52521e-38	2L	AsnRS
FBgn0086446	73.1994	0.86818	0.162203	5.35242	8.67834e-08	1.59373e-07	2L	DCTN6-p27
FBgn0086447	20.2333	1.06952	0.301399	3.54853	0.000387393	0.000554518	2L	l(2)37Cg
FBgn0032763	106.191	-1.37876	0.12985	-10.6181	2.45442e-26	1.00494e-25	2L	CG17568
FBgn0267726	4.01715	-3.24044	0.847061	-3.8255	0.000130505	0.000193557	2L	CG46059
FBgn0010097	288.154	-5.76334	0.221312	-26.0417	1.66941e-149	5.17857e-148	2L	gammaTub37C
FBgn0010309	358.182	-2.03506	0.11324	-17.9712	3.27338e-72	3.54914e-71	2L	pigeon
FBgn0015380	320.115	10.4126	0.853789	12.1958	3.27408e-34	1.66822e-33	2L	drl
FBgn0032768	0.980013	3.0295	1.38919	2.18077	0.0292004	0.0355337	2L	CG17564
FBgn0024245	1186.75	2.99589	0.109418	27.3802	4.72406e-165	1.83177e-163	2L	dnt
FBgn0032774	3.34174	2.74688	1.16497	2.35789	0.0183792	0.0227342	2L	CG17549
FBgn0032775	145.347	-6.0335	0.324937	-18.5682	5.8127e-77	6.82824e-76	2L	CG17544
FBgn0032779	18.6989	-4.63778	0.577776	-8.02694	9.99308e-16	2.78716e-15	2L	CG16771
FBgn0032781	141.609	-0.864242	0.217905	-3.96614	7.3045e-05	0.00011054	2L	RtcB
FBgn0032782	59.6319	-1.65823	0.262015	-6.32876	2.47144e-10	5.28291e-10	2L	Rab9
FBgn0032783	547.724	-4.52305	0.122751	-36.8475	3.20896e-297	4.58831e-295	2L	CG10237
FBgn0003346	1737.07	1.36769	0.0625262	21.8739	4.60342e-106	8.66788e-105	2L	RanGAP
FBgn0024230	166.784	-0.41111	0.145738	-2.82088	0.00478916	0.0062599	2L	Hs2st
FBgn0003732	9730.42	1.37555	0.0607227	22.653	1.30462e-113	2.75717e-112	NA	NA
FBgn0032785	4.35988	4.7232	1.1607	4.06925	4.71639e-05	7.22943e-05	2L	CG10026
FBgn0032787	83.4574	1.15042	0.168736	6.81787	9.23988e-12	2.13628e-11	2L	CG10195
FBgn0032789	2.71862	1.56416	0.780273	2.00464	0.0450017	0.0538385	2L	CG13083
FBgn0032790	47.1605	-1.74847	0.245084	-7.13416	9.7378e-13	2.36556e-12	2L	CG10194
FBgn0032793	57.7937	3.08162	0.233549	13.1947	9.41206e-40	5.55676e-39	2L	CG10189
FBgn0002044	1315.73	-1.52059	0.060762	-25.0253	3.24202e-138	8.82967e-137	2L	swm
FBgn0040268	369.808	-0.778972	0.141439	-5.50746	3.64054e-08	6.86615e-08	2L	Top3alpha
FBgn0032796	1232.39	0.440879	0.0889519	4.95637	7.18208e-07	1.25116e-06	2L	CG10188
FBgn0032798	11.6986	4.52643	0.869007	5.20874	1.90123e-07	3.42483e-07	2L	CG10132
FBgn0032799	84.7275	1.15917	0.195472	5.93009	3.02762e-09	6.07449e-09	2L	CG10166
FBgn0032800	14.9729	2.7889	0.402515	6.92867	4.24806e-12	9.98819e-12	2L	CG10137
FBgn0032801	77.8522	1.23562	0.146977	8.40692	4.20935e-17	1.24565e-16	2L	CG10165
FBgn0053116	827.154	0.731331	0.0833836	8.77068	1.77583e-18	5.58442e-18	2L	CG33116
FBgn0051697	7.2333	6.63602	0.989953	6.70337	2.03667e-11	4.62126e-11	2L	CG31697
FBgn0032803	1.31407	4.13282	1.36416	3.02957	0.00244902	0.00328318	2L	CG13082
FBgn0003231	1309.04	-1.00344	0.0985919	-10.1777	2.49348e-24	9.55522e-24	2L	ref(2)P
FBgn0032805	6.29789	3.00553	0.646307	4.65032	3.31425e-06	5.51231e-06	2L	CG10337
FBgn0041180	173.47	1.17784	0.276519	4.25953	2.04857e-05	3.22104e-05	2L	Tep4
FBgn0032810	3.48128	4.90184	1.07854	4.54489	5.49639e-06	8.99775e-06	2L	CG13077
FBgn0005672	1120.08	3.76341	0.0784981	47.9427	0	0	2L	spi
FBgn0027949	1355.66	1.82315	0.058501	31.1644	3.24003e-213	2.11782e-211	2L	msb1l
FBgn0032811	83.6082	0.46522	0.151426	3.07226	0.00212446	0.00286444	2L	CG10268
FBgn0032812	329.28	0.377669	0.104718	3.60652	0.000310326	0.000447353	2L	Hakai
FBgn0032814	151.176	-1.11197	0.129774	-8.56854	1.04804e-17	3.17887e-17	2L	CG10366
FBgn0000464	48.1751	0.869326	0.224536	3.87166	0.000108096	0.000161578	2L	Lar
FBgn0032815	267.969	-1.90517	0.123414	-15.4372	9.19881e-54	7.21941e-53	2L	CG10462
FBgn0032816	127.898	0.902327	0.129961	6.94305	3.83719e-12	9.05938e-12	2L	Nf-YB
FBgn0032817	582.36	-4.25179	0.179385	-23.7021	3.43033e-124	8.30447e-123	2L	CG10631
FBgn0032818	175.1	0.301237	0.108288	2.78182	0.00540546	0.00703833	2L	CG10628
FBgn0032819	151.611	1.18881	0.126352	9.40875	5.02069e-21	1.72076e-20	2L	CG10463
FBgn0032821	1277.92	-0.334768	0.102985	-3.25065	0.0011514	0.00158609	2L	CdGAPr
FBgn0032822	48.3252	1.42569	0.201707	7.06811	1.57056e-12	3.78914e-12	2L	CG10466
FBgn0004811	496.668	0.64455	0.072402	8.90238	5.46622e-19	1.74778e-18	2L	fs(2)ltoPP43
FBgn0263873	196.996	7.47518	0.450338	16.599	7.08382e-62	6.42458e-61	2L	sick
FBgn0003931	275.981	0.881098	0.344996	2.55394	0.0106512	0.0134849	2L	snRNA:U4:38AB
FBgn0043022	4.64671	1.68063	0.829067	2.02713	0.0426492	0.0511042	2L	snRNA:U5:38ABa
FBgn0003923	17.9215	1.08481	0.418071	2.59479	0.00946476	0.0120445	2L	snRNA:U2:38ABb
FBgn0003922	52.9568	1.01746	0.398636	2.55234	0.0107002	0.0135432	2L	snRNA:U2:38ABa
FBgn0043021	1.1298	3.28353	1.34511	2.44108	0.0146435	0.0183089	2L	snRNA:U5:38ABb
FBgn0032827	7.25914	6.65398	1.01657	6.54553	5.92837e-11	1.31453e-10	2L	CG10481
FBgn0053117	1.95638	4.09415	1.37593	2.97555	0.00292467	0.00389857	2L	Victoria
FBgn0032833	783.839	0.746364	0.08902	8.38422	5.10618e-17	1.50391e-16	2L	COX4
FBgn0014000	2.47618	3.13727	1.29652	2.41976	0.0155308	0.0193601	2L	Hf
FBgn0014127	910.501	0.167278	0.0795129	2.10379	0.0353971	0.0427559	2L	barr
FBgn0019686	1329.93	-1.81052	0.0792667	-22.8408	1.80309e-115	3.90074e-114	2L	lok
FBgn0003978	323.643	1.84198	0.0997274	18.4702	3.58838e-76	4.15136e-75	2L	vls
FBgn0045064	69.2509	3.79156	0.354961	10.6816	1.24101e-26	5.1271e-26	2L	bwa
FBgn0032843	16.8371	7.839	0.947096	8.27688	1.26448e-16	3.66412e-16	2L	CG10730
FBgn0003141	264.06	1.16395	0.101982	11.4133	3.58994e-30	1.66001e-29	2L	pr
FBgn0004374	969.692	1.49493	0.109535	13.648	2.07558e-42	1.29033e-41	2L	neb
FBgn0263773	234.335	-1.40088	0.390863	-3.58406	0.000338299	0.000486681	2L	fok
FBgn0032845	76.308	0.477525	0.164785	2.89787	0.00375708	0.00496119	2L	CG10747
FBgn0032846	91.5165	1.57599	0.147617	10.6762	1.31494e-26	5.42273e-26	2L	CG10721
FBgn0032847	79.1972	0.500553	0.164456	3.04369	0.00233698	0.00313804	2L	Taf13
FBgn0032848	355.016	2.43637	0.159626	15.263	1.3487e-52	1.03367e-51	2L	nesd
FBgn0032849	136.292	0.532571	0.126227	4.21915	2.45221e-05	3.83658e-05	2L	mRpS18B
FBgn0032850	12.0457	2.9623	0.506631	5.84705	5.00373e-09	9.9175e-09	2L	Kua
FBgn0003475	601.231	-4.79409	0.162392	-29.5217	1.51476e-191	8.10617e-190	2L	spir
FBgn0011638	465.932	-0.565791	0.171673	-3.29574	0.000981623	0.00135856	2L	La
FBgn0015803	640.288	0.458172	0.0890548	5.14483	2.6776e-07	4.78382e-07	2L	RtGEF
FBgn0086040	1.40788	3.65198	1.27567	2.86278	0.00419936	0.00552052	2L	snoRNA:Me28S-A3365
FBgn0032857	1.93729	4.03578	1.41326	2.85565	0.00429482	0.00564017	2L	CG10947
FBgn0032858	123.527	0.961316	0.122864	7.82422	5.10799e-15	1.37926e-14	2L	CG10949
FBgn0032859	1621.75	-0.726869	0.113532	-6.40233	1.53027e-10	3.30974e-10	2L	Arpc2
FBgn0083038	1.74704	4.49635	1.20943	3.71776	0.000201001	0.00029364	2L	snoRNA:Psi18S-525a
FBgn0263355	194.462	-4.83903	0.188277	-25.7017	1.11959e-145	3.30495e-144	2L	CG31688
FBgn0051687	1.29926	-2.84378	1.17185	-2.42675	0.0152349	0.0190094	2L	CG31687
FBgn0032864	275.818	2.54713	0.610297	4.1736	2.99826e-05	4.66458e-05	2L	CG2493
FBgn0032869	2.41948	4.43876	1.30131	3.411	0.000647251	0.000910249	2L	CG17470
FBgn0016054	339.383	-1.17578	0.193388	-6.0799	1.20259e-09	2.46635e-09	2L	phr6-4
FBgn0032870	230.495	-0.723256	0.0840446	-8.60562	7.59058e-18	2.31924e-17	2L	CG2608
FBgn0259936	62.8425	0.353391	0.177722	1.98844	0.0467628	0.0558431	2L	Uhg3
FBgn0042133	1.89218	3.51658	1.18963	2.95603	0.00311631	0.00414075	2L	CG18810
FBgn0032871	40.1794	1.74534	0.22486	7.76187	8.36876e-15	2.23991e-14	2L	CG2611
FBgn0261787	525.93	-2.53354	0.117447	-21.5719	3.29981e-103	6.05141e-102	2L	brun
FBgn0032873	249.838	-0.88024	0.161627	-5.44611	5.14844e-08	9.60909e-08	2L	CG2614
FBgn0051678	570.56	-0.54902	0.0778151	-7.05544	1.72055e-12	4.13683e-12	2L	CG31678
FBgn0086657	405.78	0.377439	0.0695938	5.42345	5.84581e-08	1.08663e-07	2L	IKKepsilon
FBgn0032876	746.325	-3.05101	0.227177	-13.4301	4.02617e-41	2.43512e-40	2L	Cen
FBgn0032877	135.379	0.749513	0.113113	6.62622	3.44392e-11	7.72814e-11	2L	CG2617
FBgn0014859	4.15617	4.62108	1.04831	4.40813	1.04267e-05	1.67219e-05	2L	Hr38
FBgn0032879	9.36842	6.42885	1.04891	6.12907	8.83965e-10	1.82353e-09	2L	CarT
FBgn0262743	3325.16	-0.987142	0.0591583	-16.6865	1.64435e-62	1.50625e-61	2L	Fs(2)Ket
FBgn0032882	180.981	-1.37486	0.1171	-11.741	7.85976e-32	3.79549e-31	2L	Ns4
FBgn0032883	256.239	-0.782333	0.152253	-5.13836	2.77139e-07	4.94656e-07	2L	CG9323
FBgn0011202	896.367	0.58858	0.0535329	10.9947	4.05103e-28	1.75775e-27	2L	dia
FBgn0000251	705.61	-3.65921	0.571463	-6.40322	1.52134e-10	3.29121e-10	2L	cad
FBgn0250785	183.777	-0.814138	0.195628	-4.16167	3.15923e-05	4.90501e-05	2L	vari
FBgn0032886	510.527	0.258634	0.0880825	2.93627	0.00332185	0.00440236	2L	CG9328
FBgn0032889	52.515	-2.10938	0.400655	-5.26484	1.40313e-07	2.5451e-07	2L	CG9331
FBgn0032891	5.65932	4.34411	1.70378	2.54969	0.0107818	0.0136408	2L	Oseg5
FBgn0032901	21.694	2.30177	0.428539	5.3712	7.82129e-08	1.44183e-07	2L	sky
FBgn0266369	295.771	-1.33073	0.24164	-5.5071	3.648e-08	6.8788e-08	2L	Mtp
FBgn0032906	506.81	-0.51372	0.0956444	-5.37114	7.82412e-08	1.44206e-07	2L	RPA2
FBgn0032907	121.653	-1.77445	0.140561	-12.6241	1.55585e-36	8.44961e-36	2L	CG9272
FBgn0032908	9.08608	5.75381	0.985134	5.84063	5.2003e-09	1.0296e-08	2L	CG9270
FBgn0250867	292.935	2.13304	0.158609	13.4484	3.14666e-41	1.90569e-40	2L	CG42238
FBgn0010395	13.7401	0.864549	0.451406	1.91524	0.0554622	0.0656833	2L	Itgbn
FBgn0032910	147.243	-5.54261	0.273019	-20.3012	1.25516e-91	1.91753e-90	2L	CG9265
FBgn0032914	1.5582	3.74758	1.21071	3.09536	0.00196572	0.00265812	2L	CG14397
FBgn0032915	954.638	0.70752	0.0660845	10.7063	9.50861e-27	3.94082e-26	NA	NA
FBgn0083972	6.45456	6.47032	1.03933	6.22549	4.8005e-10	1.00848e-09	2L	CG34136
FBgn0040297	1320.13	4.57535	0.132039	34.6514	4.25431e-263	4.58014e-261	2L	Nhe2
FBgn0023388	829.171	0.783853	0.0904642	8.66478	4.52392e-18	1.39624e-17	2L	Dap160
FBgn0032919	432.442	0.727184	0.0908854	8.00111	1.23302e-15	3.41506e-15	2L	CG9253
FBgn0086251	577.137	-5.4319	0.160824	-33.7755	4.5108e-250	4.34508e-248	2L	del
FBgn0024371	657.953	0.407532	0.106467	3.82779	0.000129299	0.000191862	2L	E2f2
FBgn0032921	56.4537	0.47045	0.176247	2.66926	0.00760178	0.00976883	2L	Mpp6
FBgn0032922	41.8793	0.391701	0.191085	2.04988	0.040376	0.0484947	2L	CG9249
FBgn0032923	212.712	-0.356038	0.131965	-2.69797	0.00697636	0.00900051	2L	CG9248
FBgn0032924	332.982	-1.87182	0.1649	-11.3512	7.31435e-30	3.35507e-29	2L	Nbr
FBgn0032925	909.048	1.0038	0.0785949	12.7718	2.35595e-37	1.3154e-36	2L	CG9246
FBgn0010100	1616.34	-0.472325	0.170387	-2.77208	0.00557	0.00724464	2L	Acon
FBgn0000239	856.108	-1.76851	0.0953532	-18.5469	8.63225e-77	1.01144e-75	2L	bur
FBgn0263474	8.76689	0.839195	0.439211	1.91069	0.0560447	0.0663474	2L	scaRNA:PsiU2-38.40.42
FBgn0032929	783.545	-0.765278	0.102591	-7.4595	8.68505e-14	2.22127e-13	2L	Mcm10
FBgn0011829	20.6618	5.23922	0.823433	6.36265	1.98302e-10	4.26477e-10	2L	Ret
FBgn0051988	1.56795	2.43302	1.33593	1.82122	0.0685737	0.0804613	2L	CG31988
FBgn0032935	119.972	-0.512508	0.123664	-4.14435	3.40784e-05	5.27935e-05	2L	Atg18b
FBgn0003930	526.039	0.774289	0.35897	2.15698	0.0310075	0.0376525	2L	snRNA:U4:39B
FBgn0032934	206.065	-2.32004	0.136963	-16.9391	2.31646e-64	2.22668e-63	2L	CG8679
FBgn0051626	2.20429	4.85496	1.17334	4.13774	3.50748e-05	5.42911e-05	2L	CG31626
FBgn0261239	217.033	-2.53646	0.170547	-14.8725	4.96911e-50	3.58898e-49	2L	Hr39
FBgn0021856	243.437	1.05072	0.0825636	12.7261	4.23314e-37	2.34488e-36	2L	l(2)k14505
FBgn0041336	6.81439	6.52345	1.01039	6.45634	1.07268e-10	2.33938e-10	2L	Cyp6t2Psi
FBgn0032940	1148.08	1.06224	0.055387	19.1784	5.60276e-82	7.31395e-81	2L	Mondo
FBgn0264556	39.3237	7.92195	0.924138	8.57226	1.01477e-17	3.08203e-17	2L	Gr39a
FBgn0000370	1313.75	1.11975	0.145415	7.70036	1.35684e-14	3.59375e-14	2L	crc
FBgn0023091	2.30745	4.93055	1.46951	3.35523	0.000792995	0.00110857	2L	dimm
FBgn0032943	143.022	-2.19216	0.135677	-16.1573	1.00931e-58	8.50481e-58	2L	Tsp39D
FBgn0023090	8.99027	1.61557	0.713965	2.26281	0.0236475	0.0290117	2L	dtr
FBgn0053867	37.1737	1.09329	0.382507	2.85824	0.00426005	0.00559789	2L	His-Psi:CR33867
FBgn0051614	4.71397	4.31788	1.02056	4.23088	2.32783e-05	3.64697e-05	2L	His-Psi:CR31614
FBgn0032949	2047.04	0.886616	0.0912534	9.71599	2.57737e-22	9.2239e-22	2L	Lamp1
FBgn0016919	10.3253	5.92215	1.00044	5.91954	3.22843e-09	6.46605e-09	2L	nompB
FBgn0032955	1026.92	-0.224874	0.0994588	-2.26098	0.0237607	0.0291389	2L	CG2201
FBgn0022893	14864.9	1.45532	0.0610443	23.8405	1.27196e-125	3.12895e-124	2L	Df31
FBgn0023416	160.963	2.63942	0.194905	13.542	8.8304e-42	5.42693e-41	2L	Ac3
FBgn0032956	945.487	-0.270993	0.0762803	-3.55259	0.00038146	0.000546281	2L	Cul2
FBgn0032957	81.8903	-0.901737	0.20112	-4.48357	7.34051e-06	1.18974e-05	2L	CG2225
FBgn0000559	28197.9	0.610584	0.112777	5.41406	6.16108e-08	1.14384e-07	2L	EF2
FBgn0065100	44.6665	0.615213	0.223237	2.75587	0.00585362	0.00760347	2L	snmRNA:254
FBgn0051619	78.8885	-1.34294	0.32659	-4.11201	3.92235e-05	6.04878e-05	2L	nolo
FBgn0032961	857.196	-0.280014	0.051248	-5.4639	4.6578e-08	8.72182e-08	2L	CG1416
FBgn0051612	76.4713	-1.04808	0.222657	-4.70713	2.51223e-06	4.22134e-06	2L	CG31612
FBgn0032964	4.49569	5.91372	1.1099	5.32818	9.9202e-08	1.81487e-07	2L	CG11630
FBgn0003866	1031.56	6.65233	0.58812	11.3112	1.15521e-29	5.24112e-29	2L	tsh
FBgn0032965	1.64259	3.25422	1.42743	2.27977	0.0226211	0.0277972	2L	CG11629
FBgn0032967	2.6441	3.94301	1.32792	2.96931	0.0029847	0.00397453	2L	CG1428
FBgn0028979	14.7305	1.90821	0.790957	2.41253	0.0158421	0.0197267	2L	tio
FBgn0051601	1.63636	3.16768	1.35309	2.34108	0.0192279	0.0237424	2L	CG31601
FBgn0032972	1.83356	4.6202	1.1953	3.8653	0.000110952	0.000165686	2L	CG10834
FBgn0032973	2.448	3.10596	1.1979	2.59283	0.00951897	0.0121101	2L	CG6675
FBgn0032974	450.093	-1.07632	0.0894069	-12.0385	2.23089e-33	1.11924e-32	2L	CG3651
FBgn0261802	830.839	0.692604	0.130764	5.29659	1.17984e-07	2.14818e-07	2L	CG42748
FBgn0032979	1231.78	-0.3403	0.0845793	-4.02345	5.73517e-05	8.74418e-05	2L	Clamp
FBgn0032981	1.97222	3.39707	1.13009	3.00601	0.00264697	0.00353974	2L	CG3635
FBgn0259683	7.36232	5.43928	0.996765	5.45693	4.84441e-08	9.06013e-08	2L	Ir40a
FBgn0032987	6045.74	0.946783	0.106421	8.89656	5.76053e-19	1.83867e-18	2L	RpL21
FBgn0032988	785.805	-1.26535	0.10014	-12.6358	1.34098e-36	7.29564e-36	2L	Tif-IA
FBgn0039972	3610.99	-4.72306	0.180761	-26.1288	1.71783e-150	5.38352e-149	2L	CG17018
FBgn0064225	10103.9	0.686673	0.0950651	7.22318	5.07849e-13	1.25332e-12	2L	RpL5
FBgn0082980	10.6741	1.0839	0.479901	2.25859	0.0239086	0.0293085	2L	snoRNA:Psi28S-2996
FBgn0040009	1.46207	4.34735	1.26362	3.4404	0.000580851	0.000819387	2L	CG17490
FBgn0040011	1430.7	-0.854147	0.0726389	-11.7588	6.36249e-32	3.07896e-31	2L	Slmap
FBgn0058006	163.371	-3.71231	0.226122	-16.4173	1.43887e-60	1.26607e-59	2L	CG40006
FBgn0058439	8.97719	-1.09413	0.413234	-2.64773	0.00810336	0.0103828	2L	CG40439
FBgn0002566	544.847	0.804701	0.0933641	8.61895	6.75692e-18	2.07075e-17	2L	lt
FBgn0000384	287.612	-1.58768	0.122392	-12.9721	1.76109e-38	1.01102e-37	2L	cta
FBgn0250907	113.038	1.31988	0.271257	4.86579	1.14002e-06	1.95729e-06	2L	Cht10
FBgn0086683	304.908	-0.786887	0.170085	-4.62643	3.72031e-06	6.16861e-06	2L	Spf45
FBgn0039958	771.016	-3.22636	0.122896	-26.2528	6.63687e-152	2.12357e-150	2L	CG12567
FBgn0063368	9.85072	3.45499	0.593614	5.82027	5.87523e-09	1.15846e-08	2L	Gpb5
FBgn0267976	389.125	-1.51511	0.111218	-13.6228	2.92958e-42	1.81507e-41	2L	Tim23
FBgn0003256	353.55	-1.49159	0.170428	-8.75206	2.095e-18	6.57004e-18	2R	rl
FBgn0058191	445.085	-1.33113	0.120205	-11.0739	1.68023e-28	7.36739e-28	2R	CG40191
FBgn0267398	520.147	0.860435	0.0904466	9.51319	1.84904e-21	6.41661e-21	2R	Yeti
FBgn0262123	26.6735	1.60019	0.296536	5.39628	6.80364e-08	1.2588e-07	2R	l(2)41Ab
FBgn0267861	309.441	-0.603227	0.110432	-5.46244	4.69629e-08	8.79029e-08	2R	Maf1
FBgn0039993	333.094	-0.526238	0.149546	-3.5189	0.000433346	0.000617879	2R	CG17691
FBgn0058263	76.7148	-1.11521	0.244044	-4.56973	4.8836e-06	8.02043e-06	2R	MFS17
FBgn0085638	36.8213	-1.98282	0.388193	-5.10782	3.25902e-07	5.79768e-07	2R	CG41378
FBgn0020908	1.76807	-2.88909	1.30892	-2.20723	0.0272978	0.033338	2R	Scp1
FBgn0262124	1150.97	-1.31515	0.147962	-8.88843	6.19757e-19	1.97609e-18	2R	uex
FBgn0046706	795.695	1.04083	0.106151	9.80518	1.06951e-22	3.87607e-22	2R	Haspin
FBgn0262116	264.117	-0.244973	0.138532	-1.76835	0.0770019	0.0897714	2R	RNASEK
FBgn0262117	681.469	-1.01586	0.120819	-8.40811	4.16668e-17	1.23436e-16	2R	IntS3
FBgn0260798	435.328	0.340212	0.118627	2.86792	0.0041318	0.00543639	2R	Gprk1
FBgn0040007	1743.94	0.493103	0.150302	3.28074	0.00103533	0.00143074	2R	RpL38
FBgn0046692	293.644	-2.79965	0.156315	-17.9103	9.80047e-72	1.05017e-70	2R	Stlk
FBgn0260799	1344.55	-0.300475	0.120135	-2.50115	0.0123792	0.0155949	2R	p120ctn
FBgn0040005	315.416	-1.44266	0.147302	-9.79394	1.19548e-22	4.32232e-22	2R	CG17883
FBgn0039994	689.185	-2.08737	0.167006	-12.4988	7.58012e-36	4.04937e-35	2R	conu
FBgn0250830	533.555	0.344938	0.121443	2.84033	0.00450671	0.00590844	2R	CG12547
FBgn0261387	1327.35	0.342845	0.139127	2.46426	0.0137297	0.0172181	2R	CG17528
FBgn0033000	276.515	-0.914891	0.155365	-5.88864	3.89396e-09	7.765e-09	2R	CG14464
FBgn0033005	1284.08	-0.772615	0.171564	-4.50336	6.68889e-06	1.08876e-05	2R	CG3107
FBgn0026238	1260.85	-1.9131	0.0901392	-21.2239	5.74715e-100	1.00367e-98	2R	gus
FBgn0033010	365.689	-1.14629	0.10523	-10.8932	1.24144e-27	5.31111e-27	2R	Atf6
FBgn0053554	3612.49	0.755963	0.171575	4.40603	1.05283e-05	1.68788e-05	2R	Nipped-A
FBgn0033015	1264.99	0.564095	0.125113	4.50867	6.52348e-06	1.06259e-05	2R	d4
FBgn0261403	1605.55	0.682461	0.0999111	6.83068	8.45143e-12	1.95845e-11	2R	sxc
FBgn0033019	124.354	-0.381632	0.115862	-3.29386	0.000988211	0.00136727	2R	CG10395
FBgn0050441	1.90733	3.41551	1.29149	2.64462	0.00817818	0.0104699	2R	CG30441
FBgn0033020	4.56682	5.29542	1.04976	5.04439	4.54959e-07	8.02492e-07	2R	COX4L
FBgn0033021	2831.31	1.47628	0.0718427	20.5488	7.89205e-94	1.23877e-92	2R	CG10417
FBgn0259247	173.991	-1.44092	0.200814	-7.17542	7.20877e-13	1.76525e-12	2R	laccase2
FBgn0050440	680.326	-1.50044	0.286677	-5.23392	1.65954e-07	3.00245e-07	2R	CG30440
FBgn0050438	57.6357	-1.1459	0.326378	-3.51096	0.000446494	0.000635933	2R	CG30438
FBgn0039969	119.572	-0.556544	0.130345	-4.26978	1.95669e-05	3.08135e-05	2R	Fis1
FBgn0039970	273.216	-3.56964	0.168869	-21.1384	3.52539e-99	6.08695e-98	2R	CG17508
FBgn0027507	528.219	-0.762559	0.13261	-5.75041	8.90276e-09	1.73819e-08	2R	CG1344
FBgn0033029	1518.22	0.294097	0.0629926	4.66876	3.03022e-06	5.05551e-06	2R	Not3
FBgn0033031	11.1832	6.07778	0.963543	6.30774	2.83132e-10	6.02265e-10	2R	CG8245
FBgn0033032	183.021	0.505857	0.112833	4.48323	7.35218e-06	1.19143e-05	2R	kune
FBgn0033033	8.46161	2.43097	0.678382	3.58348	0.000339047	0.000487604	2R	scaf
FBgn0259978	1084.27	-1.41332	0.0760284	-18.5893	3.92078e-77	4.61171e-76	2R	vlc
FBgn0022288	327.895	-0.193478	0.10031	-1.92879	0.0537563	0.0638016	2R	l(2)09851
FBgn0085229	89.5237	0.639342	0.191837	3.33274	0.000859966	0.00119817	2R	CG34200
FBgn0266580	3371.35	0.743693	0.0667646	11.139	8.09962e-29	3.59281e-28	2R	Gp210
FBgn0025693	23.1342	-3.67749	0.397353	-9.25496	2.14309e-20	7.19157e-20	2R	ZnT41F
FBgn0263109	10.8684	4.72278	0.779986	6.05496	1.40453e-09	2.87215e-09	2R	CG43366
FBgn0033048	1.84842	3.98062	1.21179	3.28491	0.00102014	0.00141038	2R	CG7881
FBgn0263855	1930.29	1.25939	0.0992832	12.6848	7.17953e-37	3.94831e-36	2R	BubR1
FBgn0002774	665.747	1.81164	0.0794238	22.8097	3.67017e-115	7.88398e-114	2R	mle
FBgn0264959	1216.08	1.16641	0.0704753	16.5506	1.5852e-61	1.42778e-60	2R	Src42A
FBgn0000043	1582.4	1.22278	0.0840631	14.546	6.19157e-48	4.28262e-47	2R	Act42A
FBgn0033050	248.075	-2.45369	0.161072	-15.2335	2.12008e-52	1.61539e-51	2R	Pngl
FBgn0033051	31.574	-1.98057	0.246294	-8.04147	8.87642e-16	2.47798e-15	2R	Strica
FBgn0033052	471.824	-3.2455	0.145097	-22.3677	8.1176e-111	1.62904e-109	2R	SCAP
FBgn0033054	2.87933	4.08546	1.27784	3.19717	0.00138782	0.0018981	2R	CG14591
FBgn0033058	3.01872	4.76663	1.43297	3.3264	0.000879752	0.00122461	2R	CCHa2-R
FBgn0033059	254.755	0.857006	0.0947605	9.04392	1.51154e-19	4.91722e-19	NA	NA
FBgn0033061	6.22913	4.24596	0.841982	5.04282	4.58722e-07	8.08662e-07	2R	SmydA-5
FBgn0033062	2804.81	1.08245	0.0607467	17.8191	5.02432e-71	5.30306e-70	2R	Ars2
FBgn0000546	680.608	-0.704683	0.130232	-5.41099	6.26758e-08	1.16314e-07	2R	EcR
FBgn0033063	16.5499	7.80585	0.964051	8.09692	5.63687e-16	1.58766e-15	2R	CG14589
FBgn0262867	3462.79	11.4896	0.447636	25.6673	2.71153e-145	7.95295e-144	2R	Ptr
FBgn0050432	6.24866	6.3934	1.0515	6.08024	1.2e-09	2.4616e-09	2R	CG30432
FBgn0033069	10.8314	7.22625	0.960574	7.52284	5.3597e-14	1.3855e-13	2R	CG8335
FBgn0050431	37.276	8.40339	1.02508	8.19781	2.448e-16	6.99614e-16	2R	CG30431
FBgn0033072	5.25527	5.55266	1.05584	5.25899	1.44847e-07	2.62631e-07	2R	CG17994
FBgn0021847	298.708	-0.759373	0.0908161	-8.36165	6.18445e-17	1.81682e-16	2R	l(2)k14710
FBgn0263144	2255	-0.918727	0.0813308	-11.2962	1.37059e-29	6.21212e-29	2R	bin3
FBgn0033074	26.7509	6.38943	0.758035	8.42895	3.48788e-17	1.03628e-16	2R	tomboy40
FBgn0033075	574.253	-6.29877	0.21978	-28.6594	1.22304e-180	5.7395e-179	2R	Pld
FBgn0086655	2331.67	1.82684	0.12244	14.9202	2.43408e-50	1.77484e-49	2R	jing
FBgn0262736	2369.62	-0.868293	0.0883556	-9.82726	8.59237e-23	3.12515e-22	2R	Vha16-1
FBgn0026761	339.231	-0.56109	0.0761995	-7.36343	1.79239e-13	4.52098e-13	2R	Trap1
FBgn0042085	2432.45	0.468054	0.0625963	7.47735	7.58379e-14	1.94614e-13	2R	Bap170
FBgn0033079	30.5887	1.13063	0.406967	2.77818	0.00546639	0.00711463	2R	Fmo-2
FBgn0029131	259.864	-3.30858	0.202348	-16.351	4.28101e-60	3.71684e-59	2R	Debcl
FBgn0050443	123.949	-0.608868	0.117585	-5.17811	2.24143e-07	4.01946e-07	2R	Opbp
FBgn0033081	803.533	-0.334422	0.09016	-3.70921	0.000207909	0.000303489	2R	geminin
FBgn0013732	429.258	-2.82574	0.129131	-21.8827	3.79806e-106	7.1662e-105	2R	sced
FBgn0266518	166.157	-1.09183	0.135312	-8.06898	7.08876e-16	1.98681e-15	2R	Dpit47
FBgn0000054	628.504	0.953199	0.0961909	9.90945	3.78729e-23	1.39579e-22	NA	NA
FBgn0033087	211.066	0.559559	0.105101	5.32402	1.01497e-07	1.85536e-07	2R	Hsepi
FBgn0033092	80.0995	-0.518778	0.167665	-3.09413	0.00197389	0.00266771	2R	CG9422
FBgn0259977	26.7225	8.5055	0.981342	8.66721	4.4283e-18	1.36811e-17	2R	Tdc1
FBgn0033090	6.11752	3.35171	0.72524	4.62152	3.80939e-06	6.30718e-06	2R	CG15909
FBgn0050446	9.44673	6.44459	1.00024	6.44304	1.17108e-10	2.54791e-10	2R	Tdc2
FBgn0033093	16.9516	3.64732	0.451828	8.07238	6.89427e-16	1.93348e-15	2R	CG3270
FBgn0259483	602.359	0.611845	0.067286	9.09321	9.61609e-20	3.14949e-19	2R	Mob4
FBgn0014009	594.539	1.29664	0.0749784	17.2936	5.25992e-67	5.26049e-66	2R	Rab2
FBgn0010482	5.19272	3.26711	0.946415	3.4521	0.000556249	0.000785773	2R	l(2)01289
FBgn0042083	154.993	-3.17531	0.15047	-21.1026	7.52193e-99	1.29143e-97	2R	CG3267
FBgn0027066	1811.92	1.10649	0.0377422	29.3172	6.26388e-189	3.20228e-187	2R	Eb1
FBgn0033100	105.506	0.631613	0.162619	3.884	0.000102753	0.000153818	2R	CG3420
FBgn0033101	195.931	-3.42111	0.16401	-20.8592	1.25814e-96	2.0633e-95	2R	CG9436
FBgn0000473	1.58874	1.98197	1.10709	1.79025	0.0734131	0.0858206	2R	Cyp6a2
FBgn0014028	254.262	-0.985339	0.0983384	-10.0199	1.24654e-23	4.66357e-23	2R	SdhB
FBgn0022224	91.997	1.29037	0.190214	6.78378	1.17071e-11	2.6904e-11	2R	ubl
FBgn0265003	1314.93	0.177596	0.0965567	1.83929	0.0658723	0.0774108	2R	koi
FBgn0033108	20.6959	8.14104	0.990882	8.21596	2.1048e-16	6.03793e-16	2R	CG15236
FBgn0265935	818.707	-1.63547	0.165486	-9.88286	4.94041e-23	1.81201e-22	2R	coro
FBgn0033110	5.67597	5.04351	1.01633	4.96249	6.95963e-07	1.2131e-06	2R	CG9447
FBgn0265137	117.097	-0.943354	0.160461	-5.87902	4.12707e-09	8.21374e-09	2R	Spn42Da
FBgn0033112	3.15629	4.23062	1.07397	3.93923	8.17449e-05	0.000123257	2R	Spn42Db
FBgn0033113	14.2332	6.47614	0.958064	6.75961	1.38366e-11	3.16785e-11	2R	Spn42Dc
FBgn0028988	7.69796	6.69946	1.03512	6.47215	9.66197e-11	2.11372e-10	2R	Spn42Dd
FBgn0033117	91.4965	-0.385893	0.159168	-2.42445	0.0153317	0.0191223	2R	CG3358
FBgn0053558	754.606	-3.41646	0.253464	-13.479	2.07793e-41	1.26599e-40	2R	mim
FBgn0066292	2.74167	2.99997	0.969193	3.09533	0.00196593	0.00265812	2R	CheB42c
FBgn0053349	5.58379	5.10988	1.00284	5.09539	3.48022e-07	6.17319e-07	2R	ppk25
FBgn0033121	223.737	-1.06368	0.0940572	-11.3089	1.18578e-29	5.37714e-29	2R	Cyp6u1
FBgn0050157	7.16303	1.31051	0.492894	2.65881	0.00784162	0.0100601	2R	CG30157
FBgn0022960	506.291	-0.499565	0.0807302	-6.18808	6.09032e-10	1.27098e-09	2R	vimar
FBgn0050156	14.9601	3.92532	0.5302	7.40346	1.32679e-13	3.36608e-13	2R	CG30156
FBgn0033122	304.949	0.261052	0.0920534	2.83587	0.0045701	0.00598725	2R	CG17002
FBgn0050159	110.429	-4.55963	0.252894	-18.0298	1.13744e-72	1.24954e-71	2R	CG30159
FBgn0029507	2.89807	5.30655	1.16545	4.55321	5.28328e-06	8.65509e-06	2R	Tsp42Ed
FBgn0029506	297.818	-0.376629	0.205521	-1.83256	0.066868	0.0785204	2R	Tsp42Ee
FBgn0033127	58.3297	-4.5453	0.356291	-12.7573	2.83943e-37	1.58244e-36	2R	Tsp42Ef
FBgn0033137	2.20172	3.67749	1.24318	2.95813	0.00309512	0.00411438	2R	Tsp42Ep
FBgn0027558	205.616	-1.99323	0.133257	-14.9578	1.38604e-50	1.01469e-49	2R	pgant3
FBgn0026602	19.4165	-7.01405	0.923304	-7.59669	3.03809e-14	7.94557e-14	2R	Ady43A
FBgn0033155	1403.06	-0.908783	0.0683384	-13.2983	2.36866e-40	1.41025e-39	2R	Br140
FBgn0260991	1813.35	0.410441	0.0673058	6.09816	1.07297e-09	2.20497e-09	2R	Incenp
FBgn0003174	11.3752	4.27967	0.66259	6.459	1.054e-10	2.29975e-10	2R	pwn
FBgn0033159	2603.85	10.6269	0.328083	32.3911	3.66697e-230	2.86807e-228	2R	Dscam1
FBgn0000352	1280.61	0.712849	0.0640408	11.1312	8.84761e-29	3.9227e-28	2R	cos
FBgn0033160	769.813	1.24545	0.0665015	18.7281	2.9226e-78	3.51441e-77	2R	Dhx15
FBgn0041243	7.06663	5.43386	1.01682	5.34399	9.09239e-08	1.66809e-07	2R	Gr43a
FBgn0033164	3.31693	5.49257	1.11842	4.91099	9.06161e-07	1.56754e-06	2R	CG11112
FBgn0033165	4.02282	5.17537	1.18282	4.37546	1.21179e-05	1.93526e-05	2R	CG11113
FBgn0262583	7.64419	6.10619	1.0141	6.02129	1.73035e-09	3.51563e-09	2R	CG43123
FBgn0262948	3.74546	5.08199	1.2561	4.04586	5.21318e-05	7.96557e-05	2R	CG43267
FBgn0003460	98.6388	10.3944	0.936702	11.0968	1.30058e-28	5.72191e-28	2R	so
FBgn0033169	275.606	1.33721	0.0897024	14.9072	2.95888e-50	2.15066e-49	2R	CG11123
FBgn0033170	5.4963	3.38601	0.756621	4.47517	7.63497e-06	1.23594e-05	2R	sPLA2
FBgn0050502	6.42302	5.87257	0.985403	5.95956	2.5291e-09	5.09439e-09	2R	fa2h
FBgn0033174	120.497	4.72323	0.251704	18.765	1.45916e-78	1.76858e-77	2R	CG11125
FBgn0025885	263.46	-2.00546	0.205992	-9.73566	2.12439e-22	7.62963e-22	2R	Inos
FBgn0033177	305.182	-0.820919	0.128633	-6.38188	1.74923e-10	3.77172e-10	2R	CG11141
FBgn0033178	214.407	1.29103	0.101656	12.6999	5.91718e-37	3.2639e-36	2R	CG11127
FBgn0033179	387.41	-0.88105	0.0831943	-10.5903	3.30653e-26	1.3466e-25	2R	p47
FBgn0010548	355.384	-0.309323	0.0895926	-3.45255	0.000555314	0.000784572	2R	Aldh-III
FBgn0259745	7635.76	1.34399	0.0936211	14.3557	9.81649e-47	6.62468e-46	2R	wech
FBgn0263240	323.572	2.44974	0.139419	17.5711	4.09977e-69	4.23443e-68	2R	Coop
FBgn0033183	605.387	-1.03553	0.144271	-7.17766	7.09133e-13	1.73742e-12	2R	CG1620
FBgn0015929	1822.77	0.488327	0.0852188	5.73027	1.00269e-08	1.95308e-08	2R	dpa
FBgn0261397	900.038	-2.20488	0.130833	-16.8527	1.00269e-63	9.46914e-63	2R	didum
FBgn0033184	156.912	0.593187	0.114929	5.16134	2.45189e-07	4.38913e-07	2R	CG12736
FBgn0033186	51.8539	-1.53265	0.177349	-8.64198	5.52462e-18	1.69878e-17	2R	CG1602
FBgn0022772	1352.83	-1.04233	0.0718121	-14.5147	9.77696e-48	6.73712e-47	2R	Orc1
FBgn0033188	106.323	8.07351	0.709999	11.3712	5.82145e-30	2.67296e-29	2R	Drat
FBgn0264294	386.941	-0.174872	0.098216	-1.78048	0.0749976	0.0875498	2R	Cyt-b5
FBgn0033190	13.6474	6.36562	0.969973	6.56268	5.28501e-11	1.17415e-10	2R	CG2137
FBgn0033191	95.2125	-0.921224	0.295167	-3.12103	0.00180221	0.00244508	2R	CG1598
FBgn0033192	50.6905	5.40244	0.482457	11.1978	4.18199e-29	1.86954e-28	2R	Corin
FBgn0050499	572.787	0.445676	0.103529	4.30485	1.67096e-05	2.64275e-05	2R	CG30499
FBgn0004132	163.698	0.828765	0.112399	7.37341	1.66321e-13	4.20174e-13	2R	boca
FBgn0033194	1119.77	0.929108	0.0629965	14.7486	3.14278e-49	2.23462e-48	2R	Vps13
FBgn0004133	9.52141	4.90106	0.929322	5.2738	1.33624e-07	2.42666e-07	2R	blow
FBgn0261385	2511.78	0.621145	0.0644619	9.63584	5.6426e-22	1.99442e-21	2R	scra
FBgn0033196	114.564	-1.6274	0.224873	-7.23701	4.58694e-13	1.13446e-12	2R	CG1358
FBgn0263077	278.117	-3.20469	0.227605	-14.08	5.03936e-45	3.28924e-44	2R	CG43340
FBgn0033199	52.2385	-2.18552	0.282355	-7.74034	9.91539e-15	2.64382e-14	2R	CG17985
FBgn0028687	772.238	-0.965622	0.115002	-8.39654	4.5984e-17	1.35829e-16	2R	Rpt1
FBgn0050491	26.6388	-0.737568	0.284021	-2.59688	0.00940755	0.0119784	2R	CG30491
FBgn0050495	7.25177	2.89826	0.631458	4.58979	4.43691e-06	7.30386e-06	2R	CG30495
FBgn0033205	10.6524	4.50017	0.71242	6.31674	2.67136e-10	5.69297e-10	2R	CG2064
FBgn0033206	159.52	-1.02271	0.129267	-7.91162	2.5406e-15	6.95247e-15	2R	DCTN4-p62
FBgn0033209	185.34	-1.22922	0.176067	-6.9815	2.92036e-12	6.94497e-12	2R	CG12107
FBgn0033210	137.504	1.01462	0.254001	3.99455	6.48175e-05	9.84964e-05	2R	U2A
FBgn0033212	705.218	-0.580094	0.122893	-4.72032	2.35474e-06	3.96617e-06	2R	LRR
FBgn0050493	84.7643	1.47866	0.176308	8.3868	4.99555e-17	1.47228e-16	2R	CG30493
FBgn0050496	155.535	0.386452	0.104505	3.69793	0.000217364	0.000316836	2R	CG30496
FBgn0085245	16.2353	-1.18002	0.315585	-3.73913	0.000184655	0.000270971	2R	CG34216
FBgn0003733	451.998	-4.59868	0.13929	-33.0152	4.91036e-239	4.12245e-237	2R	tor
FBgn0042135	299.179	-6.57129	0.258839	-25.3875	3.46477e-142	9.72581e-141	2R	CG18812
FBgn0015614	313.396	-6.54535	0.251559	-26.0191	3.00907e-149	9.27138e-148	2R	CanB2
FBgn0001091	909.57	-5.55669	0.115918	-47.9365	0	0	2R	Gapdh1
FBgn0002891	375.874	-1.34335	0.118042	-11.3803	5.24236e-30	2.4107e-29	2R	mus205
FBgn0033225	137.194	1.19687	0.176721	6.77263	1.26465e-11	2.90117e-11	2R	CG1550
FBgn0033226	226.589	-0.292205	0.101335	-2.88357	0.00393199	0.00518542	2R	CG1882
FBgn0029093	1589.49	1.06833	0.0548265	19.4857	1.45178e-84	1.97404e-83	2R	cathD
FBgn0050383	30.2692	4.42544	0.480922	9.202	3.51355e-20	1.17259e-19	2R	CG30383
FBgn0003082	240.271	0.971623	0.225311	4.31237	1.61515e-05	2.55713e-05	2R	phr
FBgn0040780	11.6508	1.94616	0.412494	4.71802	2.38151e-06	4.00831e-06	2R	Atg10
FBgn0085390	2.74063	3.48207	1.00694	3.45806	0.000544086	0.000769304	2R	Dgk
FBgn0050377	426.388	-6.13852	0.187512	-32.7367	4.70013e-235	3.84026e-233	2R	CG30377
FBgn0033232	92.2507	-0.437707	0.204986	-2.13531	0.0327358	0.0396303	2R	CG12159
FBgn0015509	2932.56	-0.195903	0.102882	-1.90415	0.0568901	0.0672873	2R	Cul1
FBgn0026393	46.7208	0.510124	0.267301	1.90843	0.0563362	0.0666493	2R	Or43b
FBgn0033233	507.797	0.572199	0.102455	5.58486	2.33885e-08	4.47103e-08	2R	Kdm4A
FBgn0033234	26.537	-0.93324	0.259825	-3.59181	0.00032839	0.000472722	2R	MFS12
FBgn0050381	42.5174	-1.38591	0.288418	-4.80523	1.54571e-06	2.63061e-06	2R	CG30381
FBgn0026722	733.151	0.583464	0.0858192	6.79876	1.05525e-11	2.43177e-11	2R	drosha
FBgn0033235	266.036	-1.14612	0.11057	-10.3656	3.55504e-25	1.40104e-24	2R	CG8728
FBgn0050380	1.68674	3.91665	1.28382	3.05078	0.00228246	0.00306753	2R	CG30380
FBgn0033236	519.919	-5.06666	0.240731	-21.047	2.43618e-98	4.13609e-97	2R	CG14764
FBgn0085460	3.26246	3.28751	1.06311	3.09235	0.0019858	0.00268223	2R	CG34431
FBgn0033240	32.1193	-0.705544	0.241424	-2.92242	0.00347319	0.00459559	2R	CG2906
FBgn0033241	1573.75	2.02103	0.0780986	25.8779	1.18107e-147	3.55526e-146	2R	CG2915
FBgn0026361	1643.15	4.41092	0.0978124	45.0958	0	0	2R	2005-09-01
FBgn0033243	18.5834	5.8828	0.770017	7.63983	2.17509e-14	5.72289e-14	2R	CG14763
FBgn0033244	269.076	-2.62814	0.109481	-24.0054	2.44302e-127	6.10822e-126	2R	CG8726
FBgn0033246	655.136	-2.7516	0.247816	-11.1034	1.20761e-28	5.31803e-28	2R	ACC
FBgn0033247	276.895	0.353043	0.0743435	4.7488	2.04626e-06	3.45932e-06	2R	Nup44A
FBgn0025360	101.841	9.86296	0.970911	10.1585	3.03834e-24	1.16091e-23	2R	Optix
FBgn0033252	52.0458	-2.68153	0.32461	-8.26077	1.44731e-16	4.17934e-16	2R	CG12769
FBgn0020279	6426.75	0.761602	0.0804931	9.46171	3.02949e-21	1.04496e-20	2R	lig
FBgn0021814	145.958	0.984131	0.111193	8.85063	8.70235e-19	2.75841e-18	2R	Vps28
FBgn0025469	70.3598	-0.395655	0.178598	-2.21534	0.0267368	0.0326747	2R	slv
FBgn0028563	364.675	-0.744338	0.213245	-3.49053	0.000482057	0.000684811	2R	sut1
FBgn0028562	16.8032	6.68332	0.98428	6.79006	1.12084e-11	2.57839e-11	2R	sut2
FBgn0033257	13.5426	2.70397	0.461245	5.86232	4.56446e-09	9.0724e-09	2R	CG8713
FBgn0033259	285.366	-1.69075	0.103105	-16.3982	1.96836e-60	1.72368e-59	2R	CG11210
FBgn0033260	799.475	0.303349	0.054704	5.54527	2.93494e-08	5.5652e-08	2R	Cul4
FBgn0033261	91.9599	0.933896	0.150103	6.2217	4.91786e-10	1.03242e-09	2R	udd
FBgn0050372	1712.19	1.28217	0.0877097	14.6183	2.14658e-48	1.50178e-47	2R	Asap
FBgn0033264	1031.38	0.666448	0.0608939	10.9444	7.06666e-28	3.04459e-27	2R	Nup50
FBgn0033265	222.005	1.09606	0.123517	8.87378	7.07023e-19	2.24886e-18	2R	coil
FBgn0033266	190.728	-0.182499	0.103663	-1.76049	0.078324	0.0912699	2R	Socs44A
FBgn0005648	630.694	1.25317	0.0849757	14.7473	3.20062e-49	2.27398e-48	2R	Pabp2
FBgn0033268	7.9306	6.74608	1.00472	6.71441	1.88833e-11	4.28679e-11	2R	Obp44a
FBgn0263593	307.661	-0.925769	0.134561	-6.87992	5.9887e-12	1.3991e-11	2R	Lpin
FBgn0010504	114.223	3.66934	0.208749	17.5778	3.64707e-69	3.77112e-68	2R	kermit
FBgn0033271	2.8495	5.28744	1.18987	4.4437	8.8423e-06	1.42558e-05	2R	CG8708
FBgn0033272	137.246	-0.547435	0.153111	-3.57542	0.000349664	0.000502141	2R	RagC-D
FBgn0021995	702.899	1.70327	0.063486	26.8291	1.47916e-158	5.12719e-157	2R	Rs1
FBgn0050373	67.5454	1.34735	0.16325	8.25335	1.5402e-16	4.44057e-16	2R	CG30373
FBgn0033273	228.562	-3.18198	0.208593	-15.2545	1.537e-52	1.17699e-51	2R	Gasz
FBgn0053087	2817.81	0.585271	0.127045	4.60679	4.08933e-06	6.75234e-06	2R	LRP1
FBgn0033275	4.95703	5.49835	1.04104	5.28159	1.2807e-07	2.32811e-07	2R	CG14756
FBgn0010109	74.7494	4.05003	0.497517	8.14048	3.93713e-16	1.11613e-15	2R	dpn
FBgn0013726	2069.22	1.28029	0.0690454	18.5428	9.32345e-77	1.08825e-75	2R	pnut
FBgn0261588	2.19001	3.61273	1.47491	2.44945	0.0143073	0.0179081	2R	pdm3
FBgn0050362	9.44376	7.00042	1.34216	5.21578	1.83044e-07	3.30251e-07	2R	boly
FBgn0028836	328.159	0.913736	0.0855137	10.6853	1.19314e-26	4.93376e-26	2R	CSN7
FBgn0014469	161.238	-4.11637	0.18702	-22.0104	2.29171e-107	4.39653e-106	2R	Cyp4e2
FBgn0050359	692.724	-0.436143	0.170135	-2.56351	0.010362	0.0131352	2R	Mal-A5
FBgn0050361	22.3339	8.2515	1.05894	7.7922	6.58543e-15	1.76829e-14	2R	mtt
FBgn0033309	261.422	-2.18362	0.0926634	-23.5651	8.7999e-123	2.08621e-121	2R	CG8735
FBgn0267792	205.777	-2.44839	0.149856	-16.3383	5.27333e-60	4.5654e-59	2R	rgr
FBgn0033313	1314.52	0.557071	0.20659	2.6965	0.00700714	0.00903641	2R	Cirl
FBgn0033316	421.385	-0.360474	0.0938756	-3.83992	0.000123076	0.000183133	2R	CG14749
FBgn0033317	328.395	-1.04996	0.0856394	-12.2602	1.48046e-34	7.6239e-34	2R	CG8635
FBgn0003892	3139.93	10.4232	0.300444	34.6928	1.01184e-263	1.1023e-261	2R	ptc
FBgn0263120	757.828	-2.76489	0.0652223	-42.3918	0	0	2R	Acsl
FBgn0033320	18.095	7.38952	0.981919	7.52559	5.24812e-14	1.35742e-13	2R	CG8586
FBgn0033321	3.8675	5.16831	1.21838	4.24195	2.21584e-05	3.47807e-05	2R	CG8738
FBgn0043575	2.64979	4.62842	1.22846	3.76765	0.000164791	0.000242679	2R	PGRP-SC2
FBgn0040777	752.196	0.727033	0.0863614	8.41849	3.81362e-17	1.13086e-16	2R	CG14767
FBgn0050357	20.0347	6.90619	0.947469	7.28909	3.12058e-13	7.79591e-13	2R	CG30357
FBgn0005695	956.986	-3.03349	0.0784521	-38.6667	0	0	2R	gcl
FBgn0263463	4.31444	2.01172	0.756596	2.6589	0.00783954	0.0100588	2R	snoRNA:gcl-a
FBgn0086784	332.442	-1.47403	0.0909887	-16.2001	5.03537e-59	4.27446e-58	2R	stmA
FBgn0024189	21.5871	5.14481	1.62888	3.15849	0.00158589	0.00215991	2R	sns
FBgn0011286	55.742	5.5564	0.702919	7.90476	2.68458e-15	7.33551e-15	2R	RyR
FBgn0033337	130.16	-1.62603	0.149392	-10.8843	1.36887e-27	5.84531e-27	2R	CG8272
FBgn0021825	350.548	0.223114	0.102109	2.18506	0.0288847	0.0351869	2R	DCTN2-p50
FBgn0033339	438.8	-1.39929	0.123509	-11.3295	9.37801e-30	4.27594e-29	2R	Sec31
FBgn0027513	110.646	-3.17733	0.170807	-18.6019	3.1013e-77	3.66194e-76	2R	ana2
FBgn0033340	47.5786	0.573735	0.199914	2.86991	0.00410594	0.00540314	2R	CG13751
FBgn0004921	667.362	1.45131	0.0858066	16.9138	3.56178e-64	3.40669e-63	2R	Ggamma1
FBgn0033342	1178.73	-1.55076	0.0568995	-27.2544	1.4741e-163	5.48352e-162	2R	CG8258
FBgn0050349	477.991	0.707047	0.08041	8.79302	1.45592e-18	4.59102e-18	2R	CG30349
FBgn0033344	4.78961	5.39329	1.06215	5.07769	3.82059e-07	6.76514e-07	2R	CG8252
FBgn0003074	676.925	-1.17689	0.117062	-10.0536	8.86082e-24	3.32999e-23	2R	Pgi
FBgn0033347	12.0429	3.12232	0.491948	6.34686	2.1976e-10	4.70965e-10	2R	CG8248
FBgn0033348	96.4104	-0.805616	0.148177	-5.43685	5.42311e-08	1.01094e-07	2R	Spt
FBgn0033349	702.988	-0.308282	0.0677998	-4.54694	5.44318e-06	8.91224e-06	2R	CG8243
FBgn0033350	146.614	0.524299	0.125115	4.19053	2.78308e-05	4.33644e-05	2R	CG8237
FBgn0033352	1052.51	1.14175	0.0576941	19.7898	3.64533e-87	5.2368e-86	2R	PAN2
FBgn0033353	16.5886	4.50078	0.60609	7.42593	1.11986e-13	2.84742e-13	2R	CG13749
FBgn0033354	484.918	1.00409	0.0859749	11.6789	1.63394e-31	7.82017e-31	2R	FANCI
FBgn0027607	279.328	-0.28293	0.114128	-2.47905	0.0131732	0.0165497	2R	CG8230
FBgn0033356	65.5466	0.366839	0.182466	2.01045	0.0443832	0.0531263	2R	CG8229
FBgn0033357	105.362	1.08097	0.148268	7.29068	3.08402e-13	7.70667e-13	2R	Tom7
FBgn0011300	582.12	-0.624462	0.0765291	-8.1598	3.35581e-16	9.54882e-16	2R	babo
FBgn0033359	28.6118	6.88331	0.949671	7.24809	4.22683e-13	1.04816e-12	2R	CG8213
FBgn0033368	3.20769	5.45605	1.26794	4.30309	1.68432e-05	2.66341e-05	2R	CG13743
FBgn0011746	52.4727	9.47837	1.08818	8.71029	3.03102e-18	9.44072e-18	2R	ana
FBgn0025709	26.1165	7.30299	1.20465	6.06232	1.3417e-09	2.74488e-09	2R	CG8083
FBgn0033371	12.8991	7.45064	1.01286	7.35606	1.89423e-13	4.76866e-13	2R	CNT1
FBgn0033372	94.1601	1.05531	0.15969	6.60851	3.88217e-11	8.69239e-11	2R	CG13742
FBgn0010220	169.68	1.33247	0.108727	12.2553	1.57457e-34	8.09941e-34	2R	Dbp45A
FBgn0033373	59.8545	-0.645386	0.248155	-2.60074	0.00930236	0.0118494	2R	CG8080
FBgn0033374	195.336	-6.78663	0.345178	-19.6613	4.63109e-86	6.47999e-85	2R	CG13741
FBgn0083124	40.9	2.89887	0.325914	8.89457	5.86484e-19	1.87131e-18	2R	Uhg4
FBgn0082981	2.60794	1.96404	0.819083	2.39786	0.0164913	0.0204793	2R	snoRNA:Psi28S-2949
FBgn0086672	63.3604	0.822581	0.260004	3.16372	0.00155766	0.00212273	2R	snoRNA:Or-aca5
FBgn0082942	1.83862	4.02148	1.20879	3.32685	0.000878331	0.00122282	2R	snoRNA:Me28S-A982b
FBgn0033375	63.3481	2.2493	0.177949	12.6401	1.26814e-36	6.91171e-36	2R	CG8078
FBgn0033376	217.369	0.858842	0.10236	8.39041	4.84466e-17	1.42919e-16	2R	CG8777
FBgn0033377	837.057	0.879718	0.092332	9.52777	1.60693e-21	5.59551e-21	2R	Pmm45A
FBgn0033378	346.694	1.39719	0.0913494	15.295	8.26066e-53	6.35772e-52	2R	tsu
FBgn0033379	560.328	0.78318	0.0819596	9.55567	1.22781e-21	4.295e-21	2R	Mys45A
FBgn0033380	186.777	-0.230209	0.0966755	-2.38126	0.0172537	0.0213825	2R	Phax
FBgn0003612	2042.61	-0.0973001	0.0408952	-2.37926	0.0173477	0.0214961	2R	Su(var)2-10
FBgn0033381	90.5698	1.18281	0.198248	5.96632	2.42665e-09	4.89449e-09	2R	GstE13
FBgn0027561	612.87	-0.324071	0.104377	-3.10481	0.001904	0.00257706	2R	CG18659
FBgn0033382	328.632	0.233694	0.0965865	2.41953	0.0155404	0.0193694	2R	Hydr1
FBgn0260972	117.323	-2.99042	0.15763	-18.9712	2.95209e-80	3.67545e-79	2R	alc
FBgn0265313	7.7328	6.74686	1.08794	6.20149	5.59311e-10	1.17069e-09	2R	CG44286
FBgn0086656	242.385	-0.343596	0.0849861	-4.04296	5.278e-05	8.06326e-05	2R	shrb
FBgn0050342	138.368	1.27637	0.125712	10.1531	3.20912e-24	1.22514e-23	2R	Prp38
FBgn0050344	209.901	1.01628	0.116999	8.68626	3.74554e-18	1.1607e-17	2R	CG30344
FBgn0050345	2.82152	4.06089	1.19323	3.40328	0.000665818	0.000935498	2R	CG30345
FBgn0033387	4.11979	3.56998	0.893099	3.9973	6.40698e-05	9.7441e-05	2R	CG8008
FBgn0033388	1.85787	4.04601	1.17657	3.43881	0.000584283	0.000823975	2R	CG8046
FBgn0033389	26.9476	3.50456	0.343512	10.2021	1.93944e-24	7.45393e-24	2R	Rad51D
FBgn0015477	1429.14	-0.808274	0.0720789	-11.2137	3.4917e-29	1.564e-28	2R	Rme-8
FBgn0002567	458.284	-6.3417	0.205159	-30.9112	8.44573e-210	5.22209e-208	2R	Rab32
FBgn0015561	4.98235	4.90233	1.06223	4.61512	3.92867e-06	6.49644e-06	2R	unpg
FBgn0033392	220.397	-1.56132	0.10706	-14.5836	3.57404e-48	2.49094e-47	2R	CG8027
FBgn0262515	629.772	-0.979241	0.0936741	-10.4537	1.40924e-25	5.62894e-25	2R	VhaAC45
FBgn0010114	20.2777	8.12882	0.938462	8.66186	4.64129e-18	1.43149e-17	2R	hig
FBgn0033395	9.08823	6.94364	0.978616	7.09537	1.29009e-12	3.12484e-12	2R	Cyp4p2
FBgn0015037	3.48177	3.82052	1.01666	3.7579	0.000171348	0.000252091	2R	Cyp4p1
FBgn0083977	32.1899	7.63328	0.953263	8.00753	1.17033e-15	3.24634e-15	2R	CG34141
FBgn0033400	193.315	0.774741	0.0977773	7.92353	2.30868e-15	6.33675e-15	2R	CG2063
FBgn0033401	211.103	-0.311053	0.114972	-2.70548	0.00682067	0.00881084	2R	CG1968
FBgn0026326	609.001	0.806099	0.0887923	9.07847	1.10107e-19	3.59854e-19	2R	Mad1
FBgn0028408	1346.93	-0.803525	0.191116	-4.20438	2.61794e-05	4.08609e-05	2R	Drep2
FBgn0033402	130.502	-5.54211	0.283636	-19.5395	5.06287e-85	6.94608e-84	2R	Myd88
FBgn0033405	2.26159	3.04006	1.06058	2.8664	0.00415164	0.00546171	2R	CG13954
FBgn0010549	257.697	-0.573751	0.30187	-1.90066	0.0573467	0.0677922	2R	l(2)03659
FBgn0033408	1.35858	2.24782	1.1886	1.89116	0.0586036	0.0691976	2R	CG8800
FBgn0028473	3059.36	1.24052	0.0458609	27.0497	3.85416e-161	1.38856e-159	2R	Non1
FBgn0016970	29.0772	-2.78946	0.286407	-9.73948	2.04591e-22	7.35353e-22	2R	l(2)k10201
FBgn0053774	21.1722	2.01527	0.369203	5.45844	4.80328e-08	8.98504e-08	2R	CG33774
FBgn0041087	367.46	-0.877436	0.186621	-4.7017	2.58003e-06	4.33049e-06	2R	wun2
FBgn0033413	217.666	-1.76442	0.109725	-16.0803	3.50749e-58	2.93124e-57	2R	prel
FBgn0017558	279.444	-3.91964	0.154674	-25.3413	1.11996e-141	3.12462e-140	2R	Pdk
FBgn0029092	1138.36	-2.97359	0.184758	-16.0945	2.78778e-58	2.33831e-57	2R	ced-6
FBgn0259234	429.497	-0.826291	0.105326	-7.84506	4.32737e-15	1.17263e-14	2R	Camta
FBgn0053757	3.96023	5.78914	1.06857	5.41764	6.039e-08	1.12209e-07	2R	CG33757
FBgn0004360	14.4046	7.61945	1.1843	6.4337	1.24537e-10	2.70569e-10	2R	Wnt2
FBgn0259246	12.2973	5.64899	0.993818	5.68413	1.31482e-08	2.53999e-08	2R	brp
FBgn0033421	221.419	1.47237	0.10112	14.5606	5.00072e-48	3.46941e-47	2R	CG1888
FBgn0085436	6470.56	-0.304214	0.107827	-2.82132	0.00478271	0.00625236	2R	Not1
FBgn0033426	44.1999	-2.47488	0.247382	-10.0043	1.45946e-23	5.44677e-23	2R	CG1814
FBgn0033427	165.557	1.26502	0.125434	10.0852	6.42421e-24	2.43026e-23	2R	Smyd4-1
FBgn0033428	196.094	-0.23469	0.114176	-2.05551	0.0398298	0.0478575	2R	Updo
FBgn0025286	2253.44	0.747348	0.0965629	7.73949	9.98167e-15	2.65994e-14	2R	RpL31
FBgn0261016	478.305	-3.50749	0.196218	-17.8755	1.83174e-71	1.95137e-70	2R	clos
FBgn0010342	2074.44	1.24455	0.0524086	23.747	1.18092e-124	2.88176e-123	2R	Map60
FBgn0033434	143.22	-0.33666	0.108153	-3.11282	0.00185309	0.00251039	2R	CG1902
FBgn0050338	11.998	1.42095	0.381895	3.72078	0.000198608	0.000290329	2R	CG30338
FBgn0050340	6.15808	4.21251	0.830066	5.07491	3.87687e-07	6.86214e-07	2R	CG30340
FBgn0050339	4.90268	4.85003	1.08028	4.48959	7.13619e-06	1.15827e-05	2R	CG30339
FBgn0050005	33.2677	-5.14206	0.485054	-10.601	2.94761e-26	1.20364e-25	2R	GstT2
FBgn0033438	4.69341	1.80247	0.732009	2.46236	0.0138025	0.0173023	2R	Mmp2
FBgn0023143	3949.21	-0.599597	0.082387	-7.27781	3.39287e-13	8.44847e-13	2R	Uba1
FBgn0260474	1.0039	3.18906	1.37373	2.32146	0.020262	0.0249822	2R	CG30002
FBgn0010316	762.83	-2.93416	0.365757	-8.02216	1.03901e-15	2.89261e-15	2R	dap
FBgn0050001	78.8005	0.636186	0.165726	3.83877	0.00012365	0.000183897	2R	CG30001
FBgn0033449	64.4314	-0.571072	0.252392	-2.26264	0.0236581	0.0290208	2R	CG1663
FBgn0033450	41.9569	-0.923736	0.196997	-4.68908	2.74431e-06	4.59359e-06	2R	Lsm11
FBgn0033451	29.5233	-2.98592	0.417673	-7.14895	8.74442e-13	2.1282e-12	2R	CG1665
FBgn0266186	177.468	-2.16673	0.119624	-18.1128	2.52371e-73	2.81984e-72	2R	Vamp7
FBgn0033453	222.44	-1.17728	0.17063	-6.89961	5.21446e-12	1.22165e-11	2R	CG1667
FBgn0023175	1010.04	-0.648093	0.190723	-3.39808	0.000678594	0.000952718	2R	Prosalpha7
FBgn0033454	465.525	1.19749	0.0708596	16.8995	4.53784e-64	4.33011e-63	2R	CG1671
FBgn0027580	478.467	-4.96461	0.194068	-25.5819	2.42861e-144	6.98874e-143	2R	PCB
FBgn0050010	12.8177	-1.36302	0.419743	-3.24726	0.0011652	0.00160437	2R	CG30010
FBgn0011241	96.2317	0.609788	0.126045	4.83787	1.3124e-06	2.24524e-06	2R	cbx
FBgn0033457	73.1631	-2.00842	0.201884	-9.94839	2.56309e-23	9.48435e-23	2R	Ntmt
FBgn0033459	103.436	2.07717	0.206386	10.0645	7.92699e-24	2.98641e-23	2R	CG12744
FBgn0033460	792.936	-0.898835	0.0829632	-10.8341	2.37197e-27	1.00305e-26	2R	Sec24AB
FBgn0033463	448.204	-0.484085	0.0684915	-7.06782	1.57384e-12	3.79406e-12	2R	CG1513
FBgn0050008	7.87147	4.54886	0.872367	5.21439	1.84426e-07	3.32613e-07	2R	CG30008
FBgn0050007	806.083	0.729613	0.0707426	10.3136	6.11513e-25	2.38329e-24	2R	CG30007
FBgn0033465	290.548	-3.4459	0.245901	-14.0134	1.291e-44	8.32556e-44	2R	Etf-QO
FBgn0011656	630.213	0.397275	0.151094	2.62932	0.00855557	0.010931	2R	Mef2
FBgn0033467	45.4917	1.21327	0.196283	6.18122	6.36092e-10	1.32655e-09	2R	CG15863
FBgn0283510	962.494	1.29292	0.0719166	17.978	2.89581e-72	3.14349e-71	2R	Pal1
FBgn0033468	123.754	0.446774	0.117904	3.78932	0.000151063	0.000223071	2R	CG1418
FBgn0033469	5.99771	6.31905	1.02725	6.1514	7.68034e-10	1.59191e-09	2R	CG12133
FBgn0000606	95.3751	5.89137	0.959092	6.14265	8.11556e-10	1.67945e-09	2R	eve
FBgn0261014	4480.05	-0.562147	0.0755827	-7.43751	1.02601e-13	2.61386e-13	2R	TER94
FBgn0022382	161.394	-4.23271	0.185673	-22.7966	4.95182e-115	1.06122e-113	2R	Pka-R2
FBgn0033474	133.961	-2.64989	0.142507	-18.5948	3.54072e-77	4.1754e-76	2R	CG1407
FBgn0033475	156.191	-2.13178	0.127044	-16.7798	3.42828e-63	3.20124e-62	2R	CG12129
FBgn0033476	1459.97	1.2067	0.134942	8.94237	3.80917e-19	1.22308e-18	2R	oys
FBgn0085249	11.8328	6.14616	0.982456	6.25591	3.95195e-10	8.32894e-10	2R	CG34220
FBgn0040773	411.011	0.886137	0.112112	7.90405	2.69982e-15	7.37494e-15	2R	COX7C
FBgn0263260	115.113	-1.18203	0.16072	-7.35459	1.9151e-13	4.81856e-13	2R	sel
FBgn0262169	360.163	-2.40742	0.40533	-5.93942	2.86035e-09	5.74265e-09	2R	magu
FBgn0033479	118.315	0.788006	0.14673	5.37044	7.85435e-08	1.44676e-07	2R	CG2292
FBgn0033481	8.57193	6.85786	1.00434	6.82825	8.59555e-12	1.99083e-11	2R	CG12920
FBgn0033483	196.786	5.75529	0.467192	12.3189	7.16676e-35	3.72208e-34	2R	egr
FBgn0033484	3.84016	5.69576	1.06214	5.36254	8.20594e-08	1.5091e-07	2R	CG2269
FBgn0028560	1.50915	3.09288	1.20006	2.57727	0.00995836	0.0126445	2R	sut4
FBgn0033485	196.625	1.23778	0.143071	8.65154	5.0811e-18	1.56398e-17	2R	RpLP0-like
FBgn0004907	1956.25	0.436548	0.0724142	6.02848	1.65507e-09	3.36643e-09	2R	14-3-3zeta
FBgn0003071	357.494	-2.79393	0.121567	-22.9825	6.97074e-117	1.52972e-115	2R	Pfk
FBgn0033486	848.81	1.03654	0.0579091	17.8994	1.19268e-71	1.27353e-70	2R	dmpd
FBgn0010531	29.2579	-1.04108	0.344845	-3.01897	0.00253633	0.00339576	2R	Ccs
FBgn0050011	728.719	0.291581	0.0953048	3.05946	0.00221738	0.00298269	2R	gem
FBgn0033491	220.087	0.377659	0.129519	2.91586	0.00354712	0.00469071	2R	CG18011
FBgn0033494	10.9935	3.68338	0.556717	6.61624	3.68444e-11	8.25774e-11	2R	KCNQ
FBgn0265512	172.477	-6.25953	0.317847	-19.6935	2.44993e-86	3.44913e-85	2R	mlt
FBgn0000448	2.47263	-3.38845	1.06112	-3.19327	0.00140669	0.00192244	2R	Hr3
FBgn0005619	1.48596	3.00409	1.55151	1.93624	0.0528385	0.0627628	2R	Hdc
FBgn0033499	4.26651	5.18793	1.12961	4.5927	4.37558e-06	7.20809e-06	2R	CG12914
FBgn0033500	2.79458	5.24401	1.16454	4.50308	6.69758e-06	1.08998e-05	2R	CG12913
FBgn0003660	264.174	0.955181	0.0886448	10.7754	4.49953e-27	1.88877e-26	2R	Syb
FBgn0033501	3.69387	4.49706	1.06305	4.23032	2.33357e-05	3.65534e-05	2R	CG12911
FBgn0033502	4.60448	3.17755	0.818457	3.88236	0.000103446	0.000154781	2R	CG12910
FBgn0033504	46.3399	0.667386	0.335892	1.98691	0.0469329	0.056017	2R	CAP
FBgn0028426	312.033	0.40302	0.138923	2.90103	0.00371938	0.00491283	2R	JhI-1
FBgn0033507	232.054	0.997946	0.0954925	10.4505	1.45721e-25	5.81803e-25	2R	CG12909
FBgn0033508	2.31761	4.95065	1.26059	3.92725	8.59239e-05	0.000129388	2R	Obp46a
FBgn0026403	7.56607	4.30263	1.23279	3.49017	0.000482716	0.000685602	2R	Ndg
FBgn0261698	276.156	-4.72417	0.15831	-29.8413	1.13955e-195	6.47706e-194	2R	SLO2
FBgn0033518	36.8361	1.71998	0.389147	4.41987	9.87616e-06	1.58723e-05	2R	Prx2540-2
FBgn0033519	113.097	1.49836	0.258874	5.788	7.12281e-09	1.39963e-08	2R	CG11825
FBgn0053474	12.8793	4.48038	0.639437	7.00677	2.43889e-12	5.82723e-12	2R	CG33474
FBgn0033520	23.3978	1.57569	0.343291	4.58996	4.43339e-06	7.29939e-06	2R	Prx2540-1
FBgn0033521	4.86972	1.62693	0.633739	2.5672	0.0102523	0.0130051	2R	CG12896
FBgn0262114	1663.95	0.86257	0.0884664	9.75025	1.84009e-22	6.61898e-22	2R	RanBPM
FBgn0033523	90.7803	1.00472	0.139983	7.17744	7.10297e-13	1.73981e-12	2R	CG12895
FBgn0001122	292.719	-1.34424	0.123557	-10.8795	1.44344e-27	6.16089e-27	2R	Galphao
FBgn0033524	6.02577	6.30161	1.03586	6.08348	1.17605e-09	2.41301e-09	2R	Cyp49a1
FBgn0033526	1187.53	0.218647	0.0810467	2.69779	0.00698018	0.00900418	2R	Caf1-105
FBgn0033527	83.789	1.47211	0.174662	8.42833	3.50642e-17	1.04146e-16	2R	CG11777
FBgn0261862	763.497	-1.17529	0.181477	-6.47621	9.40552e-11	2.05958e-10	2R	whd
FBgn0033528	167.87	0.877385	0.17574	4.99252	5.95953e-07	1.04315e-06	2R	trsn
FBgn0033529	328.538	0.654777	0.116068	5.64131	1.68765e-08	3.24379e-08	2R	CG17765
FBgn0264817	34.5544	8.866	0.973018	9.11186	8.09839e-20	2.6629e-19	2R	pre-lola-G
FBgn0263466	5.5626	3.47088	0.724623	4.78991	1.66857e-06	2.83655e-06	2R	snoRNA:lola-a
FBgn0263481	4.40118	1.77431	0.809935	2.19069	0.0284746	0.034715	2R	snoRNA:lola-b
FBgn0263102	3334.16	0.597443	0.0864685	6.90937	4.86794e-12	1.14281e-11	2R	psq
FBgn0033538	100.652	-5.13527	0.298123	-17.2253	1.71448e-66	1.69796e-65	2R	CG11883
FBgn0033539	393.179	0.39347	0.11741	3.35126	0.000804452	0.00112338	2R	Git
FBgn0033540	56.3675	1.32606	0.265318	4.99802	5.79233e-07	1.01485e-06	2R	Elp2
FBgn0033541	2.09075	4.86278	1.25313	3.8805	0.000104241	0.000155944	2R	CG12934
FBgn0024836	9.97889	3.15065	0.870364	3.61992	0.000294697	0.000425426	2R	stan
FBgn0005586	6.25179	3.63018	0.870001	4.17261	3.01127e-05	4.68324e-05	2R	Rab3
FBgn0033543	15.583	0.825202	0.398907	2.06866	0.0385781	0.0464388	2R	CG12338
FBgn0033544	238.608	-1.46507	0.117398	-12.4795	9.65907e-36	5.13598e-35	2R	CG7220
FBgn0024956	116.105	-0.664474	0.130145	-5.10565	3.2966e-07	5.86226e-07	2R	Mat1
FBgn0053144	130.986	-4.78641	0.243637	-19.6457	6.29477e-86	8.76765e-85	2R	CG33144
FBgn0027499	1207.51	0.583537	0.120703	4.83448	1.33491e-06	2.28205e-06	2R	wde
FBgn0033548	55.4915	1.23642	0.19038	6.49445	8.33347e-11	1.8314e-10	2R	CG7637
FBgn0033549	163.502	1.38566	0.156746	8.8402	9.55484e-19	3.02443e-18	2R	mms4
FBgn0033550	79.432	-0.445666	0.154111	-2.89185	0.00382981	0.00505504	2R	CG12341
FBgn0033551	489.941	0.624956	0.068274	9.15365	5.50434e-20	1.81907e-19	2R	CG7222
FBgn0086898	265.437	1.24968	0.190317	6.5663	5.1581e-11	1.14735e-10	2R	dgo
FBgn0033555	158.169	1.74759	0.206885	8.44717	2.9845e-17	8.89325e-17	2R	RpS15Ab
FBgn0033556	233.096	0.870637	0.107973	8.06347	7.41561e-16	2.0746e-15	2R	CG12343
FBgn0033557	260.721	-0.805239	0.146234	-5.50652	3.66e-08	6.90001e-08	2R	CG12325
FBgn0033558	9.09795	6.94809	1.01008	6.87878	6.03663e-12	1.40957e-11	2R	CG12344
FBgn0027525	682.399	1.24283	0.0617101	20.1398	3.30412e-90	4.98121e-89	2R	LTV1
FBgn0050015	903.128	5.46744	0.206075	26.5313	4.22654e-155	1.39126e-153	2R	CG30015
FBgn0050016	3.91961	3.69029	1.01134	3.64892	0.000263345	0.00038143	2R	CG30016
FBgn0263510	260.305	1.90942	0.10022	19.0523	6.28999e-81	7.9944e-80	2R	nclb
FBgn0010356	540.648	0.710204	0.0624561	11.3713	5.8144e-30	2.67106e-29	2R	Taf5
FBgn0033564	222.312	1.46244	0.18632	7.8491	4.19034e-15	1.13651e-14	2R	Pex6
FBgn0061356	10.3797	6.58421	0.988818	6.65867	2.76324e-11	6.24049e-11	2R	CG18003
FBgn0033566	284.503	0.621766	0.0862675	7.20742	5.70218e-13	1.40497e-12	2R	CG18004
FBgn0017414	39.3372	-1.07588	0.207568	-5.18327	2.18024e-07	3.91126e-07	2R	cag
FBgn0033570	142.575	0.600415	0.184354	3.25686	0.00112653	0.00155277	2R	ND-B14
FBgn0033571	318.591	1.4953	0.0871293	17.1618	5.12835e-66	5.06798e-65	2R	Rpb5
FBgn0040765	51.2322	6.11861	0.638542	9.58216	9.50392e-22	3.33731e-21	2R	luna
FBgn0262817	3.39707	5.55935	1.17781	4.72008	2.35756e-06	3.9702e-06	2R	CG43188
FBgn0262818	1.88306	4.64932	1.22783	3.78663	0.000152707	0.000225354	2R	CG43189
FBgn0033578	11.3174	6.08964	1.10414	5.5153	3.48189e-08	6.5737e-08	2R	BBS4
FBgn0033580	1.35249	4.23597	1.25733	3.36902	0.000754355	0.00105584	2R	CG13231
FBgn0033581	771.095	-0.680709	0.0779845	-8.72877	2.57452e-18	8.049e-18	2R	CG12391
FBgn0033582	2.64774	4.48463	1.33054	3.37054	0.000750217	0.00105021	2R	CG9084
FBgn0037084	192.856	-0.404419	0.110497	-3.66	0.000252214	0.000365828	2R	Syx6
FBgn0033584	251.058	-1.14623	0.253805	-4.5162	6.29595e-06	1.02644e-05	2R	CG7737
FBgn0050021	19.6192	4.50904	0.593747	7.59422	3.09662e-14	8.09171e-14	2R	metro
FBgn0033590	63.8894	7.30544	0.786813	9.28485	1.61941e-20	5.45627e-20	2R	CG13217
FBgn0085253	287.832	8.05184	0.665895	12.0917	1.16783e-33	5.8913e-33	2R	CG34224
FBgn0033591	1.65495	3.32201	1.29522	2.56483	0.0103227	0.0130889	2R	CG13216
FBgn0033605	39.4049	1.35454	0.214445	6.31647	2.67603e-10	5.70159e-10	2R	CG9067
FBgn0041174	32.9604	1.5172	0.23006	6.59481	4.2579e-11	9.50575e-11	2R	Vhl
FBgn0033607	604.996	-0.974914	0.117602	-8.28996	1.13289e-16	3.28906e-16	2R	CG9062
FBgn0033608	181.381	-0.301957	0.120276	-2.51053	0.0120549	0.0152032	2R	CG13220
FBgn0033609	607.576	0.124322	0.0696848	1.78406	0.074414	0.0869018	2R	Fbl6
FBgn0033610	7.89738	6.17161	1.05879	5.8289	5.57939e-09	1.10298e-08	2R	CG18335
FBgn0015582	68.6107	-1.7234	0.210652	-8.18128	2.80853e-16	8.00899e-16	2R	dare
FBgn0050033	3.78463	4.49011	1.11855	4.01421	5.96461e-05	9.08189e-05	2R	CG30033
FBgn0040763	25.8406	4.60132	0.482481	9.53679	1.47328e-21	5.1399e-21	2R	CG18336
FBgn0259238	307.602	2.12585	0.0886389	23.9833	4.15393e-127	1.03015e-125	2R	CG42336
FBgn0033615	199.107	0.532356	0.097876	5.43908	5.35564e-08	9.9897e-08	2R	CG7741
FBgn0025373	662.434	2.20098	0.112447	19.5735	2.60332e-85	3.60955e-84	2R	Fpps
FBgn0033616	131.236	-2.24585	0.202683	-11.0806	1.55833e-28	6.83619e-28	2R	CG7745
FBgn0033624	74.1729	-4.01131	0.251355	-15.9588	2.47571e-57	2.04469e-56	2R	CG12384
FBgn0024188	361.555	-0.407021	0.212254	-1.91761	0.0551605	0.0653345	2R	san
FBgn0041241	10.0034	6.45567	1.04666	6.16785	6.92243e-10	1.43873e-09	2R	Gr47b
FBgn0033627	35.6515	-0.943354	0.216957	-4.34812	1.3731e-05	2.1845e-05	2R	CG13204
FBgn0021795	250.093	-0.61239	0.149797	-4.08813	4.34865e-05	6.6859e-05	2R	Tapdelta
FBgn0033631	499.274	-2.18083	0.0970872	-22.4626	9.64752e-112	1.9532e-110	2R	Sod3
FBgn0082585	256.186	6.81713	0.32543	20.9481	1.95434e-97	3.25167e-96	2R	sprt
FBgn0050022	31.2194	0.507936	0.294785	1.72307	0.0848751	0.0986026	2R	CG30022
FBgn0033633	2.88248	4.03004	1.06352	3.78935	0.000151039	0.000223071	2R	Smyd4-3
FBgn0040503	3.6983	3.06853	1.24789	2.45898	0.0139333	0.0174567	2R	CG7763
FBgn0033635	289.162	-7.43888	0.366585	-20.2924	1.50123e-91	2.28963e-90	2R	Prip
FBgn0000581	4984.2	0.521116	0.0949851	5.48629	4.10469e-08	7.70978e-08	2R	E(Pc)
FBgn0001269	21.575	8.19842	0.982822	8.34171	7.32208e-17	2.14551e-16	2R	inv
FBgn0000577	250.356	10.0728	0.881328	11.4291	2.99051e-30	1.38423e-29	2R	en
FBgn0033636	5897.48	1.87489	0.0816634	22.9587	1.20584e-116	2.63986e-115	2R	tou
FBgn0086658	23.9214	2.92132	0.498982	5.85455	4.78293e-09	9.49633e-09	2R	snoRNA:Psi28S-1180
FBgn0086712	120.349	0.44341	0.1322	3.35409	0.000796279	0.00111282	2R	Egm
FBgn0033638	1876.89	-0.835711	0.127311	-6.5643	5.22771e-11	1.16226e-10	2R	CG9005
FBgn0033639	320.387	-1.74445	0.0842205	-20.7129	2.64946e-95	4.2239e-94	2R	CG9003
FBgn0044020	70.8369	0.512752	0.174808	2.93323	0.00335451	0.00444241	2R	Roc2
FBgn0033644	4.05251	5.23319	1.20518	4.34224	1.41037e-05	2.24224e-05	2R	Tret1-2
FBgn0040491	9.81921	5.92226	1.3594	4.35653	1.32141e-05	2.10482e-05	2R	Buffy
FBgn0010516	894.306	0.67071	0.121082	5.53932	3.03646e-08	5.75174e-08	2R	wal
FBgn0062449	159.261	-0.61431	0.106598	-5.76287	8.26935e-09	1.61902e-08	2R	CG13197
FBgn0033649	119.677	8.55112	0.768697	11.1242	9.56817e-29	4.23192e-28	2R	pyr
FBgn0033652	1011	11.6491	0.739745	15.7474	7.1552e-56	5.76384e-55	2R	ths
FBgn0033653	162.35	-0.320717	0.103272	-3.10555	0.00189923	0.00257175	2R	CG13192
FBgn0033654	2.10747	3.54942	1.17503	3.02071	0.00252184	0.00337733	2R	Sobp
FBgn0259832	15.0305	0.69887	0.331905	2.10564	0.035236	0.0425782	2R	CG34229
FBgn0033656	189.814	-3.27199	0.149479	-21.8893	3.28224e-106	6.21858e-105	2R	S2P
FBgn0033657	11.9511	5.25134	0.794471	6.60985	3.84699e-11	8.61572e-11	2R	Sln
FBgn0013756	6905.35	1.13931	0.0684567	16.6428	3.41374e-62	3.11147e-61	2R	Mtor
FBgn0033659	4.31669	5.30113	1.13639	4.66491	3.08755e-06	5.14648e-06	2R	Damm
FBgn0033661	2192.44	0.576516	0.124965	4.61342	3.96097e-06	6.54748e-06	2R	CG13185
FBgn0260932	54.3711	1.37093	0.235342	5.82525	5.7027e-09	1.12541e-08	2R	cuff
FBgn0000556	54372.9	0.620122	0.0931641	6.65624	2.80929e-11	6.33978e-11	NA	NA
FBgn0015543	7.24683	1.77818	0.460737	3.85942	0.000113657	0.000169559	2R	snoRNA:Me28S-A1322
FBgn0260959	803.259	-0.91276	0.101054	-9.03238	1.67975e-19	5.45085e-19	2R	MCPH1
FBgn0033665	165.981	1.36687	0.115614	11.8227	2.97939e-32	1.45101e-31	2R	Zip48C
FBgn0033668	63.6994	-1.44515	0.491838	-2.93826	0.00330059	0.00437555	2R	exp
FBgn0033669	367.867	0.497393	0.0736933	6.7495	1.48355e-11	3.38468e-11	2R	PI31
FBgn0026573	1293.55	-0.183704	0.0655492	-2.80254	0.00507018	0.006614	2R	ADD1
FBgn0053145	337.263	-0.632106	0.0784893	-8.05341	8.05203e-16	2.25058e-15	2R	GalT1
FBgn0085260	14.1471	1.51339	0.324353	4.66588	3.07298e-06	5.125e-06	2R	CG34231
FBgn0033673	224.356	-1.45391	0.172267	-8.43989	3.17624e-17	9.45536e-17	2R	CG8298
FBgn0004839	143.277	7.37637	0.486513	15.1617	6.33807e-52	4.7894e-51	2R	otk
FBgn0267728	247.398	-1.34531	0.251703	-5.34486	9.04884e-08	1.66044e-07	2R	otk2
FBgn0259985	198.724	-1.17903	0.114117	-10.3318	5.06214e-25	1.98219e-24	2R	Mppe
FBgn0260012	1127.05	-0.53694	0.0499159	-10.7569	5.49937e-27	2.30003e-26	2R	pds5
FBgn0033677	105.819	-5.45239	0.31103	-17.5301	8.44261e-69	8.67097e-68	2R	CG8321
FBgn0010339	236.904	-1.31396	0.170645	-7.69999	1.36079e-14	3.60213e-14	2R	128up
FBgn0004463	346.046	1.44928	0.116064	12.4869	8.79923e-36	4.6815e-35	2R	RpIII128
FBgn0024732	188.689	-3.01097	0.285755	-10.5369	5.84028e-26	2.36062e-25	2R	Drep1
FBgn0086677	23.2139	8.32462	0.999434	8.32934	8.12938e-17	2.37902e-16	2R	jeb
FBgn0033683	40.9774	-0.526825	0.195185	-2.69911	0.00695253	0.00897358	2R	CG18343
FBgn0027495	664.539	0.355424	0.0658258	5.39947	6.68368e-08	1.23785e-07	2R	Smyd4-4
FBgn0033686	119.76	0.487465	0.157642	3.09224	0.00198653	0.00268282	2R	Hen1
FBgn0027504	1113.75	0.552675	0.0739941	7.46918	8.06982e-14	2.06854e-13	2R	CG8878
FBgn0033687	22.1474	4.39908	0.505173	8.70807	3.09085e-18	9.62054e-18	2R	CG8407
FBgn0033688	6263.18	0.932814	0.0714436	13.0567	5.82319e-39	3.37694e-38	2R	Prp8
FBgn0263485	16.6722	1.4209	0.47339	3.00155	0.00268608	0.00359046	2R	scaRNA:PsiU2-55
FBgn0085261	1.72667	3.83736	1.29914	2.95377	0.00313922	0.00416937	2R	CG34232
FBgn0014184	2752.37	0.806082	0.102809	7.84057	4.48499e-15	1.21319e-14	2R	Oda
FBgn0023167	286.701	0.998352	0.102125	9.77576	1.43075e-22	5.16686e-22	2R	SmD3
FBgn0010621	1140.44	-1.9811	0.0953724	-20.7722	7.72345e-96	1.24432e-94	2R	Cct5
FBgn0033690	86.2836	-0.534743	0.185371	-2.88472	0.00391762	0.00516871	2R	EndoG
FBgn0033691	7.65538	1.04218	0.450681	2.31247	0.0207519	0.0255587	2R	CG8860
FBgn0033692	135.278	-2.51278	0.187994	-13.3663	9.51848e-41	5.71546e-40	2R	wash
FBgn0000426	122.963	0.99784	0.153242	6.51154	7.4383e-11	1.6398e-10	2R	SmF
FBgn0025454	2.97181	1.52015	0.864681	1.75804	0.0787402	0.0917101	2R	Cyp6g1
FBgn0033696	3.50103	4.30881	1.12957	3.81456	0.000136428	0.00020208	2R	Cyp6g2
FBgn0033697	2.62164	4.59709	1.2789	3.59456	0.000324939	0.000467901	2R	Cyp6t3
FBgn0033698	243.303	-3.08478	0.284549	-10.8409	2.20194e-27	9.33298e-27	2R	CG8858
FBgn0033699	4586.98	0.962844	0.0933703	10.3121	6.21255e-25	2.42022e-24	2R	RpS11
FBgn0083988	1.50819	4.25969	1.37121	3.10652	0.00189302	0.00256371	2R	snoRNA:Me28S-C3420a
FBgn0020377	1328.36	12.4683	0.836606	14.9034	3.13072e-50	2.27375e-49	2R	Sr-CII
FBgn0000253	3012.95	0.923882	0.0825891	11.1865	4.74877e-29	2.11774e-28	2R	Cam
FBgn0033712	122.652	0.587454	0.134326	4.37335	1.22354e-05	1.95323e-05	2R	CG13163
FBgn0033713	361.371	-3.82071	0.132524	-28.8304	8.91739e-183	4.29489e-181	2R	CG8841
FBgn0033715	95.2981	-1.91904	0.145919	-13.1514	1.67101e-39	9.82738e-39	2R	CG8490
FBgn0054021	1.03097	3.69813	1.38826	2.66386	0.007725	0.00992022	2R	CG34021
FBgn0033717	131.479	-5.11738	0.244146	-20.9604	1.50907e-97	2.51998e-96	2R	CG8839
FBgn0266111	1139.71	-0.750956	0.107845	-6.9633	3.32392e-12	7.88622e-12	2R	ana3
FBgn0050047	4.48592	5.26594	1.04155	5.05587	4.28422e-07	7.56705e-07	2R	CG30047
FBgn0033733	1.04142	3.08104	1.40049	2.19997	0.0278091	0.0339353	2R	CG8834
FBgn0033734	328.527	0.651665	0.116345	5.60115	2.12939e-08	4.07573e-08	2R	CG8520
FBgn0033735	47.5923	1.02175	0.205403	4.97436	6.5464e-07	1.14216e-06	2R	CG8525
FBgn0033736	3.1125	5.363	1.15302	4.65127	3.29895e-06	5.48885e-06	2R	CG13154
FBgn0033737	422.032	-0.939024	0.120028	-7.8234	5.14159e-15	1.38752e-14	2R	Nup54
[truncated: 5,879 more rows]
