# Supplementary material for: CHRAC/ACF contribute to the repressive ground state of chromatin
Source: Life Sci Alliance. 2018 Feb 9;1(1):e201800024. doi: 10.26508/lsa.201800024 (PMC6238394; doi:10.26508/lsa.201800024)
Supplement: Supplementary file 2 [file LSA-2018-00024_TableS2.xlsx]

## Sheet: before_ZGA
gene	baseMean	log2FoldChange	lfcSE	stat	pvalue	padj	chr	symbol
FBgn0002121	3107.68	0.331682	0.068734	4.82559	1.39591e-06	7.1575e-05	2L	l(2)gl
FBgn0067779	732.111	-0.15593	0.0587205	-2.65546	0.00791995	0.0673658	2L	dbr
FBgn0031216	1483.3	0.168302	0.0600749	2.80153	0.00508612	0.0499084	2L	Zir
FBgn0025683	295.601	0.271099	0.107744	2.51613	0.011865	0.086649	2L	CG3164
FBgn0031238	231.415	-0.265955	0.0889958	-2.9884	0.00280443	0.0330022	2L	CG3645
FBgn0003278	292.7	-0.24385	0.0909529	-2.68106	0.00733896	0.064145	2L	RpI135
FBgn0002593	4695.03	0.213916	0.0751976	2.84472	0.00444499	0.0448876	2L	RpLP1
FBgn0004583	59.7189	-1.79298	0.315484	-5.68328	1.32134e-08	1.02348e-06	2L	ex
FBgn0031258	57.0155	2.3625	0.709297	3.33076	0.000866085	0.0138289	2L	CG4297
FBgn0043364	284.968	0.424926	0.123221	3.4485	0.000563716	0.00989016	2L	cbt
FBgn0031282	42.9035	-0.817724	0.287507	-2.84419	0.00445243	0.0449005	2L	Pex12
FBgn0015905	445.807	-0.203293	0.0795286	-2.55623	0.0105814	0.0804206	2L	ast
FBgn0261458	2090.27	0.208308	0.0587454	3.54594	0.000391209	0.00743707	2L	capt
FBgn0031322	2.73357	4.08681	1.06672	3.83118	0.000127532	0.00305129	2L	CG5001
FBgn0267972	217.583	-0.458971	0.172743	-2.65696	0.00788492	0.067225	2L	Der-1
FBgn0031381	444.211	0.835973	0.0958903	8.71802	2.83105e-18	1.03064e-15	2L	Npc2a
FBgn0031384	977.864	0.120052	0.0491741	2.44136	0.0146321	0.0989193	2L	CG4238
FBgn0027509	752.503	-0.200111	0.0579856	-3.45104	0.000558424	0.00982097	2L	TBCD
FBgn0031401	313.568	-0.277353	0.0801632	-3.45985	0.000540476	0.00959807	2L	papi
FBgn0264672	103.515	0.36109	0.120643	2.99304	0.00276217	0.0327013	2L	Eogt
FBgn0031449	1177.65	0.187574	0.0638796	2.93636	0.00332089	0.0374294	2L	CG31689
FBgn0031452	256.121	0.330359	0.0755688	4.37163	1.23322e-05	0.000444507	2L	Cwc25
FBgn0031453	798.667	0.48075	0.094904	5.06565	4.0701e-07	2.37075e-05	2L	Bacc
FBgn0250786	4142.08	-0.217629	0.0828436	-2.62698	0.00861458	0.0712758	2L	Chd1
FBgn0085423	1222.36	-0.155953	0.056502	-2.76014	0.00577772	0.0546333	2L	CG34394
FBgn0016698	288.478	0.330016	0.0936193	3.52509	0.000423346	0.00792387	2L	Ptpa
FBgn0031535	629.051	-0.502158	0.16413	-3.05951	0.00221696	0.0280238	2L	CG12795
FBgn0000721	4636.41	0.108951	0.0410691	2.65287	0.00798111	0.0677278	2L	for
FBgn0031607	88.4922	-0.526806	0.146362	-3.59934	0.00031902	0.00631192	2L	CG15440
FBgn0019982	277.266	-0.399285	0.156511	-2.55117	0.0107363	0.0810058	2L	Gs1l
FBgn0053196	9.81291	2.14863	0.873958	2.45851	0.0139517	0.0954374	2L	dpy
FBgn0031645	27.9773	-0.69891	0.247927	-2.81902	0.00481703	0.0477181	2L	CG3036
FBgn0015000	507.67	-0.150931	0.0555412	-2.71746	0.00657849	0.0595006	2L	betaggt-I
FBgn0031683	227.882	-0.242978	0.0880196	-2.76049	0.00577139	0.0546333	2L	CG4230
FBgn0000228	1998.29	0.189298	0.0452862	4.18003	2.91465e-05	0.000918682	2L	Bsg25D
FBgn0031711	535.754	0.210457	0.0548587	3.83636	0.000124874	0.00301061	2L	CG6907
FBgn0031713	260.703	-0.383049	0.124225	-3.08351	0.00204574	0.0267415	2L	CG7277
FBgn0031740	208.504	-0.388727	0.151527	-2.5654	0.0103056	0.0789815	2L	CG7239
FBgn0001128	947.374	0.228679	0.0460152	4.96963	6.70814e-07	3.64492e-05	2L	Gpdh
FBgn0000052	858.323	-0.232553	0.086465	-2.68956	0.00715459	0.0632191	2L	ade2
FBgn0031768	186.879	0.271871	0.0876262	3.10262	0.00191814	0.0256893	2L	CG12393
FBgn0031769	2773.1	0.159144	0.0362808	4.38645	1.15217e-05	0.000423684	2L	CG9135
FBgn0051633	108.402	-0.349701	0.121791	-2.87131	0.00408774	0.0427013	2L	CG31633
FBgn0086451	1755.11	-0.214561	0.0741224	-2.89468	0.00379546	0.0408633	2L	l(2)k09022
FBgn0026196	1896.39	-0.448631	0.0899339	-4.98845	6.08642e-07	3.35722e-05	2L	nop5
FBgn0004838	7937.7	0.225551	0.0504193	4.47352	7.69441e-06	0.000297995	2L	Hrb27C
FBgn0031894	96.0797	0.37416	0.134539	2.78105	0.00541838	0.0521793	2L	CG4496
FBgn0031950	544.785	-0.17118	0.0665411	-2.57254	0.0100955	0.0780312	2L	Herp
FBgn0020618	5426.56	0.205938	0.0792375	2.59899	0.00934974	0.0755554	2L	Rack1
FBgn0004177	2768.98	0.182637	0.0411839	4.43467	9.22135e-06	0.000347879	2L	mts
FBgn0031961	153.303	0.674936	0.144501	4.6708	3.00026e-06	0.000138259	2L	CG7102
FBgn0031968	123.406	-0.339296	0.128624	-2.63788	0.00834253	0.0699792	2L	CG7231
FBgn0261822	1221.56	0.197367	0.0784058	2.51725	0.0118275	0.0865488	2L	Bsg
FBgn0031988	1104.5	0.141668	0.0534649	2.64974	0.00805525	0.0682113	2L	CG8668
FBgn0003607	987.67	0.204056	0.0530586	3.84586	0.000120132	0.00292016	2L	Su(var)205
FBgn0032001	27.4681	-0.779946	0.283331	-2.75277	0.00590933	0.0553743	2L	CG8360
FBgn0032006	7.13203	2.35458	0.927634	2.53827	0.0111402	0.0834484	2L	Pvr
FBgn0260439	2849.7	0.125529	0.0437557	2.86886	0.00411955	0.0428493	2L	Pp2A-29B
FBgn0004914	982.71	0.293834	0.060321	4.87117	1.10937e-06	5.85311e-05	2L	Hnf4
FBgn0032084	62.8437	-3.44764	0.400376	-8.61101	7.24225e-18	2.51099e-15	2L	CG13101
FBgn0041092	552.419	0.667117	0.0880402	7.57741	3.5251e-14	6.75428e-12	2L	tai
FBgn0032123	1714.07	0.20541	0.045967	4.46865	7.87158e-06	0.000303243	2L	Oatp30B
FBgn0000273	1424.5	0.161247	0.0630194	2.55869	0.0105066	0.0801035	2L	Pka-C1
FBgn0283478	1225.23	-0.126251	0.0466102	-2.70864	0.00675586	0.0605781	2L	und
FBgn0043456	3825.87	0.102535	0.0416777	2.46018	0.0138866	0.0952055	2L	CG4747
FBgn0267727	8590.6	0.118985	0.0417497	2.84995	0.0043726	0.0443411	2L	Pen
FBgn0250843	1180.64	0.225067	0.0586588	3.83688	0.000124608	0.00301061	2L	Prosalpha6
FBgn0032213	50.1215	1.5067	0.365908	4.11769	3.82682e-05	0.00113727	2L	CG5390
FBgn0032218	11.7985	0.969181	0.391609	2.47487	0.0133286	0.0931338	2L	CG5381
FBgn0011703	4413.81	0.182298	0.0388699	4.68996	2.73259e-06	0.000128361	2L	RnrL
FBgn0032223	1053.65	0.295579	0.0481569	6.13783	8.36558e-10	8.82751e-08	2L	GATAd
FBgn0041723	12.0494	-1.39192	0.455994	-3.05249	0.00226953	0.0284904	2L	rho-5
FBgn0053303	849.324	-0.270601	0.0950413	-2.8472	0.0044106	0.0446022	2L	CG33303
FBgn0032242	1838.5	0.158157	0.0392906	4.0253	5.69025e-05	0.00158132	2L	CG5355
FBgn0032249	57.5985	-0.64802	0.239831	-2.70199	0.00689265	0.0617287	2L	TBC1D16
FBgn0032256	132.724	-0.341272	0.118501	-2.87992	0.0039778	0.0419745	2L	RluA-2
FBgn0032295	1192.4	0.151999	0.0508454	2.98943	0.00279497	0.0329825	2L	CG12299
FBgn0004363	4761.5	0.178747	0.0433352	4.12475	3.71137e-05	0.00111203	2L	porin
FBgn0010612	659.859	0.22598	0.0817644	2.7638	0.00571329	0.0544362	2L	ATPsynG
FBgn0032350	1134.18	-0.488418	0.169907	-2.87461	0.00404523	0.0423789	2L	CG6287
FBgn0032363	2185.57	0.121046	0.0491198	2.46431	0.0137277	0.094391	2L	Dlg5
FBgn0028490	364.637	0.364426	0.0821034	4.43863	9.05331e-06	0.000343319	2L	CG31705
FBgn0029137	57.48	-1.51426	0.337911	-4.48125	7.42067e-06	0.000292054	2L	Patsas
FBgn0027081	1560.11	0.234863	0.0909363	2.58272	0.00980248	0.0769268	2L	ThrRS
FBgn0032430	72.0616	-0.691733	0.22433	-3.08355	0.00204549	0.0267415	2L	CG6388
FBgn0265298	395.849	-0.262283	0.0977193	-2.68404	0.00727377	0.0637309	2L	SC35
FBgn0020443	3843.79	0.098294	0.0338562	2.90328	0.00369273	0.040186	2L	Elf
FBgn0032445	130.414	-0.321859	0.119753	-2.6877	0.00719451	0.0634243	2L	CG6153
FBgn0032451	330.34	-0.443707	0.114359	-3.87995	0.000104477	0.00258741	2L	spict
FBgn0032452	18.6038	-0.898955	0.311727	-2.88378	0.00392927	0.0415829	2L	CG15484
FBgn0015399	15.4723	6.16819	1.01112	6.10038	1.05819e-09	1.08516e-07	2L	kek1
FBgn0024291	2239.07	0.201929	0.0495965	4.07144	4.67227e-05	0.00131347	2L	Sirt1
FBgn0032475	2169.63	0.158552	0.0501866	3.15926	0.00158172	0.0221471	2L	Sfmbt
FBgn0051855	197.382	0.262692	0.0989866	2.65382	0.00795866	0.0676161	2L	CG31855
FBgn0032518	3584.26	0.171507	0.0598508	2.86557	0.00416256	0.0431118	2L	RpL24
FBgn0023407	2020.29	0.159524	0.0527493	3.02419	0.00249299	0.0304993	2L	B4
FBgn0028540	21.1645	0.938192	0.283046	3.31462	0.000917673	0.014431	2L	CG9008
FBgn0261535	338.14	-0.297271	0.0961039	-3.09323	0.00197992	0.0262583	2L	l(2)34Fd
FBgn0003016	839.352	0.360221	0.0912544	3.94744	7.8991e-05	0.00205405	2L	osp
FBgn0010422	678.005	0.173255	0.0596294	2.90554	0.00366622	0.0399607	2L	TfIIS
FBgn0045842	15.6946	1.02151	0.31192	3.27493	0.00105689	0.0161665	2L	yuri
FBgn0028518	3.65659	3.95892	1.19021	3.32623	0.000880301	0.0140251	2L	CG18480
FBgn0028645	20.5959	1.18994	0.331443	3.59019	0.000330442	0.00647146	2L	beat-Ib
FBgn0001994	1240.17	0.241631	0.0395463	6.11009	9.95755e-10	1.03573e-07	2L	crp
FBgn0000250	2939.07	0.114675	0.0464413	2.46925	0.0135395	0.0939763	2L	cact
FBgn0028523	77.9341	0.630247	0.174437	3.61303	0.000302635	0.00603694	2L	CG5888
FBgn0020415	431.057	1.6873	0.202818	8.31928	8.84977e-17	2.38649e-14	2L	Idgf2
FBgn0020414	107.772	1.61386	0.134033	12.0408	2.16852e-33	3.1578e-30	2L	Idgf3
FBgn0032586	1731.91	0.231393	0.0689126	3.35777	0.000785737	0.012885	2L	Tpr2
FBgn0032587	443.811	0.656282	0.0783087	8.3807	5.26125e-17	1.53229e-14	2L	CG5953
FBgn0032596	1035.53	0.15841	0.060862	2.60276	0.00924755	0.0749793	2L	Prosbeta4
FBgn0260632	951.135	0.147439	0.0497794	2.96185	0.00305794	0.0351181	2L	dl
FBgn0032643	985.261	0.164355	0.0516266	3.18354	0.00145484	0.0207293	2L	GCS2beta
FBgn0032645	9.92084	1.01513	0.407448	2.49144	0.0127227	0.0907456	2L	CG15142
FBgn0032666	6.12726	2.17559	0.681616	3.19181	0.00141386	0.0203697	2L	CG5758
FBgn0032670	2.52531	2.2718	0.853422	2.66199	0.00776803	0.0666969	2L	CG5783
FBgn0085370	2183.89	0.258391	0.0597863	4.32191	1.54687e-05	0.000528768	2L	Pde11
FBgn0032694	107.294	0.630775	0.238057	2.64968	0.00805683	0.0682113	2L	MESR3
FBgn0086909	103.376	-0.570474	0.163811	-3.48252	0.000496721	0.00897426	2L	CG31751
FBgn0032701	216.256	-0.266253	0.103108	-2.58227	0.00981528	0.0769268	2L	CG10341
FBgn0032713	8.52482	1.3259	0.533689	2.4844	0.0129768	0.0916434	2L	CG17323
FBgn0032715	136.279	-0.43673	0.121677	-3.58926	0.000331618	0.00647321	2L	CG17597
FBgn0032748	2476.07	0.240658	0.0878093	2.74069	0.00613108	0.0566502	2L	CG10492
FBgn0032752	443.44	0.464237	0.0928233	5.0013	5.69458e-07	3.16505e-05	2L	CG10702
FBgn0032775	417.44	0.279023	0.114165	2.44404	0.0145239	0.0986394	2L	CG17544
FBgn0002044	2861.63	0.128118	0.0393326	3.25729	0.00112483	0.0170979	2L	swm
FBgn0032805	4.65581	-1.91586	0.767844	-2.49512	0.0125916	0.0903442	2L	CG10337
FBgn0041180	90.7885	1.90539	0.375007	5.08094	3.7558e-07	2.20532e-05	2L	Tep4
FBgn0027949	793.426	0.14181	0.0536716	2.64218	0.00823733	0.0691765	2L	msb1l
FBgn0045064	25.1242	-1.50406	0.419706	-3.5836	0.000338886	0.00656231	2L	bwa
FBgn0032848	197.268	-0.603465	0.226279	-2.66691	0.00765516	0.0660705	2L	nesd
FBgn0032864	304.478	-2.05097	0.47197	-4.34555	1.38928e-05	0.000493433	2L	CG2493
FBgn0032869	3.65263	-4.4656	1.45149	-3.07656	0.00209404	0.0271085	2L	CG17470
FBgn0016054	444.008	1.72774	0.551782	3.1312	0.00174092	0.0238713	2L	phr6-4
FBgn0261787	1492.68	-0.147292	0.052661	-2.79698	0.00515827	0.0504126	2L	brun
FBgn0000251	1923.12	0.216712	0.0471518	4.59606	4.30549e-06	0.00018999	2L	cad
FBgn0032886	642.155	0.148328	0.0600861	2.46859	0.0135645	0.0940325	2L	CG9328
FBgn0051674	24.5038	0.990421	0.330514	2.99661	0.00273003	0.0324121	2L	CG31674
FBgn0266369	602.841	0.194788	0.0673799	2.8909	0.00384143	0.0410109	2L	Mtp
FBgn0032907	262.683	0.308237	0.113453	2.71686	0.0065904	0.0595344	2L	CG9272
FBgn0032915	1120.64	-0.180276	0.0625659	-2.88138	0.00395938	0.0418407	NA	NA
FBgn0032924	920.047	-0.310192	0.121428	-2.55452	0.0106334	0.0805638	2L	Nbr
FBgn0032925	919.389	-0.159265	0.0614878	-2.5902	0.00959214	0.0764924	2L	CG9246
FBgn0032929	1421.23	0.124556	0.0499993	2.49116	0.0127327	0.0907456	2L	Mcm10
FBgn0032935	188.427	0.333557	0.114013	2.9256	0.00343793	0.0383332	2L	Atg18b
FBgn0022893	10336.9	0.220181	0.0582661	3.77889	0.000157531	0.00357182	2L	Df31
FBgn0023416	32.1188	3.05875	0.471408	6.48854	8.66745e-11	1.16866e-08	2L	Ac3
FBgn0000559	30031.1	0.186984	0.0638109	2.93028	0.00338652	0.0380513	2L	EF2
FBgn0051619	93.5688	2.63809	0.805281	3.27598	0.00105295	0.0161665	2L	nolo
FBgn0032974	878.891	0.139337	0.051103	2.72658	0.00639942	0.0580975	2L	CG3651
FBgn0261802	779.955	0.445663	0.10176	4.37955	1.18925e-05	0.000433633	2L	CG42748
FBgn0032979	1960.77	0.108857	0.0419508	2.59487	0.00946277	0.0762151	2L	Clamp
FBgn0041004	243.184	0.29457	0.0851184	3.46071	0.000538751	0.00959082	2L	CG17715
FBgn0000384	621.978	0.169244	0.0694036	2.43854	0.0147465	0.0991984	2L	cta
FBgn0267428	5.5524	-5.6746	1.48371	-3.82461	0.000130977	0.00310633	2R	CG45781
FBgn0263780	40.363	-1.75954	0.540698	-3.2542	0.00113711	0.0172126	2R	CG17684
FBgn0058263	288.518	-1.31691	0.206296	-6.38361	1.72966e-10	2.20942e-08	2R	MFS17
FBgn0085638	125.922	-0.773811	0.280159	-2.76204	0.00574407	0.0545986	2R	CG41378
FBgn0040005	646.609	0.238014	0.0633458	3.75738	0.000171703	0.00384082	2R	CG17883
FBgn0033005	2279.27	0.17991	0.0626319	2.8725	0.00407241	0.0426023	2R	CG3107
FBgn0050440	1199.12	0.753896	0.14787	5.09838	3.42566e-07	2.04444e-05	2R	CG30440
FBgn0033029	1869.74	0.161281	0.0472361	3.41435	0.000639349	0.0108733	2R	Not3
FBgn0000043	1430.57	-0.157891	0.0642276	-2.4583	0.0139597	0.0954374	2R	Act42A
FBgn0000546	1126.17	0.333021	0.0520854	6.39374	1.61874e-10	2.10465e-08	2R	EcR
FBgn0086655	1322.65	0.218836	0.0646173	3.38664	0.000707529	0.0118426	2R	jing
FBgn0033076	1.94864	2.99965	1.18312	2.53537	0.0112329	0.083798	2R	CG15233
FBgn0042085	2800.25	0.145357	0.0453049	3.20842	0.00133468	0.0193968	2R	Bap170
FBgn0000054	570.79	0.175708	0.0613612	2.86351	0.00418981	0.0432097	NA	NA
FBgn0265003	1711.78	0.142938	0.0310709	4.60039	4.21701e-06	0.00018722	2R	koi
FBgn0053558	2071.15	0.15635	0.05235	2.98663	0.00282067	0.0331247	2R	mim
FBgn0003090	8.9423	1.18929	0.479346	2.48106	0.0130994	0.0922402	2R	pk
FBgn0260991	2141.59	0.148287	0.0527327	2.81205	0.00492266	0.0485005	2R	Incenp
FBgn0033169	250.184	-0.302286	0.091085	-3.31872	0.000904296	0.0143446	2R	CG11123
FBgn0033174	24.0101	-1.53871	0.325897	-4.72147	2.34146e-06	0.000111426	2R	CG11125
FBgn0263240	118.162	0.452205	0.141837	3.1882	0.00143163	0.0204386	2R	Coop
FBgn0033194	962.528	0.380593	0.117432	3.24096	0.00119127	0.0178103	2R	Vps13
FBgn0033199	120.852	0.273979	0.10817	2.53285	0.0113141	0.0842798	2R	CG17985
FBgn0033205	3.98556	-2.40982	0.963361	-2.50147	0.0123678	0.0891583	2R	CG2064
FBgn0033224	1238.5	-0.209938	0.0503788	-4.16718	3.08391e-05	0.000955489	2R	Nop17l
FBgn0020279	6518.2	0.132379	0.0454698	2.91135	0.00359866	0.0392831	2R	lig
FBgn0033259	714.055	-0.157377	0.0495566	-3.1757	0.00149477	0.0212153	2R	CG11210
FBgn0005648	493.593	0.182882	0.0709723	2.57681	0.00997164	0.0775871	2R	Pabp2
FBgn0010504	46.4054	-1.54564	0.529682	-2.91806	0.00352222	0.0388836	2R	kermit
FBgn0014469	416.377	0.440904	0.0791736	5.56883	2.56456e-08	1.88612e-06	2R	Cyp4e2
FBgn0050359	1077.81	0.267235	0.064543	4.14042	3.46671e-05	0.00105171	2R	Mal-A5
FBgn0033309	628.288	0.179692	0.0503421	3.56941	0.000357781	0.00687335	2R	CG8735
FBgn0267792	605.779	-0.269358	0.0924182	-2.91455	0.00356202	0.0390001	2R	rgr
FBgn0033313	1696.89	-0.248465	0.0723054	-3.43633	0.000589648	0.0102339	2R	Cirl
FBgn0033315	96.0052	0.604286	0.199317	3.03178	0.00243116	0.0300021	2R	beta3GalTII
FBgn0005695	2573.28	0.127165	0.0407314	3.12204	0.00179605	0.0244431	2R	gcl
FBgn0050349	574.252	-0.233598	0.0562388	-4.15368	3.2717e-05	0.0010055	2R	CG30349
FBgn0003074	1707.94	-0.434833	0.161613	-2.69058	0.00713269	0.0631022	2R	Pgi
FBgn0033372	102.621	-0.397681	0.136381	-2.91595	0.00354604	0.0388836	2R	CG13742
FBgn0033379	637.667	-0.19559	0.0624183	-3.13353	0.00172717	0.0237274	2R	Mys45A
FBgn0033381	100.705	-0.602518	0.164721	-3.6578	0.00025439	0.00523071	2R	GstE13
FBgn0050344	223.668	-0.300391	0.0915622	-3.28073	0.0010354	0.0159719	2R	CG30344
FBgn0002567	1363.08	0.187636	0.068725	2.73025	0.00632872	0.0577	2R	Rab32
FBgn0016078	150.922	-0.985624	0.117605	-8.38083	5.25557e-17	1.53229e-14	2R	wun
FBgn0017558	899.175	-0.175395	0.0485282	-3.61428	0.000301181	0.00602446	2R	Pdk
FBgn0029092	2966.41	0.201662	0.050901	3.96184	7.43739e-05	0.00196915	2R	ced-6
FBgn0033428	358.648	-0.329321	0.117882	-2.79366	0.00521152	0.0506922	2R	Updo
FBgn0261016	1635.34	-0.385883	0.12847	-3.00368	0.00266737	0.0319716	2R	clos
FBgn0010342	1609.54	0.22242	0.0452305	4.91748	8.76633e-07	4.69321e-05	2R	Map60
FBgn0010316	1985.13	0.193774	0.0508492	3.81076	0.000138538	0.00323301	2R	dap
FBgn0033449	161.289	-0.777779	0.312499	-2.4889	0.0128139	0.090934	2R	CG1663
FBgn0033451	125.383	-0.950744	0.225762	-4.21126	2.53949e-05	0.000803913	2R	CG1665
FBgn0033457	216.263	-0.411815	0.126697	-3.25038	0.00115251	0.0173376	2R	Ntmt
FBgn0261014	7555.9	0.150485	0.0537314	2.80069	0.00509927	0.0499701	2R	TER94
FBgn0022382	451.077	0.227297	0.0779163	2.91719	0.00353195	0.0388836	2R	Pka-R2
FBgn0033483	5.18361	2.80667	0.728725	3.85147	0.000117409	0.0028783	2R	egr
FBgn0265512	492.221	0.297175	0.103972	2.85821	0.00426044	0.0436905	2R	mlt
FBgn0261698	786.128	0.231724	0.0555152	4.17407	2.9921e-05	0.000939031	2R	SLO2
FBgn0001122	599.553	0.182849	0.0680619	2.68651	0.00722027	0.063427	2R	Galphao
FBgn0283521	13328.4	0.176369	0.0350664	5.02956	4.91595e-07	2.79633e-05	2R	lola
FBgn0033549	166.426	-0.626914	0.208735	-3.0034	0.00266979	0.0319716	2R	mms4
FBgn0029134	1324.51	-0.287102	0.0954421	-3.00812	0.00262865	0.0316351	2R	Prosbeta5
FBgn0050015	40.5239	0.879339	0.318204	2.76344	0.0057195	0.0544362	2R	CG30015
FBgn0033564	197.546	-0.411308	0.156022	-2.63621	0.00838378	0.0701286	2R	Pex6
FBgn0033581	1355.19	0.140127	0.0439213	3.19041	0.00142072	0.0204028	2R	CG12391
FBgn0025373	354.33	-0.194679	0.0728734	-2.67147	0.00755194	0.0656154	2R	Fpps
FBgn0050022	52.2918	-0.753747	0.225354	-3.34473	0.000823637	0.0133264	2R	CG30022
FBgn0033635	1055.49	-0.320215	0.124538	-2.57123	0.0101339	0.0782448	2R	Prip
FBgn0000581	5717.33	0.0935194	0.0357487	2.61602	0.00889602	0.0727774	2R	E(Pc)
FBgn0086712	167.233	-0.314066	0.121286	-2.58946	0.00961277	0.0764924	2R	Egm
FBgn0033639	698.699	0.243339	0.0524083	4.64313	3.43172e-06	0.000155195	2R	CG9003
FBgn0033661	2862.18	-0.297089	0.103229	-2.87796	0.0040025	0.0421131	2R	CG13185
FBgn0033663	4545.02	0.114221	0.0459196	2.48741	0.0128679	0.0910683	2R	ERp60
FBgn0033668	69.3759	3.97013	0.488467	8.12774	4.37365e-16	1.09809e-13	2R	exp
FBgn0033673	534.471	-0.152236	0.0618712	-2.46053	0.0138733	0.0952041	2R	CG8298
FBgn0267728	267.354	3.96497	0.205462	19.2978	5.60034e-83	2.0388e-79	2R	otk2
FBgn0010339	566.216	-0.233529	0.0888622	-2.62799	0.00858908	0.0712268	2R	128up
FBgn0004463	324.244	-0.525206	0.113075	-4.64476	3.40471e-06	0.000154935	2R	RpIII128
FBgn0033688	5771.55	0.173946	0.0517509	3.36123	0.000775973	0.0127536	2R	Prp8
FBgn0014184	2698.53	0.167601	0.0516969	3.24199	0.00118699	0.0177829	2R	Oda
FBgn0000253	2740.89	0.221335	0.0595012	3.71983	0.000199355	0.00431994	2R	Cam
FBgn0050046	133.891	1.88742	0.182111	10.3641	3.61138e-25	2.62945e-22	2R	CG30046
FBgn0033744	5.28353	-4.43187	1.21942	-3.63442	0.000278604	0.00561915	2R	Dh44-R2
FBgn0033751	284.229	-0.2265	0.0920859	-2.45965	0.0139071	0.0952562	2R	CG8818
FBgn0011604	2176.08	0.192528	0.0528297	3.64432	0.000268099	0.00546787	2R	Iswi
FBgn0261625	115.66	-2.08429	0.274294	-7.59875	2.99009e-14	5.884e-12	2R	GLS
FBgn0261545	34.5817	1.60213	0.297175	5.39119	6.99928e-08	4.76278e-06	2R	CG42663
FBgn0033773	413.384	-0.273324	0.105975	-2.57913	0.00990481	0.0773415	2R	Mos
FBgn0033785	6.62577	-2.46453	0.654984	-3.76273	0.00016807	0.00377691	2R	Sans
FBgn0005624	1094.41	0.129013	0.051041	2.52764	0.0114832	0.084766	2R	Psc
FBgn0033799	120.611	0.904353	0.258951	3.49237	0.000478758	0.00875838	2R	GLaz
FBgn0053138	1302.83	-0.162775	0.0564003	-2.88606	0.00390098	0.0413435	2R	AGBE
FBgn0033810	84.6181	-0.638826	0.186863	-3.41869	0.000629222	0.0107292	2R	CG4646
FBgn0011763	2063.22	0.171578	0.0508561	3.37379	0.000741404	0.0123246	2R	Dp
FBgn0033812	570.466	-0.200022	0.0788602	-2.53642	0.0111993	0.0837549	2R	Pex13
FBgn0033813	43.9504	-0.755506	0.244991	-3.08381	0.00204369	0.0267415	2R	fsd
FBgn0260475	11.7478	-3.013	0.814753	-3.69806	0.000217254	0.00463043	2R	CG30059
FBgn0053156	1926.23	0.246478	0.098665	2.49813	0.0124851	0.0899151	2R	CG33156
FBgn0000662	981.823	-0.163326	0.0639814	-2.55271	0.010689	0.0808165	2R	fl(2)d
FBgn0033902	1369.05	0.155957	0.048493	3.21608	0.00129954	0.0189999	2R	Tango7
FBgn0000289	2773.71	0.138593	0.0507007	2.73356	0.00626533	0.0575257	2R	cg
FBgn0263397	28.5608	-6.89917	1.41842	-4.86397	1.15053e-06	5.98357e-05	2R	Ih
FBgn0085408	13.6126	1.01588	0.405701	2.50402	0.0122793	0.0889794	2R	Shroom
FBgn0033924	342.387	-0.228934	0.0849438	-2.69512	0.00703637	0.0627841	2R	CG8613
FBgn0033928	31.8403	-1.3134	0.483827	-2.7146	0.00663552	0.0598677	2R	Arc2
FBgn0033929	796.902	-0.152801	0.061861	-2.47006	0.0135089	0.0938535	2R	Tfb1
FBgn0261823	1458.6	-0.276187	0.101757	-2.71417	0.0066442	0.0598718	2R	Asx
FBgn0019938	1100.28	-0.364925	0.103696	-3.5192	0.000432858	0.00803989	2R	RpI1
FBgn0028689	2011.06	0.131471	0.0428983	3.06471	0.00217881	0.0278484	2R	Rpn6
FBgn0027783	1292.45	0.216827	0.0527059	4.1139	3.89027e-05	0.00114214	2R	SMC2
FBgn0053505	350.092	-0.305569	0.0648381	-4.7128	2.44339e-06	0.000115522	2R	U3-55K
FBgn0264962	1262.58	0.131886	0.0483085	2.73008	0.00633186	0.0577	2R	Pcf11
FBgn0033978	10.573	2.04089	0.660865	3.08822	0.0020136	0.026608	2R	Cyp6a23
FBgn0027596	9.82424	3.49494	0.646331	5.40736	6.39613e-08	4.43526e-06	2R	Kank
FBgn0033987	7.61635	1.99598	0.496311	4.02164	5.77951e-05	0.00160002	2R	ckn
FBgn0000996	3162.05	0.124705	0.0462846	2.69432	0.00705326	0.0628578	2R	dup
FBgn0019968	1559.65	-0.288815	0.110106	-2.62306	0.00871446	0.0718573	2R	Khc-73
FBgn0050466	48.4271	0.505826	0.195733	2.58427	0.0097586	0.0769104	2R	CG30466
FBgn0053139	272.956	-0.257244	0.0964779	-2.66636	0.00766785	0.0660705	NA	NA
FBgn0034049	671.757	0.254932	0.0578818	4.40436	1.06098e-05	0.000392131	2R	bdg
FBgn0034059	138.572	-0.500302	0.190214	-2.63021	0.00853315	0.0709245	2R	CG8320
FBgn0020236	2331.17	0.225693	0.085658	2.63481	0.00841833	0.0702911	2R	ATPCL
FBgn0034063	272.637	-0.939599	0.125558	-7.48339	7.24269e-14	1.31835e-11	2R	CG8389
FBgn0034062	140.492	-0.572546	0.125666	-4.55609	5.21144e-06	0.000224524	2R	CG8388
FBgn0010590	1073.98	0.19381	0.060728	3.19145	0.00141561	0.0203697	2R	Prosbeta1
FBgn0034072	1348.46	0.149728	0.0570507	2.62448	0.00867809	0.0716385	2R	Dg
FBgn0034073	1050.31	-0.151052	0.0584217	-2.58555	0.00972251	0.0769104	2R	CG8414
FBgn0014020	913.745	0.152447	0.0622403	2.44933	0.0143121	0.0973891	2R	Rho1
FBgn0034075	65.5325	-1.29562	0.387771	-3.34119	0.000834209	0.0134676	2R	Asph
FBgn0086676	1323.63	-0.114588	0.0437041	-2.6219	0.00874417	0.0719896	2R	spin
FBgn0027091	538.623	-0.287291	0.103464	-2.77673	0.00549087	0.0526732	2R	CysRS
FBgn0029175	455.492	-0.209876	0.080879	-2.59493	0.0094609	0.0762151	2R	Ext2
FBgn0034081	46.5597	-0.520591	0.212223	-2.45304	0.0141657	0.0965731	2R	CG10731
FBgn0015295	981.539	-0.1896	0.0731178	-2.59308	0.00951216	0.0762753	2R	Shark
FBgn0015925	691.052	-0.154401	0.061621	-2.50565	0.0122225	0.088903	2R	csul
FBgn0010611	607.533	-0.299271	0.120874	-2.47588	0.0132908	0.0930001	2R	Hmgs
FBgn0264273	4.1128	3.38965	0.890067	3.80831	0.00013992	0.00324445	2R	Sema2b
FBgn0016131	396.474	0.831405	0.0865872	9.60194	7.84499e-22	4.75995e-19	2R	Cdk4
FBgn0013763	1863.42	0.192704	0.0624748	3.08451	0.00203885	0.0267415	2R	Idgf6
FBgn0010213	554.55	0.252377	0.0823902	3.06319	0.00218988	0.027875	2R	Sod2
FBgn0026533	3321.27	0.156484	0.0397902	3.93274	8.39847e-05	0.00215314	2R	Dek
FBgn0034177	52.5992	-0.580767	0.194997	-2.97834	0.00289817	0.0337763	2R	AsnRS-m
FBgn0263864	164.006	-0.42409	0.106356	-3.98744	6.67895e-05	0.00180778	2R	Dark
FBgn0010226	644.695	-0.556545	0.115501	-4.81852	1.44626e-06	7.36377e-05	2R	GstS1
FBgn0265487	17.1194	-1.19381	0.315972	-3.7782	0.000157963	0.00357182	2R	mbl
FBgn0034210	315.744	-0.490504	0.178465	-2.74846	0.00598767	0.0559643	2R	CG6568
FBgn0022029	579.261	0.253446	0.0643541	3.9383	8.20607e-05	0.00211125	2R	l(2)k01209
FBgn0034253	43.8994	-1.8573	0.309166	-6.00745	1.8846e-09	1.85429e-07	2R	CG10936
FBgn0004400	153.576	-1.14065	0.237114	-4.81054	1.50519e-06	7.55815e-05	2R	rhi
FBgn0034258	3564.88	0.109864	0.0413443	2.6573	0.00787687	0.067225	2R	eIF3-S8
FBgn0034259	514.028	-0.80987	0.295184	-2.74362	0.00607668	0.0563621	2R	P32
FBgn0034261	491.283	0.254777	0.0678835	3.75316	0.000174622	0.0038645	2R	HPS4
FBgn0003545	918.104	0.124238	0.0487924	2.54626	0.0108883	0.0818985	2R	sub
FBgn0027572	214.625	-0.400634	0.106923	-3.74692	0.000179017	0.00393784	2R	CG5009
FBgn0028743	552.755	0.468531	0.157561	2.97364	0.00294294	0.0341747	2R	Dhit
FBgn0015522	981.603	-0.166147	0.0543903	-3.05471	0.00225276	0.0283329	2R	olf186-M
FBgn0034282	2887.93	0.181052	0.0427216	4.23794	2.25575e-05	0.000720356	2R	Mapmodulin
FBgn0034299	312.043	-0.259723	0.0719915	-3.60769	0.000308933	0.00612899	2R	CG5757
FBgn0003520	2553.72	0.132522	0.0462105	2.8678	0.00413343	0.0429322	2R	stau
FBgn0001222	2026.16	-0.120736	0.0426685	-2.82963	0.00466011	0.0466075	2R	Hsf
FBgn0027836	384.722	0.456885	0.124269	3.67658	0.000236382	0.00493151	2R	Dgp-1
FBgn0034315	326.466	-0.586795	0.221806	-2.64553	0.00815628	0.0687337	2R	CG5721
FBgn0266420	1552.17	0.171523	0.0561142	3.05668	0.00223807	0.0282415	2R	Ote
FBgn0010575	4550.09	0.164095	0.0446807	3.67262	0.00024008	0.00499434	2R	sbb
FBgn0034335	189.893	-0.666285	0.250669	-2.65803	0.00785992	0.067225	2R	GstE1
FBgn0063491	34.2869	1.66907	0.284573	5.86517	4.48686e-09	4.10411e-07	2R	GstE9
FBgn0261477	828.239	-0.173946	0.0541687	-3.2112	0.00132182	0.0192483	2R	slim
FBgn0034354	105.939	0.581035	0.232194	2.50237	0.0123366	0.0890219	2R	GstE11
FBgn0050122	2624.32	0.123917	0.0345399	3.58764	0.000333679	0.00649604	2R	CG30122
FBgn0034379	86.0591	-0.427537	0.162357	-2.63331	0.00845575	0.0705227	2R	CG15073
FBgn0034405	871.287	0.365066	0.107241	3.40418	0.000663631	0.0111849	2R	Jheh2
FBgn0034406	263.986	1.27316	0.280505	4.53881	5.65727e-06	0.000235375	2R	Jheh3
FBgn0034422	246.563	-0.203178	0.0784431	-2.59013	0.0095941	0.0764924	2R	CG7137
FBgn0010434	52.7897	1.63044	0.234257	6.96006	3.40131e-12	5.6284e-10	2R	cora
FBgn0034433	406.15	0.162575	0.065876	2.4679	0.0135909	0.0940455	2R	EndoB
FBgn0034436	133.335	0.507507	0.142721	3.55593	0.000376647	0.00721675	2R	CG11961
FBgn0012051	170.933	0.309306	0.124317	2.48804	0.0128451	0.0910662	2R	CalpA
FBgn0040273	1386.44	-0.142058	0.0561287	-2.53094	0.0113758	0.0843456	2R	Spt5
FBgn0034452	263.283	-0.516014	0.184768	-2.79276	0.00522606	0.0507346	2R	Oseg6
FBgn0028622	63.3833	0.893421	0.187533	4.76407	1.89723e-06	9.20914e-05	2R	qsm
FBgn0050147	198.541	1.77717	0.163504	10.8693	1.61471e-27	1.46959e-24	2R	Hil
FBgn0034530	5.97431	1.45846	0.546299	2.66971	0.00759174	0.0658825	2R	Rcd6
FBgn0034542	590.432	-0.145631	0.0570172	-2.55416	0.0106445	0.0805644	2R	Fem-1
FBgn0261394	1132.87	0.197003	0.0597639	3.29636	0.000979479	0.0152987	2R	Prosalpha3
FBgn0003162	10.4992	-1.6186	0.457653	-3.53674	0.000405101	0.00762155	2R	Pu
FBgn0034627	39.6997	-0.606256	0.218027	-2.78065	0.00542504	0.0521793	2R	EfSec
FBgn0034629	418.676	-0.343202	0.0802296	-4.27775	1.88794e-05	0.000624823	2R	Acox57D-d
FBgn0034631	344.422	-0.239042	0.080944	-2.95318	0.00314523	0.0358974	2R	TAF1C-like
FBgn0050403	138.274	0.667103	0.157333	4.24006	2.23463e-05	0.000716754	2R	CG30403
FBgn0034657	2058.06	0.169676	0.0409262	4.14591	3.38468e-05	0.00103255	2R	LBR
FBgn0034694	321.051	-0.381427	0.125447	-3.04053	0.0023616	0.0293426	2R	CG6613
FBgn0034703	242.412	-0.215715	0.0823599	-2.61917	0.00881436	0.0723533	2R	CG3045
FBgn0016053	1546.21	0.333764	0.115578	2.88779	0.00387963	0.0412113	2R	pgc
FBgn0034727	315.561	-0.223944	0.0918516	-2.4381	0.0147645	0.0991984	2R	mRpS29
FBgn0034734	1101.25	-0.566567	0.130739	-4.33357	1.46711e-05	0.000515935	2R	CG4554
FBgn0034735	229.198	-0.340931	0.128165	-2.6601	0.00781176	0.0669934	2R	CG4610
FBgn0260866	103.632	0.921038	0.373351	2.46695	0.013627	0.0940455	2R	dnr1
FBgn0026261	335.955	-0.243012	0.0973979	-2.49504	0.0125943	0.0903442	2R	bonsai
FBgn0261596	3555	0.196668	0.0762169	2.58037	0.00986954	0.077269	2R	RpS24
FBgn0034756	3.82517	4.57989	1.06221	4.31168	1.62021e-05	0.000548687	2R	Cyp6d2
FBgn0028371	10.1054	1.1173	0.415902	2.68645	0.00722167	0.063427	2R	jbug
FBgn0011211	9030.87	0.152804	0.0491172	3.11101	0.00186447	0.0251393	2R	blw
FBgn0034786	697.041	-0.238241	0.0662572	-3.5957	0.000323521	0.00638363	2R	CG13531
FBgn0010078	2745	0.171994	0.0665426	2.58472	0.00974589	0.0769104	2R	RpL23
FBgn0034804	413.75	0.229318	0.0931016	2.46309	0.0137745	0.0946155	2R	CG3831
FBgn0034814	168.604	-0.311949	0.106879	-2.91872	0.0035147	0.0388836	2R	CG9890
FBgn0003062	639.742	-0.181049	0.0640555	-2.82644	0.0047068	0.0470098	2R	Fib
FBgn0034817	150.149	-0.457164	0.177676	-2.57302	0.0100816	0.0780068	2R	Art7
FBgn0050410	374.726	-0.534481	0.123544	-4.32623	1.51681e-05	0.000523406	2R	Rpi
FBgn0034853	1314.17	-0.197412	0.0580413	-3.40123	0.000670825	0.0112801	2R	Ice1
FBgn0040660	427.247	0.225716	0.0901728	2.50315	0.0123093	0.0890219	2R	CG13551
FBgn0034859	277.074	0.377319	0.146308	2.57893	0.00991068	0.0773415	2R	CG3520
FBgn0034902	214.516	0.257134	0.0941374	2.73147	0.0063052	0.0576918	2R	CG5532
FBgn0003401	379.96	-0.662965	0.151444	-4.37762	1.19984e-05	0.000434629	2R	shu
FBgn0034924	205.546	-0.454756	0.18006	-2.52558	0.0115508	0.0849512	2R	CG17658
FBgn0034933	454.908	-0.193834	0.0738276	-2.6255	0.00865221	0.0715059	2R	CG3735
FBgn0023477	821.452	-0.372104	0.0818753	-4.54477	5.49962e-06	0.000232396	2R	Taldo
FBgn0001123	7.99359	-2.97758	0.664682	-4.47971	7.47447e-06	0.000292589	2R	Galphas
FBgn0020764	239.328	-0.520523	0.164094	-3.17211	0.00151335	0.0212716	2R	Alas
FBgn0034946	429.653	0.182041	0.062951	2.8918	0.00383046	0.0409539	2R	CG3065
FBgn0034958	34.3271	-0.780264	0.251622	-3.10094	0.0019291	0.025726	2R	CG3907
FBgn0003353	87.3645	-0.624424	0.242893	-2.57078	0.010147	0.0782628	2R	sei
FBgn0034968	3745.84	0.221147	0.0736876	3.00114	0.00268967	0.0319992	2R	RpL12
FBgn0023081	1196.55	-0.11965	0.0409546	-2.92153	0.0034832	0.0386603	2R	gek
FBgn0034985	4.89899	1.9278	0.679279	2.83801	0.0045396	0.0455277	2R	CG3328
FBgn0259937	4328.12	-0.167865	0.0351083	-4.78135	1.74123e-06	8.56614e-05	2R	Nop60B
FBgn0266083	2192.84	0.423309	0.0551621	7.67391	1.66828e-14	3.37409e-12	2R	ocm
FBgn0034999	559.331	-0.475718	0.184191	-2.58274	0.00980181	0.0769268	2R	CG3394
FBgn0035016	1424.7	0.160162	0.0553422	2.89404	0.00380319	0.0408633	2R	CG4612
FBgn0035032	445.897	0.257394	0.103891	2.47753	0.0132295	0.0927979	2R	ATPsynF
FBgn0035046	222.086	0.228408	0.0868012	2.63139	0.00850359	0.0707596	2R	ND-19
FBgn0035065	200.91	-0.245025	0.0968598	-2.52969	0.0114163	0.0844737	2R	CG3589
FBgn0015801	70.9524	2.15912	0.160625	13.442	3.43222e-41	6.2475e-38	2R	Reg-5
FBgn0002607	6558.64	0.166687	0.0629371	2.64847	0.00808581	0.0682979	2R	RpL19
FBgn0265434	1966.69	0.174348	0.0650388	2.68067	0.00734747	0.064145	2R	zip
FBgn0004055	121.444	-0.920874	0.152599	-6.03461	1.59347e-09	1.6114e-07	2R	uzip
FBgn0020386	2793.06	0.310859	0.0354423	8.77085	1.7733e-18	7.59494e-16	3L	Pdk1
FBgn0025592	242.827	0.251693	0.0849378	2.96326	0.00304402	0.0350939	3L	Gk1
FBgn0035109	40.3616	-1.91204	0.30453	-6.27867	3.41472e-10	4.07583e-08	3L	CG13876
FBgn0000541	9790.42	-0.141371	0.0456316	-3.09809	0.00194775	0.0258788	3L	E(bx)
FBgn0261985	1657.36	0.271821	0.0611623	4.44425	8.81974e-06	0.000336212	3L	Ptpmeg
FBgn0023000	161.906	-0.705826	0.117821	-5.99067	2.08973e-09	2.02871e-07	3L	mth
FBgn0265574	715.898	-0.363131	0.0551183	-6.58821	4.45164e-11	6.35537e-09	3L	Cdc5
FBgn0035137	418.775	-0.772499	0.234771	-3.29044	0.0010003	0.0155292	3L	CG1233
FBgn0035149	109.051	-0.513097	0.204849	-2.50475	0.0122536	0.0889518	3L	MED30
FBgn0035150	472.582	-0.393298	0.135743	-2.89737	0.00376303	0.0406507	3L	Rev1
FBgn0035151	282.347	-2.31521	0.592329	-3.90866	9.28083e-05	0.00233819	3L	CG17129
FBgn0035158	62.6329	0.619161	0.205923	3.00677	0.00264043	0.0317244	3L	CG13895
FBgn0025676	92.3726	-0.724725	0.160315	-4.52064	6.16539e-06	0.00024939	3L	CkIIalpha-i3
FBgn0035159	83.806	-1.50588	0.280754	-5.36369	8.15409e-08	5.44678e-06	3L	CG13896
FBgn0000575	310.512	0.346338	0.0937774	3.69319	0.00022146	0.00466027	3L	emc
FBgn0035169	348.077	-0.559959	0.131055	-4.27269	1.93125e-05	0.000633397	3L	CG13890
FBgn0004378	1181.78	-0.162221	0.04939	-3.28449	0.00102168	0.0158273	3L	Klp61F
FBgn0262937	376.365	-0.372545	0.0873798	-4.26351	2.01237e-05	0.000657042	3L	Rabex-5
FBgn0025682	132.711	-0.540822	0.119137	-4.53951	5.63846e-06	0.000235375	3L	scf
FBgn0010246	66.4361	-1.94534	0.243415	-7.99186	1.32918e-15	3.22593e-13	3L	Myo61F
FBgn0011361	654.42	-0.172865	0.0570437	-3.03039	0.00244242	0.0300901	3L	ND-ACP
FBgn0267487	1895.29	0.153283	0.0420974	3.64116	0.000271412	0.00549198	3L	Ptp61F
FBgn0028577	917.998	-0.245826	0.0734534	-3.34669	0.000817826	0.0132915	3L	hfp
FBgn0011204	2666.32	-0.169274	0.0681648	-2.48331	0.0130166	0.0917466	3L	cue
FBgn0041342	566.849	0.231805	0.0789204	2.9372	0.0033119	0.037386	3L	Cct1
FBgn0035232	646.459	-0.482086	0.134193	-3.59248	0.000327542	0.0064455	3L	CG12099
FBgn0025725	1239.63	-0.216915	0.0750599	-2.88989	0.00385371	0.0410818	3L	alphaCOP
FBgn0035253	1401.37	0.12325	0.0449926	2.73934	0.00615618	0.0567412	3L	CG7971
FBgn0035264	9.57723	-1.63989	0.575261	-2.85069	0.00436244	0.0442997	3L	Oseg4
FBgn0035266	981.248	-0.237722	0.0523903	-4.53752	5.69188e-06	0.000235469	3L	Gk2
FBgn0027903	368.534	-0.290912	0.116137	-2.50491	0.0122484	0.0889518	3L	CG12018
FBgn0250789	1862.01	0.41595	0.0809663	5.13732	2.7869e-07	1.71961e-05	3L	alpha-Spec
FBgn0024510	498.621	0.280521	0.0930383	3.01512	0.00256882	0.0311726	3L	dlt
FBgn0035321	578.077	0.221535	0.0582737	3.80163	0.000143748	0.00332263	3L	CG1275
FBgn0261602	6898.8	0.200019	0.0727081	2.75099	0.00594162	0.0556053	3L	RpL8
FBgn0035355	24.3077	0.66377	0.235148	2.82278	0.00476088	0.0472905	3L	CG16985
FBgn0044452	1261.88	-0.145577	0.0561386	-2.59317	0.00950963	0.0762753	3L	Atg2
FBgn0035397	2579.72	0.168684	0.0420241	4.01397	5.97058e-05	0.00163428	3L	CG11486
FBgn0052281	18.0666	-2.23303	0.51916	-4.30124	1.69847e-05	0.000567275	3L	CG32281
FBgn0035421	547.783	0.139874	0.0562344	2.48734	0.0128704	0.0910683	3L	CG12034
FBgn0035422	1585.57	0.237075	0.0915402	2.58984	0.00960205	0.0764924	3L	RpL28
FBgn0259224	16.3265	1.41221	0.475722	2.96856	0.00299201	0.0346341	3L	CG42324
FBgn0052264	969.301	0.214077	0.0570348	3.75344	0.000174423	0.0038645	3L	CG32264
FBgn0004888	1363.17	0.114618	0.042576	2.69209	0.00710062	0.0630483	3L	Scsalpha
FBgn0035498	1073.99	0.256057	0.0670407	3.81943	0.000133763	0.00314998	3L	Fit1
FBgn0028484	814.827	-0.188941	0.0625065	-3.02274	0.00250496	0.0304993	3L	Ack
FBgn0261274	625.89	-0.221446	0.0895798	-2.47205	0.013434	0.0935111	3L	Ero1L
FBgn0003710	144.37	-6.54716	1.04873	-6.24295	4.29391e-10	4.96253e-08	3L	tipE
FBgn0001257	7.4357	2.66367	0.846472	3.14679	0.00165073	0.0228064	3L	ImpL2
FBgn0035515	136.612	-0.439859	0.118838	-3.70134	0.000214464	0.00459269	3L	CG14997
FBgn0035518	361.668	-0.447206	0.111229	-4.02061	5.80487e-05	0.00160096	3L	CG15011
FBgn0035529	336.618	-0.25711	0.0931329	-2.76068	0.00576813	0.0546333	3L	Fdx2
FBgn0262733	2348.56	0.130452	0.041874	3.11534	0.00183736	0.0248658	3L	Src64B
FBgn0015805	2380.94	0.114822	0.0409321	2.80519	0.00502865	0.049411	3L	HDAC1
FBgn0262870	5.39302	1.93177	0.59665	3.2377	0.001205	0.0179786	3L	axo
FBgn0035574	202.658	1.2028	0.179358	6.70615	1.99831e-11	2.90995e-09	3L	RhoGEF64C
FBgn0035591	159.678	-0.300527	0.106379	-2.82506	0.00472717	0.0471487	3L	CG4611
FBgn0028962	351.439	-0.222212	0.0851827	-2.60865	0.00909012	0.0739499	3L	AlaRS-m
FBgn0052423	1773.12	0.17757	0.0510204	3.48037	0.000500715	0.00900174	3L	shep
FBgn0016031	1316.49	0.236163	0.0644752	3.66285	0.000249425	0.00515926	3L	lama
FBgn0035601	1924.51	0.134139	0.0528998	2.53572	0.0112217	0.083798	3L	Uev1A
FBgn0003984	22.6016	0.663092	0.266999	2.4835	0.0130097	0.0917466	3L	vn
FBgn0002638	3392.9	0.15308	0.048464	3.15864	0.00158508	0.0221516	3L	Rcc1
FBgn0035674	82.2532	-0.850924	0.316658	-2.6872	0.00720528	0.063427	3L	CG13295
FBgn0035676	1.67358	3.33216	1.16756	2.85396	0.00431785	0.0441374	3L	ssp6
FBgn0035703	262.907	-0.265707	0.0952291	-2.79019	0.00526772	0.051003	3L	CG8270
FBgn0261934	2394.99	0.128286	0.0505806	2.53627	0.0112041	0.0837549	3L	dikar
FBgn0259173	17.9942	1.27587	0.281697	4.52923	5.92002e-06	0.000240852	3L	corn
FBgn0035766	2261.78	0.115135	0.0344838	3.33881	0.000841378	0.0135533	3L	eco
FBgn0011640	1423.78	0.154427	0.0544893	2.83408	0.00459582	0.0460277	3L	lark
FBgn0082598	2458.32	0.164046	0.0468662	3.5003	0.000464732	0.00858708	3L	akirin
FBgn0014011	275.112	0.237436	0.0973409	2.43922	0.014719	0.0991984	3L	Rac2
FBgn0035802	1036.43	0.330335	0.0731331	4.5169	6.27511e-06	0.000252426	3L	Pura
FBgn0052369	12.0108	3.45144	0.554093	6.22898	4.69477e-10	5.34104e-08	3L	CG32369
FBgn0003041	2084.81	-0.233959	0.0596951	-3.91923	8.88323e-05	0.00225362	3L	pbl
FBgn0262579	1776.23	0.241475	0.0539542	4.47555	7.62148e-06	0.000296748	3L	Ect4
FBgn0035833	74.2187	-3.02554	0.361676	-8.36532	5.9951e-17	1.67886e-14	3L	CG7565
FBgn0035849	46.6766	-0.65266	0.243865	-2.67632	0.0074436	0.0648287	3L	ERR
FBgn0052364	12.5586	-2.55471	0.496357	-5.14691	2.64811e-07	1.64794e-05	3L	tut
FBgn0035890	47.895	-0.659022	0.26464	-2.49026	0.0127651	0.0907498	3L	CG13667
FBgn0035900	156.195	0.29207	0.102061	2.86171	0.00421361	0.0433324	3L	ZC3H3
FBgn0260442	2486.35	-0.290494	0.0789986	-3.6772	0.000235806	0.00493151	3L	rhea
FBgn0017429	176.558	-0.33255	0.117167	-2.83825	0.00453622	0.0455277	3L	CG5989
FBgn0040321	22.4074	-1.7674	0.369579	-4.78218	1.73401e-06	8.56614e-05	3L	GNBP3
FBgn0035942	298.072	-0.241302	0.0987571	-2.44339	0.01455	0.0986394	3L	ValRS-m
FBgn0016070	20839.3	0.156918	0.0485261	3.23368	0.00122208	0.0181963	3L	smg
FBgn0035955	372.86	-0.52884	0.163905	-3.2265	0.00125314	0.0185074	3L	CG5194
FBgn0035968	9.0985	2.87929	0.747502	3.85188	0.000117216	0.0028783	3L	Slc45-1
FBgn0035975	11.4878	3.60563	0.630422	5.71938	1.06912e-08	8.55417e-07	3L	PGRP-LA
FBgn0035976	289.663	3.26911	0.579309	5.64312	1.66992e-08	1.25347e-06	3L	PGRP-LC
FBgn0001226	4710.32	0.339397	0.0388541	8.73516	2.43301e-18	9.32354e-16	3L	Hsp27
FBgn0035987	445.697	-0.327045	0.106439	-3.0726	0.00212204	0.0273946	3L	CG3689
FBgn0023129	616.025	0.167978	0.0650452	2.58248	0.00980941	0.0769268	3L	aay
FBgn0035997	2242.78	0.10583	0.0414125	2.55551	0.0106033	0.0804995	3L	phol
FBgn0266101	2090.66	0.160605	0.0440341	3.64729	0.000265021	0.00542028	3L	CG44838
FBgn0036008	425.14	0.162797	0.065218	2.4962	0.0125533	0.0902278	3L	CG3408
FBgn0010408	1334.51	0.25659	0.0822152	3.12096	0.00180263	0.0244869	3L	RpS9
FBgn0036028	186.73	-0.33698	0.136192	-2.4743	0.0133498	0.0931926	3L	CG16717
FBgn0036030	930.555	0.214271	0.0719198	2.9793	0.00288909	0.0337648	3L	CG6767
FBgn0036038	336.801	-0.50358	0.194451	-2.58975	0.00960443	0.0764924	3L	defl
FBgn0019644	982.915	0.216298	0.08305	2.60444	0.00920256	0.0746977	3L	ATPsynB
FBgn0036043	2853.12	0.106829	0.036218	2.94961	0.00318177	0.0362543	3L	CG8177
FBgn0010762	1420.5	0.314842	0.0543468	5.79321	6.90546e-09	5.84636e-07	3L	simj
FBgn0026160	7.63972	2.82666	0.532772	5.30557	1.1232e-07	7.23717e-06	3L	tna
FBgn0036117	109.3	1.30821	0.287905	4.54392	5.52184e-06	0.000232396	3L	CG6321
FBgn0263241	154.895	-0.614375	0.2257	-2.72209	0.00648704	0.0588196	3L	Mocs1
FBgn0261112	324.872	-0.276345	0.0780053	-3.54265	0.000396133	0.00749155	3L	APP-BP1
FBgn0036135	94.4298	-0.685491	0.24785	-2.76574	0.00567932	0.0541954	3L	mRpL2
FBgn0036147	265.478	-0.303414	0.0765234	-3.96498	7.34018e-05	0.00195765	3L	Plod
FBgn0261553	712.642	-0.250118	0.0838527	-2.98283	0.00285599	0.0334317	3L	CG42671
FBgn0041094	2341.53	0.158316	0.0625352	2.53164	0.0113532	0.0843456	3L	scyl
FBgn0036152	607.597	0.476653	0.094203	5.05985	4.19589e-07	2.40554e-05	3L	CG6175
FBgn0036165	2087.36	0.314194	0.0584517	5.37528	7.64652e-08	5.15503e-06	3L	chrb
FBgn0086254	2405.88	-0.195545	0.0682572	-2.86482	0.00417247	0.043153	3L	CG6084
FBgn0036188	120.365	-0.399498	0.124061	-3.22018	0.00128111	0.0187682	3L	CG7339
FBgn0036194	548.427	-0.376989	0.10944	-3.44473	0.000571633	0.00998097	3L	CG11652
FBgn0036196	78.4659	0.518797	0.182803	2.83801	0.00453964	0.0455277	3L	CG11658
FBgn0036199	325.327	0.60254	0.18056	3.33706	0.000846711	0.0136091	3L	Bmcp
FBgn0250876	183.86	1.17696	0.270924	4.34425	1.39755e-05	0.00049396	NA	NA
FBgn0022959	2000.01	0.177923	0.0419141	4.24494	2.18647e-05	0.000704412	3L	yps
FBgn0036271	112.304	-0.553173	0.211878	-2.61081	0.00903282	0.0736484	3L	Pbgs
FBgn0264848	957.562	0.198676	0.0577175	3.4422	0.000576993	0.0100504	3L	vih
FBgn0036294	52.2188	-0.895654	0.262659	-3.40995	0.000649737	0.0110017	3L	CG10654
FBgn0041775	21210.8	0.146373	0.0368549	3.97161	7.13892e-05	0.00191097	3L	tral
FBgn0036316	1486.76	-0.351389	0.136997	-2.56494	0.0103193	0.0789815	3L	CG10960
FBgn0036324	6.99016	-2.59088	0.71133	-3.64231	0.000270206	0.00549198	3L	CG12520
FBgn0036330	80.8976	-0.932173	0.26815	-3.47632	0.000508349	0.00909407	3L	CG11263
FBgn0036332	268.292	-0.453121	0.105173	-4.30832	1.64496e-05	0.000554488	3L	CG11261
FBgn0036369	11.2184	1.60249	0.476561	3.36261	0.000772089	0.0127185	3L	CG10089
FBgn0086708	5.70836	3.8507	0.822597	4.68115	2.85271e-06	0.000133145	3L	stv
FBgn0263232	602.993	-0.428174	0.0838309	-5.10759	3.26286e-07	1.97974e-05	3L	Nxf3
FBgn0026418	3484.42	-0.220108	0.0850406	-2.58827	0.00964602	0.0765961	3L	Hsc70Cb
FBgn0013718	1359.12	0.171039	0.0426062	4.01442	5.95927e-05	0.00163428	3L	nuf
FBgn0001085	1313.26	0.205196	0.057906	3.54361	0.000394692	0.00748372	3L	fz
FBgn0087007	101.176	-0.449941	0.163082	-2.75899	0.0057981	0.0547549	3L	bbg
FBgn0036433	4.49915	3.02975	0.76098	3.98138	6.85153e-05	0.00184763	3L	CG9628
FBgn0036454	7.77999	1.74602	0.644459	2.70928	0.00674287	0.0605781	3L	CG17839
FBgn0036460	221.081	-0.694649	0.230245	-3.017	0.00255293	0.0310316	3L	CG5114
FBgn0002778	962.37	0.22959	0.083984	2.73373	0.00626208	0.0575257	3L	mnd
FBgn0014002	3522.22	0.251549	0.062898	3.99931	6.35271e-05	0.00173236	3L	Pdi
FBgn0036488	78.841	-0.553506	0.147327	-3.75699	0.000171969	0.00384082	3L	CG6878
FBgn0029114	1384.7	0.432639	0.0723235	5.982	2.20412e-09	2.11161e-07	3L	Tollo
FBgn0036493	362.758	0.429669	0.0742693	5.78528	7.23933e-09	5.98972e-07	3L	CG7255
FBgn0000565	97.1316	-0.814665	0.321666	-2.53264	0.0113207	0.0842798	3L	Eip71CD
FBgn0004396	21.4041	0.787542	0.314521	2.50394	0.0122819	0.0889794	3L	CrebA
FBgn0036522	1890.68	0.11326	0.0386855	2.92772	0.00341455	0.0381841	3L	CG7372
FBgn0015025	84.0586	-0.537493	0.145414	-3.6963	0.000218766	0.00464383	3L	CkIIalpha-i1
FBgn0036549	69.7441	-0.484499	0.17198	-2.81719	0.00484461	0.0479261	3L	CG10516
FBgn0263601	731.978	-0.504013	0.193102	-2.61009	0.00905196	0.0737218	3L	mib1
FBgn0036569	188.356	-0.385487	0.147631	-2.61115	0.00902383	0.0736484	3L	IleRS-m
FBgn0036571	264.265	-0.28572	0.0943376	-3.0287	0.0024561	0.0302076	3L	Strumpellin
FBgn0003076	769.298	-0.185119	0.0614979	-3.01017	0.00261104	0.0315273	3L	Pgm
FBgn0036576	222.615	0.300514	0.0841033	3.57315	0.000352717	0.006794	3L	CG5151
FBgn0263605	561.328	-0.194026	0.0567197	-3.42078	0.00062441	0.0106721	3L	l(3)72Dn
FBgn0260460	102.55	-0.493973	0.202295	-2.44184	0.0146125	0.0988787	3L	mRpS34
FBgn0014163	2060.13	0.14343	0.0505056	2.83988	0.00451301	0.0454485	3L	fax
FBgn0053158	313.834	-0.267135	0.0911834	-2.92965	0.00339347	0.0380706	3L	CG33158
FBgn0261799	16.1919	1.32307	0.348431	3.79723	0.000146319	0.00337136	3L	dsx-c73A
FBgn0042177	851.811	-0.408144	0.159947	-2.55175	0.0107184	0.0809547	3L	CG32164
FBgn0260960	697.19	0.229151	0.06455	3.54998	0.000385267	0.00734327	3L	Baldspot
FBgn0036661	1310.72	0.123725	0.046253	2.67497	0.0074737	0.0650132	3L	CG9705
FBgn0036662	251.469	-0.239553	0.0867467	-2.76152	0.00575334	0.0546155	3L	CG9706
FBgn0036663	715.822	-1.06903	0.383862	-2.78494	0.0053538	0.0516305	3L	CG9674
FBgn0261565	5.21128	1.66995	0.651132	2.56469	0.0103269	0.0789815	3L	Lmpt
FBgn0261547	180.832	-0.795269	0.207472	-3.83315	0.000126514	0.0030401	3L	Exn
FBgn0036689	652.658	-0.669535	0.0805353	-8.31355	9.28777e-17	2.41515e-14	3L	CG7730
FBgn0027660	1610.54	-0.201781	0.0667539	-3.02276	0.00250478	0.0304993	3L	blot
FBgn0085279	15.276	-0.988624	0.321372	-3.07626	0.00209616	0.0271085	3L	CG34250
FBgn0036746	940.396	0.118427	0.0479129	2.47171	0.0134468	0.0935111	3L	Crtc
FBgn0036749	105.65	0.38288	0.122931	3.1146	0.00184197	0.024882	3L	CG7460
FBgn0036752	40.0804	0.700351	0.252456	2.77415	0.00553466	0.0529581	3L	Adgf-A
FBgn0036762	1094.13	-0.207399	0.075496	-2.74715	0.00601156	0.0560438	3L	CG7430
FBgn0036765	106.807	0.702163	0.244062	2.87699	0.0040149	0.0421825	3L	CG7408
FBgn0036772	209.167	-0.490589	0.174359	-2.81367	0.00489798	0.0483883	3L	CG5290
FBgn0036775	359.043	-0.581299	0.198758	-2.92467	0.00344827	0.0383897	3L	CG5147
FBgn0036777	76.1912	-0.379048	0.142725	-2.65579	0.00791236	0.0673658	3L	CG7341
FBgn0036787	6.5619	1.50586	0.599457	2.51203	0.0120039	0.0874	3L	CG4306
FBgn0001078	1401.67	0.301869	0.0521572	5.78767	7.13701e-09	5.97294e-07	3L	ftz-f1
FBgn0036816	1407.49	0.139048	0.0451844	3.07733	0.0020886	0.0271072	3L	Indy
FBgn0036842	1411.35	0.15483	0.0523764	2.95611	0.00311549	0.0356664	3L	CG3797
FBgn0036844	643.032	-0.284415	0.074478	-3.81878	0.000134115	0.00314998	3L	Mkp3
FBgn0016797	236.919	1.32705	0.125074	10.6101	2.67484e-26	2.16395e-23	3L	fz2
FBgn0053062	21.9018	-1.02697	0.286061	-3.59003	0.000330639	0.00647146	3L	CG33062
FBgn0036888	717.281	-0.275884	0.0931614	-2.96136	0.00306289	0.0351195	3L	CG9330
FBgn0036896	346.308	0.416222	0.0804733	5.17218	2.31381e-07	1.45231e-05	3L	wnd
FBgn0261283	1329.23	-0.492678	0.165484	-2.97719	0.002909	0.0338345	3L	SREBP
FBgn0020389	245.002	-0.828228	0.179118	-4.62392	3.76559e-06	0.000168204	3L	Papss
FBgn0014037	3405.03	0.108211	0.0377507	2.86648	0.00415069	0.0430501	3L	Su(Tpl)
FBgn0004852	2.72052	2.40439	0.880347	2.73119	0.00631065	0.0576918	3L	Ac76E
FBgn0037000	120.573	0.395335	0.10634	3.71765	0.000201087	0.00434456	3L	ZnT77C
FBgn0037021	2401.51	0.174634	0.0468612	3.72661	0.000194074	0.00423069	3L	CG11399
FBgn0037028	340.007	-0.298063	0.0789997	-3.77297	0.000161318	0.00363639	3L	CG3618
FBgn0037061	81.4382	-0.374928	0.14545	-2.57771	0.00994563	0.0775312	3L	CG12975
FBgn0037063	363.877	-0.236252	0.0877198	-2.69326	0.00707576	0.0629812	3L	CG9391
FBgn0012034	563.191	-0.358834	0.13058	-2.74799	0.00599616	0.0559718	3L	AcCoAS
FBgn0037076	178.362	0.682579	0.0910221	7.49905	6.42828e-14	1.20011e-11	3L	ebd2
FBgn0015239	570.682	-0.219459	0.0630381	-3.48137	0.000498865	0.00899068	3L	Hr78
FBgn0037092	125.156	0.995086	0.206717	4.81376	1.48117e-06	7.48915e-05	3L	M6
FBgn0026371	441.9	-0.192897	0.0754153	-2.55779	0.010534	0.0802123	3L	SAK
FBgn0029152	1477.22	0.108609	0.041528	2.61532	0.00891435	0.0728456	3L	Mkrn1
FBgn0046301	137.349	-0.445563	0.160614	-2.77412	0.00553511	0.0529581	3L	CG7148
FBgn0262737	2553.95	0.134254	0.0437721	3.06711	0.0021614	0.0277173	3L	mub
FBgn0037186	60.1313	0.92663	0.269859	3.43376	0.000595279	0.0102951	3L	CG11241
FBgn0052451	1866.58	-0.230255	0.0562928	-4.09031	4.30797e-05	0.00122525	3L	SPoCk
FBgn0027339	6.00738	2.10633	0.679867	3.09815	0.0019473	0.0258788	3L	jim
FBgn0037206	7.04702	1.5481	0.531639	2.91194	0.00359197	0.039269	3L	CG12768
FBgn0037207	1073.77	0.355143	0.0685155	5.1834	2.17877e-07	1.37945e-05	3L	Mes2
FBgn0010247	1194.48	-0.394727	0.144096	-2.73933	0.00615651	0.0567412	3R	Parp
FBgn0263977	1069.8	0.183764	0.0737169	2.49284	0.0126728	0.0906389	3R	Tim17b
FBgn0010225	56.7653	0.569681	0.182193	3.12679	0.00176724	0.0241413	3R	Gel
FBgn0037236	823.058	0.17376	0.0633648	2.74221	0.00610273	0.0565317	3R	Skp2
FBgn0037235	446.661	0.160918	0.0646267	2.48997	0.0127755	0.0907498	3R	CG1103
FBgn0263594	6679.39	-0.904877	0.310169	-2.91737	0.00352999	0.0388836	3R	lost
FBgn0052944	1.2402	-3.53177	1.23878	-2.85101	0.00435805	0.0442997	3R	CG32944
FBgn0051523	1070.8	0.54327	0.0607107	8.94851	3.60309e-19	1.63963e-16	3R	CG31523
FBgn0026620	2570.67	0.206117	0.0552375	3.73147	0.000190366	0.00416233	3R	tacc
FBgn0004436	592.591	0.17292	0.0705249	2.45191	0.0142102	0.0967863	3R	Ubc6
FBgn0250753	6862.51	-0.150094	0.05186	-2.89422	0.00380106	0.0408633	3R	kra
FBgn0027497	670.468	-0.173713	0.064559	-2.69076	0.00712886	0.0631022	3R	Madm
FBgn0028690	2534.48	0.132472	0.0417561	3.17252	0.00151123	0.0212716	3R	Rpn5
FBgn0037377	526.466	0.208963	0.0684856	3.0512	0.0022793	0.0285639	3R	CG1218
FBgn0037391	88.7446	0.772421	0.16189	4.77128	1.83062e-06	8.94546e-05	3R	CG2017
FBgn0037433	2.36743	3.83099	1.17666	3.25582	0.00113066	0.0171507	3R	CG17919
FBgn0037435	73.4138	-0.99661	0.336455	-2.96209	0.00305562	0.0351181	3R	CG18048
FBgn0037439	268.56	-0.387455	0.106413	-3.64104	0.000271544	0.00549198	3R	CG10286
FBgn0264495	3328.82	0.119056	0.0467391	2.54725	0.0108574	0.0817506	3R	gpp
FBgn0037467	127.912	0.386462	0.123549	3.128	0.00176	0.0240876	3R	Ufl1
FBgn0010774	1871.58	0.159599	0.0490686	3.25257	0.00114368	0.0172762	3R	Ref1
FBgn0003884	12448.3	0.239148	0.0533172	4.48538	7.27828e-06	0.000288006	3R	alphaTub84B
FBgn0261238	2727.27	0.162322	0.0535208	3.03287	0.00242237	0.0299488	3R	Alh
FBgn0002306	4.44266	2.36439	0.675605	3.49966	0.000465856	0.00858708	3R	sas
FBgn0037482	891.213	0.106855	0.0430902	2.4798	0.0131456	0.0923874	3R	CG10055
FBgn0003885	988.191	0.172173	0.0704037	2.44551	0.0144647	0.0983357	3R	alphaTub84D
FBgn0037515	173.792	1.81433	0.282702	6.41781	1.38246e-10	1.83013e-08	3R	Sp7
FBgn0037521	20.6869	-1.35623	0.419687	-3.23153	0.00123131	0.0182963	3R	CG2993
FBgn0037525	87.0275	0.484791	0.182115	2.662	0.00776778	0.0666969	3R	CG17816
FBgn0004901	568.188	-0.450401	0.163457	-2.75547	0.00586075	0.0550608	3R	Prat
FBgn0037552	103.87	-0.752504	0.128601	-5.85147	4.87234e-09	4.32628e-07	3R	CG7800
FBgn0037574	244.044	-0.492572	0.187118	-2.63241	0.00847806	0.0706279	3R	Coq2
FBgn0037581	66.9727	-1.2541	0.221702	-5.6567	1.54313e-08	1.18268e-06	3R	CG7352
FBgn0266916	2267.85	0.111048	0.0397489	2.79373	0.00521041	0.0506922	3R	Cenp-C
FBgn0037617	86.0381	-0.758294	0.284362	-2.66665	0.0076612	0.0660705	3R	nom
FBgn0037622	487.639	-0.146666	0.0601561	-2.43808	0.0147653	0.0991984	3R	CG8202
FBgn0037623	205.635	0.674316	0.193208	3.4901	0.000482847	0.00881105	3R	CG9801
FBgn0037655	2125.33	0.166279	0.0536224	3.10092	0.00192919	0.025726	3R	CG11984
FBgn0003165	4469.54	0.137568	0.0545548	2.52165	0.0116807	0.0856466	3R	pum
FBgn0000412	2136.06	0.215581	0.03636	5.92908	3.04641e-09	2.88064e-07	3R	D1
FBgn0037667	131.011	-0.346225	0.108385	-3.19439	0.00140127	0.0202433	3R	CG16734
FBgn0010803	519.426	-0.168438	0.0642487	-2.62166	0.00875028	0.0719896	3R	TrpRS
FBgn0261241	455.704	-0.203839	0.0663964	-3.07002	0.00214042	0.0275343	3R	Vps16A
FBgn0261552	13.4255	1.70549	0.571694	2.98321	0.00285238	0.0334317	3R	ps
FBgn0037696	60.0755	-1.01104	0.370734	-2.72712	0.00638898	0.0580752	3R	GstZ1
FBgn0037708	45.3958	-0.584928	0.194173	-3.0124	0.00259191	0.0313483	3R	CG9386
FBgn0261049	297.743	-0.197713	0.0751915	-2.62946	0.00855209	0.0710009	3R	Vps45
FBgn0028997	193.586	-0.419531	0.145767	-2.87809	0.00400096	0.0421131	3R	nmdyn-D7
FBgn0037742	23.6406	-1.57893	0.537888	-2.93543	0.00333082	0.0374833	3R	Rpt3R
FBgn0037744	44.2753	-0.558654	0.216006	-2.58628	0.00970169	0.076864	3R	CG8417
FBgn0037759	96.6759	-0.850298	0.251955	-3.37481	0.00073867	0.0123072	3R	CG8526
FBgn0028734	2300.64	-0.348305	0.0843586	-4.12886	3.64559e-05	0.00109684	3R	Fmr1
FBgn0020379	391.65	0.215666	0.0736686	2.92752	0.00341675	0.0381841	3R	Rfx
FBgn0259938	645.664	0.485779	0.159322	3.04904	0.00229573	0.0287203	3R	cwo
FBgn0024957	1106.67	-0.208667	0.0687101	-3.03692	0.00239006	0.0296457	3R	Irp-1B
FBgn0037819	49.6447	-2.58167	0.507488	-5.08714	3.63497e-07	2.15173e-05	3R	CG14688
FBgn0261380	233.822	-0.612514	0.146805	-4.1723	3.01537e-05	0.000942269	3R	mRpL37
FBgn0037838	181.827	-0.450001	0.144299	-3.11854	0.00181749	0.0246427	3R	CG4089
FBgn0037842	107.713	-0.641621	0.249024	-2.57655	0.00997925	0.0775871	3R	CG6567
FBgn0037856	319.865	0.513359	0.0831211	6.17604	6.57277e-10	7.25096e-08	3R	Leash
FBgn0026315	110.908	1.50071	0.207239	7.24144	4.43962e-13	7.69639e-11	3R	Ugt35a
FBgn0261808	257.518	-0.355655	0.13129	-2.70893	0.00675006	0.0605781	3R	cu
FBgn0037873	171.675	-0.348459	0.126531	-2.75394	0.00588828	0.0552482	3R	SdhC
FBgn0020910	7544.06	0.201199	0.0759809	2.64802	0.00809652	0.0683091	3R	RpL3
FBgn0037911	205.38	-0.301574	0.0949445	-3.17632	0.00149156	0.021211	3R	CG10898
FBgn0037915	2.34261	-3.80595	1.31517	-2.89388	0.00380515	0.0408633	3R	CG6790
FBgn0037942	107.931	-0.622956	0.129856	-4.79728	1.60838e-06	8.02096e-05	3R	CG14721
FBgn0017581	7422.27	0.13542	0.0474612	2.85328	0.00432701	0.0441374	3R	Lk6
FBgn0265276	23.0008	1.14905	0.375195	3.06254	0.00219467	0.0278873	3R	l(3)neo38
FBgn0037973	62.4196	1.09114	0.276536	3.94574	7.95532e-05	0.0020613	3R	CG18547
FBgn0037975	63.4853	1.21678	0.296302	4.10656	4.016e-05	0.00116145	3R	CG3397
FBgn0037989	3.08579	2.51955	0.969338	2.59924	0.00934293	0.0755554	3R	ATP8B
FBgn0010040	6.20153	-2.07967	0.745684	-2.78895	0.005288	0.0511313	3R	GstD4
FBgn0000455	252.759	-0.221845	0.0796107	-2.78662	0.0053261	0.0514314	3R	Dip-C
FBgn0004103	1711.65	0.101895	0.0408569	2.49394	0.0126332	0.0905339	3R	Pp1-87B
FBgn0038047	96.2729	-0.949424	0.153945	-6.16729	6.94718e-10	7.54961e-08	3R	CG5245
FBgn0086134	1480.37	0.140048	0.0448353	3.12361	0.00178647	0.0243582	3R	Prosalpha2
FBgn0029512	1041.51	0.135209	0.047245	2.86188	0.0042114	0.0433324	3R	Aos1
FBgn0086687	2226.51	-0.183916	0.0570557	-3.22344	0.00126659	0.0186681	3R	Desat1
FBgn0038055	262.191	-0.630171	0.204467	-3.08202	0.00205603	0.0267799	3R	trus
FBgn0001296	4.96302	1.94581	0.564609	3.4463	0.000568315	0.00994688	3R	kar
FBgn0002719	1116.29	-0.255215	0.0781744	-3.26468	0.00109587	0.0166926	3R	Men
FBgn0020496	3664.69	0.0998895	0.0341236	2.92729	0.00341932	0.0381841	3R	CtBP
FBgn0002354	57.8682	-0.605396	0.245669	-2.46428	0.0137289	0.094391	3R	l(3)87Df
FBgn0052473	2295.39	0.132698	0.0421065	3.15148	0.00162447	0.0225134	3R	CG32473
FBgn0086371	300.27	0.206995	0.079634	2.59933	0.00934072	0.0755554	3R	poly
FBgn0038149	1936.44	0.231789	0.0429183	5.40071	6.6378e-08	4.55942e-06	3R	GILT1
FBgn0263396	5918.7	0.185792	0.054257	3.4243	0.000616378	0.0105867	3R	sqd
FBgn0038168	686.657	-0.417061	0.111967	-3.72486	0.000195423	0.00424739	3R	omd
FBgn0028487	182.651	-0.382989	0.100088	-3.82652	0.000129967	0.00309244	3R	f-cup
FBgn0047199	72.326	-0.914649	0.320726	-2.85181	0.00434706	0.0442671	3R	CG31517
FBgn0038191	1691.79	-0.174465	0.0525913	-3.31737	0.000908681	0.0143448	3R	CG9925
FBgn0038197	859.852	-0.117957	0.0463335	-2.54583	0.0109017	0.0819064	3R	foxo
FBgn0038220	797.622	0.181968	0.0555605	3.27513	0.00105612	0.0161665	3R	CG12207
FBgn0003567	1673.19	0.15049	0.0415038	3.62593	0.000287926	0.00579114	3R	su(Hw)
FBgn0011474	2399.65	0.129222	0.0498963	2.58982	0.00960258	0.0764924	3R	PR-Set7
FBgn0051320	97.7406	-1.5395	0.167354	-9.19908	3.61028e-20	1.87761e-17	3R	HEATR2
FBgn0038237	44.0204	1.99919	0.606579	3.29585	0.000981253	0.0152987	3R	Pde6
FBgn0038244	1928.46	-0.271469	0.0816708	-3.32394	0.000887539	0.0141095	3R	CG7987
FBgn0086686	2372.83	0.139588	0.0563114	2.47886	0.0131804	0.0925424	3R	l(3)L1231
FBgn0266756	72.099	1.45945	0.356568	4.09305	4.25731e-05	0.00121559	3R	btsz
FBgn0067628	100.497	-0.839916	0.274962	-3.05467	0.00225309	0.0283329	3R	CG33331
FBgn0038277	3079	-0.304809	0.0746665	-4.08226	4.4599e-05	0.00125863	3R	RpS5b
FBgn0261859	887.964	0.770663	0.0760588	10.1325	3.96527e-24	2.62465e-21	3R	CG42788
FBgn0038290	12.4134	1.19889	0.481314	2.49087	0.0127429	0.0907456	3R	CG6912
FBgn0038296	464.442	-0.781069	0.119075	-6.55947	5.3999e-11	7.56089e-09	3R	CG6752
FBgn0038302	18.7433	-0.703699	0.288638	-2.438	0.0147687	0.0991984	3R	CG4210
FBgn0263979	2058.32	0.216183	0.0429958	5.02801	4.95601e-07	2.79726e-05	3R	Caf1-55
FBgn0000283	3566.64	0.119722	0.0375516	3.1882	0.00143161	0.0204386	3R	Cp190
FBgn0003721	2604.94	0.146297	0.0470841	3.10713	0.00188911	0.0253775	3R	Tm1
FBgn0038324	128.2	-0.274396	0.112301	-2.44339	0.0145499	0.0986394	3R	CG5038
FBgn0026634	430.966	-0.354673	0.0867306	-4.08937	4.32554e-05	0.00122546	3R	ldlCp
FBgn0000246	252.423	-0.835756	0.168846	-4.9498	7.42888e-07	4.00664e-05	3R	c(3)G
FBgn0024222	474.87	-0.360219	0.0717707	-5.01903	5.19326e-07	2.90862e-05	3R	IKKbeta
FBgn0038407	111.598	-0.874715	0.340768	-2.56689	0.0102616	0.0788959	3R	CG6126
FBgn0283477	1330.24	0.252116	0.0646959	3.89694	9.74155e-05	0.00242905	3R	SF2
FBgn0038429	314.953	-0.327804	0.0948589	-3.45571	0.000548854	0.00969952	3R	CG14882
FBgn0262742	1570.31	0.125572	0.0501778	2.50254	0.0123306	0.0890219	3R	Fas1
FBgn0015520	684.825	-0.195409	0.0633041	-3.08683	0.00202305	0.0266363	3R	nonA-l
FBgn0051217	20.357	-4.37808	0.74948	-5.84148	5.17379e-09	4.5386e-07	3R	modSP
FBgn0038463	302.888	-0.292552	0.07329	-3.9917	6.5601e-05	0.00178224	3R	CG3534
FBgn0038478	2332.88	0.0881333	0.0305221	2.88753	0.00388284	0.0412113	3R	cal1
FBgn0014141	1875.04	-0.153252	0.0530695	-2.88775	0.00388006	0.0412113	3R	cher
FBgn0051262	176.231	-1.43423	0.238127	-6.02297	1.7125e-09	1.70804e-07	3R	CG31262
FBgn0038504	638.256	0.194672	0.0708873	2.74622	0.00602864	0.0560594	3R	Sur-8
FBgn0038535	2325.46	0.234118	0.0611174	3.83063	0.000127818	0.00305129	3R	alt
FBgn0022943	172.84	0.236273	0.0957737	2.46699	0.0136254	0.0940455	3R	Cbp20
FBgn0042693	1535.15	0.161669	0.037351	4.32838	1.50211e-05	0.000521305	3R	PP2A-B'
FBgn0038577	246.457	-0.503726	0.196209	-2.5673	0.0102494	0.0788858	3R	CG12321
FBgn0011481	2542.99	0.133521	0.0390077	3.42293	0.000619497	0.0106131	3R	Ssdp
FBgn0020238	5145.88	0.176695	0.0423783	4.16947	3.05303e-05	0.000949962	3R	14-3-3epsilon
FBgn0038597	242.059	-0.382994	0.0836785	-4.57697	4.71755e-06	0.000205679	3R	CG8064
FBgn0038610	1.73124	3.36548	1.36412	2.46714	0.0136196	0.0940455	3R	CG7675
FBgn0038652	51.8868	-2.02301	0.214399	-9.43571	3.88371e-21	2.17518e-18	3R	CG7720
FBgn0261113	29.8432	-0.574022	0.232887	-2.46481	0.0137085	0.094391	3R	Xrp1
FBgn0022338	1858.2	0.164596	0.042091	3.91049	9.21083e-05	0.00232861	3R	dnk
FBgn0016120	777.768	0.224393	0.0722058	3.10769	0.00188559	0.025377	3R	ATPsynD
FBgn0038683	770.097	-0.31967	0.105122	-3.04094	0.00235841	0.0293426	3R	CG11779
FBgn0025680	28.673	4.19064	0.487215	8.6012	7.88871e-18	2.6108e-15	3R	cry
FBgn0260003	2542.49	-0.144142	0.0320179	-4.50192	6.73412e-06	0.000269402	3R	Dys
FBgn0038721	634.047	0.356913	0.109168	3.26938	0.00107784	0.0164523	3R	subdued
FBgn0026753	1186.36	-0.287129	0.0776492	-3.69777	0.000217499	0.00463043	NA	NA
FBgn0051216	46.6522	-0.565875	0.184317	-3.07013	0.00213969	0.0275343	3R	Naam
FBgn0038739	168.854	-0.605619	0.110711	-5.47025	4.49397e-08	3.2079e-06	3R	CG4686
FBgn0038740	341.1	-2.41921	0.209556	-11.5444	7.87624e-31	8.19241e-28	3R	CG4562
FBgn0038744	219.094	2.12341	0.242761	8.74691	2.19273e-18	8.86958e-16	3R	CG4733
FBgn0038755	366.984	0.215085	0.0711498	3.02299	0.00250288	0.0304993	3R	Hs6st
FBgn0243511	1082.13	-0.151089	0.0472292	-3.19906	0.00137877	0.0199579	3R	psidin
FBgn0262582	3737.7	0.264173	0.035909	7.35674	1.88463e-13	3.34682e-11	3R	cic
FBgn0038810	423.534	-0.53234	0.207683	-2.56324	0.0103701	0.0792284	3R	Srp72
FBgn0004107	918.093	0.254735	0.0777441	3.27659	0.0010507	0.0161665	3R	Cdk2
FBgn0002921	4652.51	0.080056	0.0324329	2.46836	0.0135734	0.0940325	3R	Atpalpha
FBgn0003257	478.643	-0.301442	0.0815838	-3.69487	0.000219996	0.00465637	3R	r-l
FBgn0015790	1129.14	0.144171	0.0582069	2.47687	0.013254	0.09288	3R	Rab11
FBgn0038869	67.7399	-1.12993	0.351593	-3.21373	0.00131023	0.0191178	3R	Smyd5
FBgn0002781	4451.54	0.111469	0.0456479	2.44192	0.0146092	0.0988787	3R	mod(mdg4)
FBgn0283499	946.676	0.375165	0.078954	4.75169	2.0172e-06	9.66266e-05	3R	InR
FBgn0038903	49.3565	-0.571513	0.177092	-3.22721	0.00125005	0.0184993	3R	RpI12
FBgn0038922	1109.15	0.207289	0.0657672	3.15186	0.00162237	0.0225134	3R	CG6439
FBgn0263048	169.43	-0.478627	0.1337	-3.57984	0.000343799	0.0066398	3R	CG43343
FBgn0261279	1653.16	-0.383284	0.10996	-3.48567	0.000490899	0.00889114	3R	lqfR
FBgn0038964	1174.09	-0.198543	0.0590193	-3.36403	0.000768125	0.0126819	3R	Nop56
FBgn0038968	2162.98	-0.246184	0.0428102	-5.7506	8.8926e-09	7.19412e-07	3R	CG12499
FBgn0038981	50.9705	0.679954	0.222103	3.06144	0.00220274	0.027941	3R	CG5346
FBgn0039006	115.595	1.97475	0.248539	7.94544	1.9351e-15	4.26954e-13	3R	Cyp6d4
FBgn0024958	237.222	-0.347829	0.112115	-3.10243	0.00191937	0.0256893	3R	Irp-1A
FBgn0039013	186.833	-0.761763	0.305577	-2.49287	0.0126715	0.0906389	3R	CG4813
FBgn0053193	351.628	-0.232486	0.0847349	-2.74369	0.00607526	0.0563621	3R	sav
FBgn0265042	427.183	-0.57453	0.168994	-3.39971	0.000674583	0.0113171	3R	Irk1
FBgn0262975	2973.47	0.231858	0.0565945	4.09684	4.18826e-05	0.00120058	3R	cnc
FBgn0264326	1477.43	-0.308454	0.117409	-2.62718	0.00860954	0.0712758	3R	DNApol-epsilon255
FBgn0039098	252.101	0.359396	0.0950441	3.78136	0.000155972	0.00354885	3R	GILT3
FBgn0039099	149.242	0.697486	0.101772	6.85343	7.21011e-12	1.11695e-09	3R	GILT2
FBgn0039110	1200.79	0.141227	0.0426457	3.31164	0.000927506	0.014523	3R	RanBP3
FBgn0039118	34.7222	0.872787	0.212546	4.10634	4.01985e-05	0.00116145	3R	CG10208
FBgn0001098	2193.71	0.126928	0.0501371	2.53163	0.0113534	0.0843456	3R	Gdh
FBgn0011725	2696.15	0.151421	0.0510514	2.96605	0.00301652	0.0348623	3R	twin
FBgn0086365	12.0506	3.27794	0.464775	7.05274	1.75424e-12	2.97037e-10	3R	Orct2
FBgn0039183	606.222	-0.264703	0.0643062	-4.11629	3.85027e-05	0.00113959	3R	Dis3
FBgn0039186	2199.13	0.108487	0.0408225	2.65752	0.00787174	0.067225	3R	CG5746
FBgn0039187	1166.42	-0.154206	0.0620502	-2.48518	0.0129487	0.0915332	3R	CG6454
FBgn0039219	235.985	-0.402974	0.115179	-3.49867	0.000467592	0.00859731	3R	CG13630
FBgn0040600	66.83	1.69658	0.244826	6.92975	4.21585e-12	6.82124e-10	3R	CG13631
FBgn0039233	136.712	-0.306826	0.121419	-2.52699	0.0115045	0.084766	3R	CG7006
FBgn0015625	4142.45	0.126683	0.0469903	2.69594	0.00701897	0.0627057	3R	CycB3
FBgn0039251	731.491	0.469938	0.0738521	6.36324	1.97545e-10	2.47988e-08	3R	Trf4-2
FBgn0029157	2480.27	0.0866506	0.0310191	2.79346	0.00521473	0.0506922	3R	ssh
FBgn0011336	674.933	0.30724	0.112459	2.73201	0.00629484	0.0576918	3R	OstStt3
FBgn0039329	203.18	-0.311319	0.0938583	-3.3169	0.000910216	0.0143448	3R	CG10669
FBgn0004509	995.603	0.147075	0.0533727	2.75563	0.005858	0.0550608	3R	Fur1
FBgn0039337	119.463	-0.303638	0.120387	-2.52219	0.0116626	0.0856003	3R	MED28
FBgn0039359	3578.91	0.168362	0.0590083	2.85319	0.00432827	0.0441374	3R	RpL27
FBgn0066101	395.554	0.324427	0.126009	2.57463	0.0100349	0.0777433	3R	LpR1
FBgn0027865	808.407	0.404648	0.0928732	4.35699	1.31865e-05	0.000470641	3R	Tsp96F
FBgn0001139	2627.72	0.126003	0.0485891	2.59323	0.00950795	0.0762753	3R	gro
FBgn0266668	249.6	-0.27739	0.0958972	-2.89258	0.00382097	0.0409125	3R	Exo84
FBgn0039404	46.9983	-1.08303	0.432726	-2.50281	0.0123212	0.0890219	3R	CG14543
FBgn0039406	691.81	0.217588	0.0745394	2.9191	0.00351043	0.0388836	3R	RpL34a
FBgn0039407	46.0425	-0.694662	0.226946	-3.06091	0.00220664	0.0279418	3R	CG14544
FBgn0039417	268.829	-0.296856	0.103834	-2.85895	0.00425047	0.0436497	3R	CG6073
FBgn0000064	1818.38	0.351188	0.0794294	4.42138	9.80725e-06	0.000366188	3R	Ald
FBgn0039431	152.221	0.904199	0.154186	5.86433	4.50939e-09	4.10411e-07	3R	plum
FBgn0039464	239.98	0.710543	0.131114	5.41928	5.984e-08	4.18937e-06	3R	CG6330
FBgn0029155	1007.98	-0.227361	0.0621246	-3.65976	0.000252452	0.00520709	3R	Men-b
FBgn0042111	95.7199	0.578106	0.220629	2.62027	0.00878606	0.0722024	3R	CG18766
FBgn0002441	2035.31	0.10601	0.0405025	2.61736	0.00886124	0.0726562	3R	l(3)mbt
FBgn0039532	972.579	0.174865	0.050166	3.48572	0.000490812	0.00889114	3R	Mtl
FBgn0085382	91.8224	5.06858	0.865507	5.8562	4.73585e-09	4.257e-07	3R	CG34353
FBgn0003279	9119.84	0.210064	0.0777828	2.70065	0.00692049	0.0619018	3R	RpL4
FBgn0051053	34.8077	-0.58286	0.231969	-2.51266	0.0119825	0.087332	3R	CG31053
FBgn0039566	613.827	-0.374961	0.107459	-3.48932	0.000484244	0.00881446	3R	CG4849
FBgn0261618	4478.81	-0.160525	0.0650824	-2.46649	0.0136446	0.0940779	3R	larp
FBgn0013813	10.183	-5.97632	1.3794	-4.33255	1.4739e-05	0.000515935	3R	Dhc98D
FBgn0265998	1688.48	0.2502	0.0743005	3.3674	0.000758798	0.0125564	3R	Doa
FBgn0039627	209.797	-0.263766	0.0997742	-2.64363	0.00820231	0.0689619	3R	CG11837
FBgn0029176	7733.29	0.17239	0.0645911	2.66894	0.00760902	0.0659539	3R	Ef1gamma
FBgn0263236	856.3	0.20248	0.0784887	2.57973	0.00988779	0.0773287	3R	SP1029
FBgn0003525	3732.26	0.355376	0.0573492	6.19671	5.76572e-10	6.4585e-08	3R	stg
FBgn0004369	552.301	0.294847	0.0935689	3.15112	0.00162643	0.0225134	3R	Ptp99A
FBgn0039665	288.433	0.256016	0.101268	2.5281	0.0114681	0.084766	3R	CG2310
FBgn0039688	20.0173	1.47225	0.324829	4.53238	5.83239e-06	0.000239919	3R	Kul
FBgn0027583	230.419	0.243039	0.0907672	2.67761	0.00741502	0.0646572	3R	CG7601
FBgn0020235	1426.34	0.194692	0.0726112	2.6813	0.00733375	0.064145	3R	ATPsyngamma
FBgn0039709	2.89519	-4.75402	1.07791	-4.41041	1.03177e-05	0.000383281	3R	Cad99C
FBgn0039710	612.179	0.132724	0.054084	2.45403	0.0141267	0.0963977	3R	dgt1
FBgn0039737	884.171	0.169232	0.0651453	2.59776	0.00938335	0.075743	3R	CG7920
FBgn0001280	160.248	0.321477	0.1044	3.07929	0.00207495	0.026978	3R	janA
FBgn0039743	625.953	0.178869	0.0587132	3.04649	0.00231527	0.0288655	3R	CG7946
FBgn0051029	4.65317	3.98143	0.860297	4.62797	3.69275e-06	0.000165969	3R	CG31029
FBgn0086355	1993.44	-0.43544	0.137502	-3.16679	0.00154131	0.0216229	3R	Tpi
FBgn0039757	6393.34	0.202016	0.0667558	3.02619	0.00247653	0.0304074	3R	RpS7
FBgn0086664	13.1892	2.48041	0.392914	6.31287	2.73912e-10	3.32392e-08	3R	snoRNA:Psi28S-2149
FBgn0083048	26.5749	-1.28571	0.247782	-5.18886	2.11588e-07	1.35138e-05	3R	snoRNA:Psi18S-1377d
FBgn0083049	14.5999	1.84595	0.581617	3.17382	0.00150445	0.0212692	3R	snoRNA:Psi18S-1377c
FBgn0086665	64.6808	-0.407562	0.161933	-2.51685	0.0118408	0.086559	3R	snoRNA:Psi18S-1377a
FBgn0010113	1771.28	0.293774	0.0448363	6.55216	5.67123e-11	7.79098e-09	3R	hdc
FBgn0015222	1944.92	0.312376	0.0627246	4.98012	6.35464e-07	3.47881e-05	3R	Fer1HCH
FBgn0028646	1065.87	-0.146778	0.0497877	-2.94808	0.0031975	0.0363765	3R	aralar1
FBgn0027654	3.43254	2.30343	0.769827	2.99214	0.00277031	0.0327445	3R	jdp
FBgn0000274	12.4955	-1.30438	0.409107	-3.18836	0.00143083	0.0204386	3R	Pka-C2
FBgn0000416	5502.53	0.114858	0.0464577	2.47232	0.0134241	0.0935111	3R	Sap-r
FBgn0086704	10.4111	-4.88709	0.919152	-5.31695	1.05522e-07	6.85987e-06	3R	stops
FBgn0061476	689.348	-0.265859	0.0591823	-4.49221	7.04893e-06	0.000280455	3R	Zwilch
FBgn0039828	427.525	-0.224789	0.0763348	-2.94477	0.00323191	0.0367106	3R	CG1542
FBgn0039846	386.866	-0.34543	0.0780371	-4.42649	9.57783e-06	0.000359465	3R	PNPase
FBgn0028968	1013.78	-0.237855	0.06003	-3.96227	7.42393e-05	0.00196915	3R	gammaCOP
FBgn0039857	4876.16	0.223891	0.0745778	3.00211	0.00268114	0.0319766	3R	RpL6
FBgn0039858	6655.65	0.175152	0.0613301	2.85588	0.00429173	0.0439495	3R	CycG
FBgn0039862	96.2022	-0.443154	0.131193	-3.37789	0.000730445	0.0121981	3R	kek6
FBgn0003870	1707.24	0.157564	0.0548026	2.87512	0.00403869	0.0423713	3R	ttk
FBgn0039868	264.319	-0.239737	0.0815063	-2.94133	0.00326807	0.037006	3R	CG11563
FBgn0000150	5389.76	0.338868	0.0815842	4.15359	3.27295e-05	0.0010055	3R	awd
FBgn0022349	2398.76	0.189533	0.0343104	5.52408	3.31213e-08	2.38769e-06	3R	CG1910
FBgn0017448	336.471	-0.805953	0.187776	-4.2921	1.76991e-05	0.000588434	3R	CG2187
FBgn0039877	1080.38	0.650111	0.0444433	14.6279	1.86484e-48	4.52598e-45	3R	CG2118
FBgn0027620	2452.91	-2.40048	0.0688286	-34.8762	1.70644e-266	1.24246e-262	3R	Acf
FBgn0250755	284.759	0.389061	0.0904349	4.30211	1.69177e-05	0.000567275	3R	CG42233
FBgn0266268	307.098	-0.664551	0.220458	-3.01441	0.00257477	0.0311929	3R	FeCH
FBgn0039883	69.9131	2.09669	0.308203	6.80295	1.02502e-11	1.55482e-09	3R	RhoGAP100F
FBgn0011224	1990.28	-0.280446	0.0679212	-4.12899	3.64356e-05	0.00109684	3R	heph
FBgn0039886	71.8425	0.629794	0.153058	4.11474	3.87614e-05	0.00114214	3R	CG2003
FBgn0085432	124.748	0.469185	0.127026	3.69363	0.000221076	0.00466027	4	pan
FBgn0011747	3484.33	0.105003	0.037931	2.76827	0.00563553	0.0538481	4	Ank
FBgn0052000	2358.71	0.225458	0.0698195	3.22915	0.00124157	0.0184111	4	CG32000
FBgn0051998	2979.83	0.237904	0.0551365	4.31482	1.59734e-05	0.00054347	4	CG31998
FBgn0039909	699.838	0.268914	0.0711108	3.78162	0.000155811	0.00354885	4	ND-49
FBgn0039914	949.976	0.292182	0.0912322	3.20262	0.00136183	0.0197519	4	mav
FBgn0026199	861.683	0.292559	0.0771204	3.79354	0.000148517	0.00340048	4	myo
FBgn0039923	4140.34	0.148306	0.0559962	2.64849	0.00808515	0.0682979	4	MED26
FBgn0039938	88.7333	1.12677	0.290365	3.88053	0.000104228	0.00258741	4	Sox102F
FBgn0039936	5785.75	0.0805724	0.0305663	2.63599	0.00838924	0.0701286	4	Gyf
FBgn0039932	77.5144	1.20494	0.307053	3.9242	8.70176e-05	0.00222307	4	fuss
FBgn0025741	6249.77	0.143921	0.0316559	4.54643	5.45643e-06	0.000232329	4	PlexA
FBgn0010217	7531.29	0.164841	0.0565228	2.91636	0.00354143	0.0388836	4	ATPsynbeta
FBgn0011642	544.924	0.642454	0.215718	2.97821	0.00289935	0.0337763	4	Zyx
FBgn0039928	708.874	0.515564	0.119291	4.32192	1.54679e-05	0.000528768	4	Cals
FBgn0263112	2290.29	0.27956	0.0645908	4.32817	1.50356e-05	0.000521305	4	Mitf
FBgn0005427	422.116	0.216758	0.0701867	3.08831	0.00201299	0.026608	X	ewg
FBgn0040370	19.7737	-2.36951	0.487767	-4.85787	1.18656e-06	6.12721e-05	X	CG13375
FBgn0052816	21.594	-2.1372	0.544806	-3.92286	8.75023e-05	0.00222764	X	CG32816
FBgn0000108	19.0429	-1.13343	0.416485	-2.72141	0.00650045	0.0588679	X	Appl
FBgn0016038	377.595	0.205549	0.0666812	3.08256	0.00205229	0.026779	X	Vsp37A
FBgn0002579	2254.27	0.222627	0.0725882	3.06699	0.00216226	0.0277173	X	RpL36
FBgn0025621	544.056	-0.232408	0.0915162	-2.53952	0.0111004	0.0832357	X	CG16989
FBgn0040344	361.339	-0.662755	0.246162	-2.69235	0.0070951	0.0630483	X	CG3711
FBgn0040367	13.3531	-3.47263	0.565038	-6.14583	7.95446e-10	8.51712e-08	X	CG11382
FBgn0024360	325.181	-0.470651	0.189774	-2.48006	0.0131359	0.0923874	X	MTPAP
FBgn0000826	443.332	-0.425291	0.163992	-2.59336	0.00950428	0.0762753	X	png
FBgn0024985	445.578	-0.374994	0.129629	-2.89282	0.00381798	0.0409125	X	CG11448
FBgn0025382	44.1397	-1.06412	0.303088	-3.51093	0.000446544	0.00827299	X	Rab27
FBgn0025394	743.583	0.150196	0.0513923	2.92255	0.00347183	0.038593	X	inc
FBgn0264562	166.184	0.758783	0.198972	3.81352	0.000137	0.00320738	X	Hr4
FBgn0261954	7802.55	0.129188	0.0473483	2.72846	0.00636315	0.0579126	X	east
FBgn0025628	740.659	0.310383	0.0847371	3.66289	0.000249384	0.00515926	X	CG4199
FBgn0025624	43.4866	-0.546932	0.205765	-2.65805	0.00785952	0.067225	X	CG4025
FBgn0004654	913.835	-0.45118	0.170584	-2.64491	0.00817127	0.0687804	X	Pgd
FBgn0004655	5221.17	0.112532	0.0414679	2.71372	0.00665321	0.0598789	X	wapl
FBgn0023549	249.548	0.380171	0.148218	2.56494	0.0103194	0.0789815	X	Mct1
FBgn0023527	642.789	-0.233051	0.0734088	-3.1747	0.00149991	0.0212468	X	CG3071
FBgn0024996	252.157	-0.246693	0.0918873	-2.68474	0.00725865	0.063675	X	eIF2B-beta
FBgn0024975	170.404	-0.325186	0.103172	-3.15187	0.00162226	0.0225134	X	CG2712
FBgn0004647	5978.45	0.151261	0.045377	3.33342	0.000857844	0.0137274	X	N
FBgn0052791	89.0132	-0.824892	0.222456	-3.70812	0.000208805	0.00448469	X	DIP-alpha
FBgn0023215	2017.19	0.343013	0.0870299	3.94132	8.10334e-05	0.00209221	X	Mnt
FBgn0086899	5537.32	0.154253	0.0468185	3.2947	0.000985279	0.0153287	NA	NA
FBgn0028491	32.4865	-1.63379	0.436353	-3.74418	0.000180981	0.00396904	X	CG2930
FBgn0029687	2142.35	0.159484	0.04905	3.25146	0.00114812	0.0173074	X	Vap33
FBgn0026084	2289.29	0.18286	0.0611928	2.98826	0.00280571	0.0330022	X	cib
FBgn0026079	330.722	-0.249551	0.0705257	-3.53844	0.000402501	0.00759225	X	Nsun2
FBgn0262738	1148.38	0.214551	0.0440758	4.86776	1.12868e-06	5.91218e-05	X	norpA
FBgn0029712	26.9011	-0.770338	0.292207	-2.63628	0.00838205	0.0701286	X	CG15912
FBgn0029715	972.244	0.126524	0.0493271	2.56499	0.0103178	0.0789815	X	CG11444
FBgn0003053	65.2431	-1.2277	0.215721	-5.69114	1.26196e-08	9.87993e-07	X	peb
FBgn0262699	1426.72	-0.105793	0.0380822	-2.77803	0.005469	0.0525327	X	rap
FBgn0022768	2864.22	0.126366	0.0349895	3.61155	0.000304369	0.00605495	X	Pp2C1
FBgn0028325	1415.18	0.113136	0.0405455	2.79034	0.0052652	0.051003	X	l(1)G0334
FBgn0029723	79.5593	0.568649	0.227789	2.49639	0.0125465	0.0902278	X	Proc-R
FBgn0029728	97.5828	-3.71465	0.313532	-11.8477	2.21074e-32	2.68273e-29	X	CG2861
FBgn0029736	297.254	-0.264893	0.0960723	-2.75722	0.00582947	0.0549086	X	CG4041
FBgn0266000	2191.45	0.2627	0.0767175	3.42425	0.000616501	0.0105867	X	CG44774
FBgn0003028	4471.12	0.189384	0.063089	3.00186	0.00268339	0.0319766	X	ovo
FBgn0029750	17.1025	1.51907	0.412312	3.68426	0.000229367	0.00481274	X	CG3323
FBgn0261383	2161.84	0.152002	0.0463306	3.28082	0.00103508	0.0159719	X	IntS6
FBgn0000042	16238.7	0.232732	0.0435486	5.34419	9.08246e-08	6.01176e-06	X	Act5C
FBgn0029823	566.295	-0.416636	0.105443	-3.95128	7.77348e-05	0.00203592	X	CG3011
FBgn0029824	497.861	0.257518	0.0756054	3.40608	0.000659017	0.011133	X	CG3726
FBgn0028685	1337.53	0.157079	0.0469489	3.34575	0.000820616	0.0133071	X	Rpt4
FBgn0029864	2.61926	-3.32891	1.14803	-2.89966	0.00373566	0.0404752	X	CG15894
FBgn0014026	8214.47	0.198436	0.0671946	2.95315	0.00314552	0.0358974	X	RpL7A
FBgn0025815	2100.67	0.122116	0.0445401	2.7417	0.00611223	0.0565478	X	Mcm6
FBgn0029892	25.6822	-1.16618	0.347989	-3.35119	0.000804639	0.0131358	X	CG3184
FBgn0029893	2406.32	0.157056	0.0445852	3.5226	0.000427337	0.00797805	X	CG14442
FBgn0029895	274.22	0.662055	0.135697	4.87891	1.06673e-06	5.66927e-05	X	CG14441
FBgn0029897	4281.48	0.158543	0.0650614	2.43682	0.0148172	0.0994325	X	RpL17
FBgn0029939	469.812	-0.98086	0.225051	-4.3584	1.31018e-05	0.000469922	X	CG9650
FBgn0026144	1483.92	0.388536	0.048862	7.95171	1.83961e-15	4.22058e-13	X	CBP
FBgn0261592	4994.75	0.193666	0.0759554	2.54973	0.0107805	0.0812557	X	RpS6
FBgn0010292	446.227	-0.16034	0.0624165	-2.56887	0.0102032	0.0786132	X	bys
FBgn0003656	2412.83	0.200407	0.0483422	4.14559	3.38938e-05	0.00103255	X	sws
FBgn0029996	3059.36	0.202696	0.0530291	3.82236	0.000132183	0.00312475	X	UbcE2H
FBgn0029999	339.21	-0.342412	0.115302	-2.96969	0.002981	0.0345616	X	CG1575
FBgn0030011	24.0039	-1.16288	0.28297	-4.10957	3.96403e-05	0.00115912	X	Gbeta5
FBgn0030012	133.356	-0.407404	0.142999	-2.849	0.00438574	0.0444125	X	CG18262
FBgn0261873	145.704	-0.74222	0.145483	-5.10175	3.36528e-07	2.02501e-05	X	sdt
FBgn0030028	241.005	-0.27026	0.0900184	-3.00227	0.00267972	0.0319766	X	Corp
FBgn0030034	1492.85	0.181097	0.0540056	3.3533	0.000798545	0.0130656	X	CG10555
FBgn0030038	1741.96	0.135852	0.0366098	3.7108	0.000206607	0.00445061	X	CG1440
FBgn0030039	123.48	-0.650287	0.235829	-2.75746	0.00582525	0.0549086	X	CG12123
FBgn0014465	3.08835	3.27516	1.22809	2.66687	0.00765613	0.0660705	X	Cp7Fb
FBgn0000359	9.99966	5.52399	1.34706	4.10076	4.1179e-05	0.00118508	X	Cp36
FBgn0000360	10.8885	3.25879	1.1352	2.87069	0.00409582	0.0427245	X	Cp38
FBgn0053181	1028.8	0.423717	0.0749827	5.65086	1.59646e-08	1.21082e-06	X	CG33181
FBgn0264975	483.912	0.350337	0.0692109	5.06188	4.15148e-07	2.39896e-05	X	Nrg
FBgn0030049	1778.28	0.148677	0.0430348	3.45481	0.000550678	0.0097082	X	Trf4-1
FBgn0030051	9.27353	3.06147	1.00944	3.03283	0.00242272	0.0299488	X	spirit
FBgn0030054	2829.19	0.208605	0.0374105	5.57612	2.45935e-08	1.8272e-06	X	Caf1-180
FBgn0041629	238.709	0.988322	0.117341	8.42268	3.67958e-17	1.16483e-14	X	Hexo2
FBgn0011661	2723.88	0.106245	0.0376572	2.82138	0.00478179	0.0474335	X	Moe
FBgn0030081	381.242	-0.222086	0.0728715	-3.04764	0.00230643	0.0288046	X	CG7246
FBgn0030087	1767.2	-0.343248	0.0549652	-6.24482	4.24296e-10	4.96253e-08	X	CG7766
FBgn0010269	744.016	0.13219	0.0483217	2.73562	0.00622625	0.0573114	X	Dsor1
FBgn0261260	116.113	1.25089	0.308072	4.06038	4.89928e-05	0.00137199	X	mgl
FBgn0030137	70.8319	-0.577793	0.179318	-3.22217	0.00127225	0.0187137	X	CG15317
FBgn0001186	1175.6	0.122967	0.039827	3.08753	0.00201831	0.0266219	X	Hex-A
FBgn0052698	15.1896	-0.986823	0.34388	-2.86967	0.00410899	0.0428005	X	CG32698
FBgn0026415	1852.27	0.221113	0.0414851	5.32995	9.82388e-08	6.44394e-06	X	Idgf4
FBgn0030174	434.838	0.254964	0.0947572	2.69071	0.00713003	0.0631022	X	CG15312
FBgn0030177	386.928	-0.240544	0.0919418	-2.61626	0.0088899	0.0727774	X	CG2972
FBgn0030187	23.1845	1.38412	0.405449	3.41379	0.000640659	0.0108733	X	Ipod
FBgn0259170	1450.72	0.141793	0.0427483	3.31693	0.000910121	0.0143448	X	alpha-Man-Ia
FBgn0052677	3.64843	1.97895	0.765788	2.58421	0.00976036	0.0769104	X	X11Lbeta
FBgn0003204	1488.06	-0.391197	0.101724	-3.84568	0.000120219	0.00292016	X	ras
FBgn0030242	514.188	-0.541424	0.21738	-2.49068	0.01275	0.0907456	X	sofe
FBgn0263705	356.527	0.796276	0.17092	4.65876	3.18122e-06	0.000145676	X	Myo10A
FBgn0015245	3957.59	-0.322835	0.124804	-2.58674	0.00968894	0.0768466	X	Hsp60A
FBgn0028686	1343.52	0.156337	0.0620758	2.51848	0.0117863	0.0863342	X	Rpt3
FBgn0010391	543.599	-0.474274	0.168807	-2.80957	0.0049608	0.0488102	X	Gtp-bp
FBgn0030268	3309.07	0.0827088	0.0323398	2.55749	0.0105429	0.0802123	X	Klp10A
FBgn0020255	5656.43	0.163517	0.0349455	4.67919	2.88013e-06	0.000133568	X	Ran
FBgn0030286	1608.95	0.262853	0.0453424	5.79705	6.7491e-09	5.7812e-07	X	CG1657
FBgn0001624	1463.32	0.186801	0.0530666	3.52012	0.000431352	0.00803241	X	dlg1
FBgn0030301	1939.09	0.15052	0.0401357	3.75027	0.000176644	0.00389741	X	HP5
FBgn0002723	177.181	-0.406917	0.135809	-2.99624	0.00273329	0.0324121	X	Met
FBgn0014133	6195.6	0.144884	0.0417217	3.47262	0.000515397	0.00919756	X	bif
FBgn0030328	2672.96	0.21819	0.0477428	4.57011	4.87462e-06	0.000211263	X	Amun
FBgn0030329	965.777	0.18747	0.0582073	3.22072	0.00127868	0.0187682	X	prtp
FBgn0260812	13.8384	-2.3904	0.603506	-3.96086	7.468e-05	0.00197009	X	inaF-D
FBgn0002577	33.1377	2.63676	0.388749	6.78267	1.17973e-11	1.75299e-09	X	m
FBgn0266019	1829.57	0.197048	0.0538801	3.65715	0.000255034	0.00523071	X	rudhira
FBgn0260780	8371.34	0.120304	0.0476761	2.52336	0.011624	0.085403	X	wisp
FBgn0267001	58.6275	-1.1624	0.255297	-4.55314	5.2851e-06	0.000226358	X	Ten-a
FBgn0030373	202.04	0.406244	0.115019	3.53197	0.000412477	0.00774031	X	CG12721
FBgn0264542	509.493	0.975628	0.215409	4.52918	5.92123e-06	0.000240852	X	CG43921
FBgn0030403	346.297	-0.282609	0.0896344	-3.1529	0.00161655	0.0225134	X	CG1824
FBgn0015024	2201.47	0.12859	0.0409456	3.14052	0.00168649	0.0232564	X	CkIalpha
FBgn0020513	739.307	-0.389466	0.116347	-3.34746	0.00081556	0.0132843	X	ade5
FBgn0259171	58.44	1.35513	0.329889	4.10784	3.9937e-05	0.00116145	X	Pde9
FBgn0030431	287.134	-0.272331	0.107593	-2.53113	0.0113696	0.0843456	X	CG4407
FBgn0030433	116.46	-0.442835	0.136346	-3.24788	0.00116266	0.0174544	X	mRpL49
FBgn0263005	1359.28	0.13769	0.0358058	3.84547	0.00012032	0.00292016	X	CG43313
FBgn0030467	93.0066	-0.548941	0.146192	-3.75492	0.000173396	0.00386084	X	CG1764
FBgn0026749	148.801	-0.278303	0.107693	-2.58422	0.00975986	0.0769104	X	Yippee
FBgn0030482	431.607	1.61257	0.291848	5.52539	3.28752e-08	2.38769e-06	X	CG1673
FBgn0030502	1475.98	0.142011	0.0574248	2.47299	0.0133986	0.0934439	X	tth
FBgn0265726	7.05689	1.68216	0.530104	3.17327	0.00150734	0.0212692	X	Nna1
FBgn0052625	238.623	1.43616	0.244616	5.87107	4.32992e-09	4.04181e-07	X	CG32625
FBgn0020909	319.139	-0.272784	0.0718675	-3.79566	0.000147252	0.00338214	X	Rtc1
FBgn0052626	766.1	-0.29035	0.100078	-2.90125	0.00371674	0.0403303	X	AMPdeam
FBgn0030552	263.644	-0.660269	0.26901	-2.45444	0.0141104	0.0963768	X	mRpL38
FBgn0030554	249.264	-0.205143	0.079681	-2.57456	0.0100369	0.0777433	X	CG1434
FBgn0030572	95.6445	-0.551198	0.19013	-2.89906	0.00374282	0.0404925	X	mRpS25
FBgn0030598	104.329	0.918102	0.15805	5.80895	6.2867e-09	5.44922e-07	X	CG9503
FBgn0027601	1034.34	0.379404	0.0972722	3.90044	9.60199e-05	0.00240248	X	pdgy
FBgn0030608	7775.33	0.127133	0.0414949	3.06382	0.00218531	0.0278655	X	Lsd-2
FBgn0030612	597.7	-0.15784	0.0647404	-2.43805	0.0147667	0.0991984	X	CG5599
FBgn0030617	9.16391	1.83031	0.473432	3.86606	0.000110609	0.00272998	X	CG9095
FBgn0261703	15.5899	2.72413	0.572375	4.75935	1.94217e-06	9.36486e-05	X	gce
FBgn0030629	50.354	-0.826669	0.188771	-4.3792	1.19113e-05	0.000433633	X	CG9123
FBgn0014455	1288.19	-0.333375	0.129025	-2.58381	0.00977165	0.0769161	X	Ahcy
FBgn0030638	222.189	-0.867715	0.205503	-4.22239	2.41724e-05	0.000768557	X	CG11655
FBgn0030645	11.6826	-1.13191	0.376262	-3.0083	0.00262715	0.0316351	X	CG6308
FBgn0030660	371.235	-1.27872	0.373095	-3.42732	0.000609581	0.0105174	X	CG8097
FBgn0030666	6.37404	-2.65417	0.949919	-2.7941	0.00520443	0.0506922	X	CG12708
FBgn0053172	411.973	-0.223184	0.0649543	-3.43602	0.000590334	0.0102339	X	CG33172
FBgn0263747	56.5581	0.757284	0.16493	4.59154	4.39989e-06	0.000192986	X	CG43672
FBgn0003345	170.4	1.05567	0.134329	7.85885	3.87689e-15	8.30224e-13	X	sd
FBgn0030700	78.5792	-0.45253	0.152725	-2.96304	0.00304619	0.0350939	X	CG15914
FBgn0002914	1396.33	0.101738	0.0393079	2.58824	0.00964684	0.0765961	X	Myb
FBgn0030720	513.604	-0.169943	0.0655506	-2.59254	0.00952692	0.0763097	X	CG8939
FBgn0030724	773.485	0.200124	0.0679816	2.94379	0.00324215	0.0367696	X	Nipsnap
FBgn0028397	595.956	0.302091	0.0732659	4.12321	3.73629e-05	0.00111491	X	Tob
FBgn0030731	180.317	-0.425419	0.107745	-3.94839	7.86781e-05	0.00205324	X	Mfe2
FBgn0052579	303.354	-0.241978	0.083359	-2.90284	0.00369793	0.040186	X	CG32579
FBgn0278608	1179.75	0.381726	0.0745489	5.12048	3.04766e-07	1.86471e-05	X	Dsp1
FBgn0030753	896.281	0.109392	0.044186	2.47572	0.0132967	0.0930001	X	rngo
FBgn0262734	1205.48	0.208397	0.0595773	3.49792	0.000468903	0.0085997	X	Rbp2
FBgn0011742	1794.27	0.1318	0.0520895	2.53025	0.011398	0.0844241	X	Arp2
FBgn0030759	71.9844	-0.592957	0.210061	-2.82279	0.00476078	0.0472905	X	CG13014
FBgn0025743	1976.27	0.159743	0.0547651	2.91688	0.00353546	0.0388836	X	mbt
FBgn0003189	773.924	-0.46925	0.110319	-4.25358	2.10379e-05	0.000683826	X	r
FBgn0085354	14.1786	1.86276	0.462607	4.02666	5.65746e-05	0.00157824	X	CG34325
FBgn0030791	530.126	0.192543	0.0672403	2.86351	0.00418971	0.0432097	X	CG9132
FBgn0030802	31.0248	0.538541	0.210178	2.56231	0.0103978	0.0793569	X	DENR
FBgn0016080	42.2721	0.813965	0.241672	3.36806	0.000756991	0.012555	X	xmas-1
FBgn0263706	1691.31	0.221999	0.0350827	6.32787	2.48576e-10	3.0676e-08	X	CG43658
FBgn0250788	1172.39	0.178282	0.0512437	3.47909	0.00050311	0.00902253	X	beta-Spec
FBgn0263258	157.535	0.642501	0.168666	3.80931	0.000139355	0.00324168	X	chas
FBgn0024184	4.31218	-3.54207	1.12993	-3.13477	0.0017199	0.0236721	X	unc-4
FBgn0021765	1426.39	0.184591	0.0675921	2.73095	0.00631511	0.0576918	X	scu
FBgn0017418	774.544	0.166921	0.0596241	2.79955	0.00511739	0.0500803	X	ari-1
FBgn0030914	11.1454	2.59325	0.922141	2.8122	0.00492034	0.0485005	X	CG6106
FBgn0030925	19.781	1.50962	0.45577	3.31224	0.000925516	0.014523	X	Hayan
FBgn0030960	136.6	-0.412138	0.114941	-3.58564	0.000336248	0.00652858	X	Atg101
FBgn0259927	7.03598	2.48793	0.628698	3.95727	7.581e-05	0.00199268	X	CG42450
FBgn0030964	355.743	0.223199	0.0830456	2.68767	0.00719523	0.0634243	X	Pvf1
FBgn0030974	661.329	0.18121	0.0641577	2.82444	0.00473629	0.047175	X	CG7358
FBgn0261461	546.949	0.535834	0.069005	7.76515	8.15493e-15	1.69646e-12	X	RhoGAP18B
FBgn0027603	3618.69	0.170121	0.0478982	3.55172	0.00038272	0.00731387	X	Ulp1
FBgn0031003	290.819	-0.392398	0.129724	-3.02487	0.00248736	0.030489	X	CG7889
FBgn0031008	250.006	-0.448355	0.105514	-4.24925	2.14484e-05	0.000694071	X	CG8010
FBgn0031011	365.103	-0.292981	0.0685134	-4.27626	1.90059e-05	0.000626163	X	CG8034
FBgn0259834	939.569	0.24506	0.0969761	2.52702	0.0115035	0.084766	X	out
FBgn0031016	986.866	0.176089	0.0641133	2.74652	0.00602306	0.0560594	X	kek5
FBgn0031020	2287.06	-0.378171	0.141824	-2.66648	0.00766496	0.0660705	X	NAA15-16
FBgn0261593	3639.98	0.226029	0.0769457	2.93751	0.00330856	0.037386	X	RpS10b
FBgn0031037	352.739	0.207927	0.0807135	2.57611	0.00999193	0.0775871	X	CG14207
FBgn0031047	1060.43	0.1478	0.0584951	2.5267	0.011514	0.084766	X	Rcd-1
FBgn0086384	772.576	-0.226704	0.0909724	-2.492	0.0127025	0.0907456	X	Mer
FBgn0031066	485.933	0.314461	0.08048	3.90731	9.33282e-05	0.00234318	X	COX6B
FBgn0259789	5892.13	0.138359	0.054149	2.55516	0.0106139	0.0804995	X	zld
FBgn0261811	4159.04	0.149394	0.0376006	3.97318	7.09203e-05	0.00190543	X	pico
FBgn0031077	96.7628	-0.792847	0.229253	-3.45839	0.000543422	0.00962689	X	CG15618
FBgn0000084	171.151	-0.270713	0.107654	-2.51465	0.011915	0.0869272	X	AnxB10
FBgn0003654	161.743	-0.428949	0.16102	-2.66395	0.00772289	0.0664662	X	sw
FBgn0031099	69.4113	-0.387194	0.152109	-2.54551	0.0109119	0.0819064	X	CG17065
FBgn0031119	915.366	-0.189518	0.0523159	-3.62256	0.000291699	0.00585085	X	CG1812
FBgn0052512	820.49	0.204559	0.0784317	2.60811	0.00910426	0.0739823	X	CG32512
FBgn0031157	26.1822	-2.96463	0.372877	-7.95068	1.85494e-15	4.22058e-13	X	CG1503
FBgn0003950	33.388	-0.831949	0.249417	-3.33557	0.000851245	0.0136518	X	unc
FBgn0031161	156.373	-0.737624	0.165314	-4.46197	8.12105e-06	0.000311207	X	CG15445
FBgn0083956	237.576	0.639046	0.110893	5.76275	8.27524e-09	6.76989e-07	X	CG34120
FBgn0052521	438.61	0.197847	0.0810729	2.44036	0.0146725	0.0991005	X	CG32521
FBgn0031171	13.1134	-1.45734	0.475551	-3.06453	0.00218014	0.0278484	X	CG1801
FBgn0267704	41.5185	1.98378	0.288609	6.87358	6.26098e-12	9.91004e-10	X	flam
FBgn0000719	1187.53	0.449775	0.0789465	5.69722	1.21777e-08	9.63758e-07	X	fog
FBgn0259677	111.279	2.43006	0.270424	8.98613	2.56096e-19	1.24309e-16	X	CG42346
FBgn0040031	3.73857	1.85408	0.719756	2.57599	0.00999543	0.0775871	X	CG12061
FBgn0039941	82.4083	3.2325	0.592851	5.45246	4.96764e-08	3.51159e-06	X	CG17167

## Sheet: after_ZGA
gene	baseMean	log2FoldChange	lfcSE	stat	pvalue	padj	chr	symbol
FBgn0002931	542.437	-0.380165	0.109943	-3.45785	0.000544498	0.0161547	2L	net
FBgn0016977	11198.5	-0.246783	0.091841	-2.68707	0.00720829	0.0954565	2L	spen
FBgn0266557	20119.5	-0.185681	0.0537873	-3.45214	0.000556149	0.0163862	2L	kis
FBgn0010602	1822.88	0.137809	0.0500584	2.75297	0.0059057	0.0848227	2L	lwr
FBgn0031264	14.9291	0.857185	0.313151	2.73729	0.00619476	0.0877222	2L	CG11835
FBgn0000497	139.076	1.20675	0.410551	2.93935	0.00328896	0.0561233	NA	NA
FBgn0031292	7.26139	1.86816	0.573817	3.25567	0.00113126	0.0272881	2L	CG15824
FBgn0031304	162.616	-0.334693	0.0981335	-3.41059	0.000648231	0.0182771	2L	CG4552
FBgn0031310	126.514	-0.44479	0.116003	-3.83431	0.00012592	0.00579571	2L	Vps29
FBgn0031313	139.68	0.570002	0.187248	3.0441	0.00233377	0.0445562	2L	CG5080
FBgn0031317	32.3484	0.664253	0.214896	3.09105	0.0019945	0.0400547	2L	CG5118
FBgn0031381	185.225	0.599612	0.206345	2.90588	0.00366221	0.0606688	2L	Npc2a
FBgn0031390	2133.19	-0.243368	0.0788461	-3.08663	0.00202442	0.0402755	2L	tho2
FBgn0031436	168.863	0.309109	0.0989053	3.1253	0.00177621	0.0372523	2L	ND-B17.2
FBgn0031453	6314.07	0.356785	0.0754386	4.72948	2.251e-06	0.000259017	2L	Bacc
FBgn0031474	67.4137	0.421655	0.139281	3.02737	0.00246694	0.0462573	2L	CG2991
FBgn0004584	607.457	0.307933	0.10899	2.82532	0.00472329	0.0724663	2L	Rrp1
FBgn0260817	168.65	0.2869	0.103605	2.76916	0.00562004	0.0819428	2L	gkt
FBgn0031519	152.665	-0.422149	0.122042	-3.45906	0.00054207	0.0161389	2L	CG3326
FBgn0085423	290.973	-0.349307	0.0961035	-3.6347	0.000278306	0.0098331	2L	CG34394
FBgn0031536	152.371	-0.387815	0.128128	-3.02678	0.00247176	0.0462573	2L	Cog3
FBgn0004893	463.271	0.673133	0.191296	3.51881	0.000433488	0.0136709	2L	bowl
FBgn0014033	15.6088	1.71214	0.448756	3.81529	0.00013602	0.00612812	2L	Sr-CI
FBgn0001075	2587.85	0.488483	0.178186	2.74142	0.00611749	0.0871077	2L	ft
FBgn0026319	1978.51	0.395564	0.142792	2.7702	0.00560214	0.0818219	2L	Traf4
FBgn0027609	98.5882	0.367093	0.11983	3.06345	0.002188	0.0425361	2L	morgue
FBgn0053196	326.675	1.4293	0.358638	3.98536	6.73768e-05	0.00356344	2L	dpy
FBgn0031634	30.8996	1.26619	0.359181	3.52522	0.00042313	0.0134438	2L	Ir25a
FBgn0031664	309.127	0.218649	0.0693858	3.1512	0.00162599	0.034527	2L	CG8892
FBgn0003716	1255.93	0.439149	0.147697	2.97331	0.00294603	0.05248	2L	tkv
FBgn0051989	314.481	0.349262	0.0874724	3.99282	6.52917e-05	0.0034966	2L	Cap-D3
FBgn0031738	32.7791	0.69991	0.252004	2.77737	0.00548004	0.0807567	2L	CG9171
FBgn0031760	139.085	0.420728	0.135159	3.11284	0.00185295	0.0382959	2L	Tsp26A
FBgn0031782	105.59	-0.783769	0.232213	-3.37522	0.000737578	0.0201945	2L	WDR79
FBgn0031784	7.01699	-4.67834	1.00506	-4.65479	3.24306e-06	0.000345183	2L	CG9222
FBgn0085409	606.001	0.507178	0.167178	3.03375	0.00241533	0.0456021	2L	smal
FBgn0259714	34.8641	0.76867	0.197989	3.88239	0.000103433	0.00493456	2L	DIP-epsilon
FBgn0031813	75.9925	-0.594957	0.155851	-3.81748	0.000134819	0.00610632	2L	CG9527
FBgn0031814	392.8	0.324845	0.0918088	3.53828	0.00040275	0.0130396	2L	retm
FBgn0051634	5.39857	2.76486	0.744028	3.71607	0.000202345	0.00790353	2L	Oatp26F
FBgn0015777	265.892	0.722464	0.250737	2.88137	0.00395955	0.0642202	2L	nrv2
FBgn0020616	592.524	0.191445	0.0717616	2.6678	0.00763505	0.0992996	2L	SA
FBgn0031875	523.491	0.248563	0.0715605	3.47347	0.000513783	0.0154044	2L	CG3430
FBgn0031879	5924.11	0.325311	0.0908142	3.58216	0.000340771	0.0116381	2L	uif
FBgn0010453	15.8155	1.66607	0.56381	2.95503	0.00312639	0.0542829	2L	Wnt4
FBgn0041182	47.7125	1.67634	0.405437	4.13464	3.55508e-05	0.00232857	2L	Tep2
FBgn0031961	333.883	0.425086	0.10557	4.02656	5.65977e-05	0.00319158	2L	CG7102
FBgn0032002	25.7885	1.23088	0.299259	4.1131	3.90378e-05	0.00248065	2L	CG8353
FBgn0032005	120.553	-0.518785	0.109009	-4.7591	1.94454e-06	0.000229968	2L	Snx6
FBgn0032006	106.01	1.59409	0.28166	5.65963	1.51703e-08	3.69071e-06	2L	Pvr
FBgn0032010	11.7573	1.2152	0.367321	3.30829	0.000938688	0.0235225	2L	CG8086
FBgn0016122	831.487	0.255776	0.0593932	4.30649	1.65864e-05	0.00128394	2L	Acer
FBgn0011259	254.067	0.79232	0.154847	5.11679	3.10784e-07	4.9006e-05	2L	Sema1a
FBgn0052982	1362.57	0.241022	0.0881357	2.73467	0.00624427	0.0879952	2L	CG32982
FBgn0041092	387.03	0.417205	0.104013	4.01109	6.04394e-05	0.0033858	2L	tai
FBgn0012036	46.2629	0.879806	0.31072	2.83151	0.00463289	0.0715954	2L	Aldh
FBgn0028704	39.6396	0.724334	0.271061	2.67222	0.00753515	0.0987105	2L	Nckx30C
FBgn0032157	575.796	0.238516	0.0701569	3.39976	0.000674455	0.0188294	2L	Etl1
FBgn0051755	271.452	-1.03973	0.200205	-5.1933	2.06597e-07	3.7081e-05	2L	SoYb
FBgn0032189	121.973	0.301667	0.10984	2.74643	0.00602481	0.0863657	2L	Ripalpha
FBgn0032194	104.612	-0.504258	0.147656	-3.41508	0.000637642	0.0180383	2L	CG4901
FBgn0000229	314.009	0.392702	0.141399	2.77727	0.00548178	0.0807567	2L	bsk
FBgn0032208	1356.65	-0.418617	0.137388	-3.04696	0.00231166	0.0443575	2L	CG5604
FBgn0032213	12.7401	1.51064	0.403101	3.74755	0.000178571	0.00741721	2L	CG5390
FBgn0011703	492.23	0.641297	0.133784	4.79353	1.63871e-06	0.0002052	2L	RnrL
FBgn0262782	88.7431	-0.498165	0.160189	-3.10986	0.00187173	0.038497	2L	Mdh1
FBgn0027868	593.783	0.225081	0.0673459	3.34215	0.000831307	0.0216839	2L	Nup107
FBgn0027453	116.624	-0.470223	0.130111	-3.61401	0.000301501	0.0104787	2L	Dnz1
FBgn0032338	9.68689	-2.35082	0.730121	-3.21977	0.00128293	0.029766	2L	CG16854
FBgn0264442	119.087	0.928863	0.19538	4.75415	1.99287e-06	0.000232456	2L	ab
FBgn0028490	405.355	0.387902	0.101934	3.80542	0.000141566	0.00634438	2L	CG31705
FBgn0032377	205.863	-0.411079	0.146107	-2.81355	0.00489983	0.0744026	2L	CG14937
FBgn0020309	115.593	1.05991	0.230139	4.60553	4.11417e-06	0.000402669	2L	crol
FBgn0032397	136.37	-0.422189	0.118062	-3.57601	0.000348881	0.0118356	2L	Tom70
FBgn0051759	42.6476	-1.35006	0.500387	-2.69804	0.00697495	0.0936778	2L	CG31759
FBgn0032445	45.4868	-0.471017	0.16078	-2.92958	0.00339425	0.0570447	2L	CG6153
FBgn0032475	1251.77	-0.310268	0.0998583	-3.10709	0.00188941	0.038767	2L	Sfmbt
FBgn0032489	147.899	0.810216	0.202578	3.99953	6.34677e-05	0.00347927	2L	CG15480
FBgn0032491	67.507	1.26454	0.374248	3.37887	0.000727841	0.0199921	2L	CG16815
FBgn0051728	25.3751	0.862842	0.320399	2.69302	0.00708071	0.094502	NA	NA
FBgn0051729	371.274	-0.422854	0.134987	-3.13256	0.00173287	0.0365232	2L	CG31729
FBgn0032515	130.418	-0.409378	0.137905	-2.96854	0.00299219	0.0528293	2L	loqs
FBgn0032521	250.388	0.296497	0.109528	2.70703	0.00678871	0.0917554	2L	CG7110
FBgn0028538	684.364	-0.223206	0.0659956	-3.38213	0.000719253	0.0198202	2L	Sec71
FBgn0028658	24.4363	-0.74307	0.264995	-2.80409	0.00504583	0.0759103	2L	Adat1
FBgn0003255	8.68813	2.44595	0.495246	4.93885	7.85864e-07	0.00010793	2L	rk
FBgn0027348	75.7678	1.18482	0.187602	6.31558	2.69143e-10	9.54899e-08	2L	bgm
FBgn0283440	30.726	-0.866918	0.270578	-3.20395	0.00135555	0.0309908	2L	solo
FBgn0001978	776.506	-0.428652	0.109222	-3.92459	8.68777e-05	0.00427609	2L	stc
FBgn0001983	19.2875	6.83216	1.84068	3.71176	0.00020582	0.00793012	2L	wor
FBgn0001994	3273.01	0.217983	0.0691601	3.15187	0.00162231	0.034527	2L	crp
FBgn0028899	34.1574	1.04945	0.318683	3.29307	0.00099101	0.0244593	2L	CG31817
FBgn0028841	3.07863	-2.36311	0.843904	-2.80022	0.00510682	0.0764228	2L	jhamt
FBgn0020415	444.307	1.62101	0.152046	10.6613	1.54445e-26	6.5755e-23	2L	Idgf2
FBgn0020414	38.1976	1.5988	0.324848	4.92171	8.57923e-07	0.000114144	2L	Idgf3
FBgn0032585	6.99141	1.3231	0.448252	2.95169	0.00316044	0.0545866	2L	CG4580
FBgn0032587	27.2421	1.59625	0.476143	3.35245	0.000800999	0.0211161	2L	CG5953
FBgn0032598	49.0862	0.595323	0.180285	3.30212	0.000959575	0.0238912	2L	ChLD3
FBgn0032600	1269.33	-0.236825	0.0748712	-3.1631	0.00156101	0.0336052	2L	BuGZ
FBgn0032629	514.6	-0.752808	0.275806	-2.72949	0.00634327	0.0886241	2L	beat-IIIc
FBgn0020503	198.092	0.470307	0.143898	3.26833	0.00108184	0.0263197	2L	CLIP-190
FBgn0032666	8.0694	1.23701	0.429567	2.87968	0.0039808	0.0644421	2L	CG5758
FBgn0032668	15.2658	1.00838	0.356772	2.8264	0.00470743	0.0724089	2L	CG17681
FBgn0032683	55.6169	0.699002	0.219917	3.17849	0.00148046	0.03249	2L	kon
FBgn0032702	534.133	0.209751	0.0706566	2.9686	0.00299162	0.0528293	2L	CG10376
FBgn0032715	79.7081	-0.545417	0.193643	-2.81661	0.00485329	0.0740606	2L	CG17597
FBgn0032723	600.99	-0.276003	0.0777869	-3.5482	0.000387879	0.0128015	2L	ssp3
FBgn0032724	94.6419	-0.770512	0.15172	-5.07851	3.80412e-07	5.82185e-05	2L	CG10428
FBgn0032731	35.7835	0.824411	0.229628	3.59021	0.000330415	0.0113447	2L	Swip-1
FBgn0032752	309.914	0.297371	0.0926421	3.20989	0.00132786	0.0304762	2L	CG10702
FBgn0005672	1439.26	0.292222	0.0662211	4.41282	1.02031e-05	0.000886527	2L	spi
FBgn0032869	11.8536	-2.50542	0.671011	-3.7338	0.000188615	0.00762945	2L	CG17470
FBgn0250785	149.26	-0.728801	0.240538	-3.02988	0.00244653	0.046089	2L	vari
FBgn0032886	411.684	0.278344	0.100263	2.77613	0.005501	0.0808096	2L	CG9328
FBgn0032943	35.7863	0.751235	0.206596	3.63625	0.000276637	0.00981486	2L	Tsp39D
FBgn0022893	16088.6	0.182589	0.0387809	4.70821	2.49902e-06	0.000279989	2L	Df31
FBgn0051619	29.7403	0.819562	0.25691	3.19007	0.00142237	0.0318491	2L	nolo
FBgn0261802	733.994	0.346218	0.12306	2.81341	0.00490192	0.0744026	2L	CG42748
FBgn0040011	973.5	-0.341983	0.0855922	-3.99549	6.45596e-05	0.00347927	2L	Slmap
FBgn0039958	169.586	-0.658136	0.165715	-3.9715	7.14214e-05	0.00375403	2L	CG12567
FBgn0063368	19.7004	-0.851066	0.269943	-3.15277	0.00161732	0.034527	2L	Gpb5
FBgn0003256	194.294	-0.533561	0.181938	-2.93265	0.00336085	0.056781	2R	rl
FBgn0058191	274.845	-0.629754	0.130935	-4.80969	1.51165e-06	0.000192115	2R	CG40191
FBgn0039993	312.69	-0.805833	0.161273	-4.9967	5.8319e-07	8.27644e-05	2R	CG17691
FBgn0263780	15.4496	-1.02698	0.340621	-3.01502	0.00256965	0.04767	2R	CG17684
FBgn0058263	58.0711	-0.883932	0.162491	-5.43988	5.33177e-08	1.19474e-05	2R	MFS17
FBgn0262117	536.128	-0.857737	0.134339	-6.38485	1.71563e-10	6.95646e-08	2R	IntS3
FBgn0032997	350.721	-0.265493	0.0877095	-3.02696	0.00247029	0.0462573	2R	CG17486
FBgn0033010	255.073	-0.714985	0.138086	-5.17783	2.24486e-07	3.90101e-05	2R	Atf6
FBgn0033038	124.413	-0.53842	0.180152	-2.98869	0.00280174	0.050544	2R	CG7791
FBgn0085421	5.61925	1.51202	0.565277	2.67482	0.00747691	0.0984017	2R	Epac
FBgn0050159	12.707	-1.1524	0.356757	-3.2302	0.00123703	0.0290524	2R	CG30159
FBgn0003174	11.1992	1.43138	0.409268	3.49741	0.000469798	0.0144416	2R	pwn
FBgn0003460	125.1	0.532283	0.174153	3.05641	0.00224006	0.0433113	2R	so
FBgn0259745	9723.95	-0.323386	0.118703	-2.72433	0.00644325	0.0891014	2R	wech
FBgn0015929	1531.47	0.347842	0.0659474	5.27454	1.33093e-07	2.65186e-05	2R	dpa
FBgn0022772	667.78	0.33996	0.0909697	3.73707	0.000186177	0.00762945	2R	Orc1
FBgn0264294	264.384	0.378534	0.105693	3.58145	0.000341694	0.0116381	2R	Cyt-b5
FBgn0033192	45.0271	2.21701	0.346028	6.40703	1.4838e-10	6.31728e-08	2R	Corin
FBgn0050499	586.51	-0.256673	0.0916616	-2.80022	0.00510674	0.0764228	2R	CG30499
FBgn0033194	1052.03	0.320646	0.077189	4.15403	3.26667e-05	0.00218265	2R	Vps13
FBgn0001091	41.6317	-0.562856	0.177951	-3.16299	0.00156157	0.0336052	2R	Gapdh1
FBgn0002891	229.652	-0.619421	0.105472	-5.87284	4.28394e-09	1.1767e-06	2R	mus205
FBgn0015509	2590.59	-0.373789	0.118074	-3.16573	0.00154694	0.0336025	2R	Cul1
FBgn0026722	791.388	-0.30588	0.0797495	-3.83551	0.000125303	0.00579571	2R	drosha
FBgn0033244	79.5543	-0.491692	0.160341	-3.06653	0.00216557	0.0423904	2R	CG8726
FBgn0011659	110.758	0.439799	0.164551	2.67272	0.00752384	0.0987105	2R	Mlh1
FBgn0033320	20.8657	0.919679	0.324437	2.83469	0.00458703	0.0710156	2R	CG8586
FBgn0033339	237.298	-0.380154	0.130532	-2.91234	0.00358734	0.0596605	2R	Sec31
FBgn0033372	120.189	-0.467813	0.123939	-3.77454	0.000160303	0.00685919	2R	CG13742
FBgn0033381	116.354	-0.428803	0.138658	-3.09252	0.00198468	0.0399517	2R	GstE13
FBgn0026326	684.411	-0.270719	0.080502	-3.36288	0.00077133	0.0206963	2R	Mad1
FBgn0017558	41.3768	-0.785495	0.230849	-3.40264	0.000667384	0.0186933	2R	Pdk
FBgn0259246	12.5276	1.31516	0.462621	2.84284	0.00447137	0.0702496	2R	brp
FBgn0033434	122.163	-0.414124	0.130535	-3.1725	0.00151133	0.0329975	2R	CG1902
FBgn0011656	470.877	0.664981	0.20842	3.19058	0.00141988	0.0318491	2R	Mef2
FBgn0033475	63.9645	-0.627912	0.145444	-4.3172	1.58024e-05	0.00123447	2R	CG12129
FBgn0024836	8.48602	2.09744	0.693676	3.02365	0.00249742	0.046635	2R	stan
FBgn0029134	709.128	-0.555814	0.174281	-3.18919	0.00142672	0.0318491	2R	Prosbeta5
FBgn0050015	1570.34	-0.437966	0.163694	-2.67552	0.00746135	0.0983651	2R	CG30015
FBgn0263510	297.116	0.219942	0.0756499	2.90737	0.00364479	0.0604978	2R	nclb
FBgn0033571	396.525	-0.19722	0.0739625	-2.66648	0.00766497	0.0993413	2R	Rpb5
FBgn0040765	59.3452	0.788384	0.290188	2.71681	0.00659151	0.0902358	2R	luna
FBgn0033584	181.801	-0.789312	0.25075	-3.1478	0.00164503	0.0348444	2R	CG7737
FBgn0033609	475.357	0.255468	0.085453	2.98957	0.00279372	0.0505064	2R	Fbl6
FBgn0013756	8133.48	-0.213748	0.0690007	-3.09777	0.00194983	0.0394585	2R	Mtor
FBgn0033665	222.15	-0.441501	0.123914	-3.56295	0.000366704	0.0123419	2R	Zip48C
FBgn0260012	728.212	0.150124	0.0549068	2.73417	0.00625382	0.0879952	2R	pds5
FBgn0086677	22.417	1.80163	0.419142	4.29836	1.72063e-05	0.00130814	2R	jeb
FBgn0033683	35.082	-0.585071	0.204467	-2.86144	0.00421717	0.0668349	2R	CG18343
FBgn0027495	664.904	-0.261263	0.0601589	-4.34288	1.40629e-05	0.00112968	2R	Smyd4-4
FBgn0050046	114.068	0.726431	0.180085	4.03381	5.48786e-05	0.00319158	2R	CG30046
FBgn0033752	154.705	-0.411982	0.137887	-2.98783	0.00280961	0.050579	2R	CG8569
FBgn0011604	4146.67	0.123168	0.0353266	3.48656	0.000489273	0.0149325	2R	Iswi
FBgn0033762	23.2276	-0.691545	0.246087	-2.81016	0.00495165	0.0747576	2R	ZnT49B
FBgn0261545	20.5508	1.27641	0.349603	3.65104	0.000261178	0.00945431	2R	CG42663
FBgn0003326	2913.54	0.529767	0.118331	4.47699	7.5703e-06	0.000700664	2R	sca
FBgn0010488	2982.06	-0.356176	0.118887	-2.99592	0.00273614	0.0496764	2R	NAT1
FBgn0027079	237.634	0.358556	0.129166	2.77593	0.00550435	0.0808096	2R	ValRS
FBgn0033810	75.0191	0.404333	0.150404	2.68832	0.00718121	0.0952462	2R	CG4646
FBgn0033845	802.968	0.374171	0.072766	5.14211	2.7167e-07	4.38975e-05	2R	mars
FBgn0000633	166.349	2.03898	0.678124	3.0068	0.0026401	0.0484493	2R	fas
FBgn0033872	25.5936	0.979353	0.328852	2.9781	0.00290044	0.0518849	2R	CG6329
FBgn0086356	686.74	0.260859	0.0865558	3.01377	0.00258024	0.0477626	2R	tum
FBgn0033890	424.596	0.304563	0.110963	2.74473	0.00605611	0.0866451	2R	Ctf4
FBgn0002643	1397.96	0.304077	0.101877	2.98475	0.00283806	0.0509833	2R	mam
FBgn0040752	1155.39	0.437055	0.136966	3.19096	0.001418	0.0318491	2R	Prosap
FBgn0033913	56.3322	0.725727	0.208473	3.48115	0.000499263	0.0151289	2R	CG8468
FBgn0261276	401.544	-0.251759	0.0760411	-3.31083	0.000930211	0.0235225	2R	Opa1
FBgn0013725	186.441	0.572368	0.199942	2.86267	0.00420094	0.0668349	2R	phyl
FBgn0264962	1892.61	-0.454916	0.135582	-3.35528	0.000792859	0.0210318	2R	Pcf11
FBgn0261854	699.178	-0.158939	0.0585642	-2.71393	0.0066491	0.0907325	2R	aPKC
FBgn0034013	437.427	0.633719	0.220712	2.87126	0.00408845	0.0659112	2R	unc-5
FBgn0000996	1731.52	0.172681	0.0495452	3.48533	0.000491533	0.0149479	2R	dup
FBgn0050091	9.4496	1.25924	0.427924	2.94268	0.00325388	0.0557991	2R	CG30091
FBgn0050090	4.59735	1.58626	0.561278	2.82616	0.00471104	0.0724089	2R	CG30090
FBgn0265991	497.798	0.996019	0.183965	5.41418	6.15715e-08	1.34431e-05	2R	Zasp52
FBgn0034145	8.44651	-1.26577	0.420468	-3.01039	0.00260909	0.0480403	2R	CG5065
FBgn0267002	213.451	-0.377462	0.10111	-3.73318	0.000189077	0.00762945	2R	unc-104
FBgn0011743	7.22207	-1.92853	0.456194	-4.22744	2.3636e-05	0.00167717	2R	Arp53D
FBgn0034184	91.4134	-0.694641	0.217985	-3.18665	0.00143931	0.0319994	2R	CG9646
FBgn0010226	551.137	-1.0513	0.199359	-5.2734	1.33917e-07	2.65186e-05	2R	GstS1
FBgn0010620	214.136	0.439863	0.119869	3.66954	0.000242989	0.00903514	2R	CG10939
FBgn0016697	479.542	-0.431744	0.161652	-2.67082	0.00756659	0.09897	2R	Prosalpha5
FBgn0021818	1263.34	-0.141795	0.0515078	-2.75289	0.0059072	0.0848227	2R	cnk
FBgn0034221	10.1876	1.77949	0.479342	3.71236	0.000205332	0.00793012	2R	CG10764
FBgn0034237	3559.49	-0.171709	0.0630251	-2.72446	0.00644067	0.0891014	2R	eIF3-S9
FBgn0034245	68.9975	0.732308	0.217855	3.36145	0.00077535	0.0206963	2R	UQCR-6.4
FBgn0050105	99.61	0.402149	0.13875	2.89837	0.00375103	0.0617017	2R	CG30105
FBgn0004400	75.7196	-1.15016	0.162786	-7.06548	1.60056e-12	1.13573e-09	2R	rhi
FBgn0034261	89.6165	-0.564944	0.150351	-3.7575	0.000171622	0.00716352	2R	HPS4
FBgn0034310	518.836	0.203449	0.0701994	2.89816	0.00375355	0.0617017	2R	Nup75
FBgn0034315	143.007	0.343104	0.104882	3.27133	0.00107044	0.0261919	2R	CG5721
FBgn0000658	302.688	1.08367	0.2976	3.64137	0.000271191	0.00966187	2R	fj
FBgn0034335	218.449	-0.842783	0.18579	-4.53622	5.72714e-06	0.000535896	2R	GstE1
FBgn0063491	27.9687	1.3003	0.315944	4.11559	3.86196e-05	0.00247253	2R	GstE9
FBgn0034354	28.4171	0.829408	0.203922	4.06727	4.75672e-05	0.00291392	2R	GstE11
FBgn0023214	459.365	0.736107	0.236422	3.11353	0.00184864	0.0382959	2R	edl
FBgn0263116	6.86998	2.45062	0.612008	4.00423	6.22207e-05	0.00346281	2R	5-HT1B
FBgn0010434	167.457	1.13531	0.240633	4.71802	2.38151e-06	0.000270381	2R	cora
FBgn0040273	1822.82	-0.229044	0.0604725	-3.78758	0.000152124	0.00664273	2R	Spt5
FBgn0003435	204.672	0.533285	0.149489	3.56738	0.000360563	0.0121833	2R	sm
FBgn0086604	28.626	-0.880988	0.316784	-2.78104	0.00541857	0.0801026	2R	CG12484
FBgn0034513	16.64	1.13326	0.3064	3.69863	0.000216766	0.00827713	2R	CG13423
FBgn0034540	370.836	0.730622	0.196055	3.72661	0.000194071	0.00775828	2R	Lrt
FBgn0015524	15.2923	1.25761	0.417521	3.0121	0.00259448	0.0479218	2R	otp
FBgn0020617	15.732	1.8232	0.515568	3.53629	0.000405785	0.0130881	2R	Rx
FBgn0000044	5.59171	4.53228	1.47837	3.06574	0.00217136	0.0424062	2R	Act57B
FBgn0034570	502.769	0.292763	0.0833404	3.51286	0.000443315	0.0138272	2R	CG10543
FBgn0034572	361.219	-0.21124	0.0737171	-2.86554	0.00416295	0.0665784	2R	CG9346
FBgn0085425	90.7511	0.664859	0.24243	2.74248	0.00609771	0.0869715	2R	CG34396
FBgn0003891	1296.12	-0.428376	0.0979562	-4.37314	1.22473e-05	0.00103253	2R	tud
FBgn0085426	8.06962	-2.97092	0.702146	-4.2312	2.32444e-05	0.00166324	2R	Rgk3
FBgn0034628	40.0628	-0.771459	0.238663	-3.23242	0.00122749	0.0289791	2R	Acox57D-p
FBgn0010415	1381.89	-0.56138	0.184623	-3.04069	0.00236039	0.0448633	2R	Sdc
FBgn0050289	6.7238	2.46249	0.563419	4.37061	1.23898e-05	0.00103431	2R	CG30289
FBgn0050285	29.1098	-0.672028	0.227422	-2.95498	0.00312692	0.0542829	2R	CG30285
FBgn0034662	3.07786	2.34843	0.784233	2.99455	0.00274849	0.0497944	2R	CG13492
FBgn0034697	148.77	-0.440792	0.13937	-3.16275	0.00156285	0.0336052	2R	GM130
FBgn0034705	45.7988	-0.856724	0.230807	-3.71186	0.000205746	0.00793012	2R	CG11170
FBgn0034706	62.4293	1.3295	0.247276	5.37656	7.59206e-08	1.61616e-05	2R	CG11275
FBgn0034724	53.2275	1.50945	0.328985	4.58819	4.47102e-06	0.000432622	2R	babos
FBgn0053200	146.07	0.626573	0.182875	3.42624	0.000611998	0.017546	2R	VepD
FBgn0022986	557.497	-0.20962	0.0771756	-2.71614	0.00660485	0.0902733	2R	qkr58E-1
FBgn0259145	37.3757	1.2527	0.317723	3.94274	8.05561e-05	0.00403491	2R	CG42260
FBgn0086408	83.7638	1.85561	0.59403	3.12376	0.00178554	0.037356	2R	stl
FBgn0034786	263.898	-0.53212	0.106135	-5.01359	5.3423e-07	7.71011e-05	2R	CG13531
FBgn0001263	18.7825	1.03001	0.296511	3.47377	0.000513197	0.0154044	2R	inaD
FBgn0050410	42.7767	-0.523271	0.180685	-2.89604	0.00377899	0.0620001	2R	Rpi
FBgn0034859	168.761	0.795033	0.286508	2.7749	0.0055218	0.0809262	2R	CG3520
FBgn0015903	1103.93	0.503818	0.110067	4.57736	4.70881e-06	0.000445506	2R	apt
FBgn0266377	35.2601	0.848131	0.209329	4.05166	5.08545e-05	0.00307111	2R	Pde8
FBgn0010278	769.627	0.22313	0.0758328	2.94239	0.00325686	0.0557991	2R	Ssrp
FBgn0020372	4.26568	1.6787	0.555474	3.0221	0.00251024	0.0467718	2R	TM4SF
FBgn0023477	36.3424	-0.751138	0.256417	-2.92936	0.00339655	0.0570447	2R	Taldo
FBgn0034939	398.897	-0.233905	0.0859322	-2.72197	0.00648939	0.0891014	2R	thoc5
FBgn0034950	25.3414	-0.966488	0.359094	-2.69147	0.00711387	0.0947959	2R	Pask
FBgn0035023	65.2327	0.558667	0.144672	3.86161	0.000112644	0.00527014	2R	ITP
FBgn0035036	103.986	-0.55065	0.195871	-2.81129	0.00493439	0.0747576	2R	CG4707
FBgn0043792	11.4465	1.35753	0.390533	3.47609	0.000508788	0.0153629	2R	CG30427
FBgn0010435	23.2159	1.66252	0.424573	3.91575	9.01229e-05	0.00436021	2R	emp
FBgn0266129	558.066	-0.54156	0.17178	-3.15263	0.00161806	0.034527	2R	lov
FBgn0262679	6.60301	1.75333	0.611941	2.8652	0.0041675	0.0665784	3L	CG43149
FBgn0002564	29.9808	1.42331	0.415261	3.4275	0.00060917	0.017532	3L	Lsp1gamma
FBgn0035121	3556.21	-0.33389	0.0647326	-5.15799	2.4961e-07	4.2274e-05	3L	Tudor-SN
FBgn0023000	142.624	-0.71599	0.138884	-5.15532	2.53197e-07	4.2274e-05	3L	mth
FBgn0265574	980.197	-0.380975	0.0603119	-6.31675	2.67126e-10	9.54899e-08	3L	Cdc5
FBgn0262139	27.0022	1.61402	0.595751	2.70922	0.00674413	0.0915325	3L	trh
FBgn0001316	2131.49	0.336994	0.0982858	3.42872	0.000606441	0.017532	3L	klar
FBgn0035148	206.702	0.258587	0.0876911	2.94884	0.00318972	0.0549807	3L	CG3402
FBgn0035151	99.1913	-0.55239	0.173654	-3.18098	0.00146777	0.0323499	3L	CG17129
FBgn0035206	34.7575	-0.663869	0.234711	-2.82845	0.00467744	0.072153	3L	CG9186
FBgn0035252	357.719	-0.356675	0.11151	-3.19858	0.00138108	0.0313597	3L	CG7970
FBgn0002183	1196.74	0.231516	0.0677445	3.41748	0.000632027	0.017999	3L	dre4
FBgn0015359	21.7526	-1.01097	0.286571	-3.5278	0.000419028	0.0133634	3L	CG2034
FBgn0015360	294.185	-0.458978	0.119992	-3.82507	0.000130733	0.00595289	3L	oxt
FBgn0000543	301.731	-0.359604	0.0831597	-4.32425	1.53049e-05	0.00120668	3L	ecd
FBgn0035333	634.884	-0.200526	0.0724582	-2.76747	0.00564928	0.0822284	3L	CG1317
FBgn0266696	8162.69	-0.305907	0.092461	-3.3085	0.000937988	0.0235225	3L	CG45186
FBgn0035348	350.539	0.569899	0.191468	2.97647	0.00291585	0.0520513	3L	CG16758
FBgn0263392	1613.43	1.18202	0.232806	5.07728	3.82881e-07	5.82185e-05	3L	Tet
FBgn0035383	274.377	-0.292039	0.0945595	-3.08841	0.00201229	0.0402755	3L	CPT2
FBgn0035390	294.247	0.377078	0.10032	3.75877	0.000170754	0.00716352	3L	scramb2
FBgn0052278	45.3893	-0.707395	0.258502	-2.73652	0.00620934	0.0877222	3L	CG32278
FBgn0001233	3317.01	0.608863	0.195642	3.11212	0.00185748	0.0382966	3L	Hsp83
FBgn0047135	473.456	-0.246784	0.0894882	-2.75772	0.00582054	0.0842758	3L	CG32276
FBgn0035420	896.616	-0.378481	0.100632	-3.76105	0.000169205	0.00716352	3L	CG14967
FBgn0004167	601.14	0.870641	0.139782	6.22858	4.70675e-10	1.54146e-07	3L	kst
FBgn0014388	469.075	0.441453	0.158147	2.79141	0.00524794	0.0781861	3L	sty
FBgn0035449	28.2033	-0.846534	0.258867	-3.27015	0.0010749	0.0262258	3L	CG14971
FBgn0052264	558.137	0.715176	0.180798	3.95567	7.63214e-05	0.00386831	3L	CG32264
FBgn0013751	18.8573	1.53131	0.501084	3.056	0.00224313	0.0433113	3L	Awh
FBgn0083987	1148.48	-0.416662	0.15134	-2.75315	0.00590252	0.0848227	3L	snRNA:U11
FBgn0004880	61.3964	2.40328	0.743554	3.23216	0.00122859	0.0289791	3L	scrt
FBgn0000449	529.793	-0.466829	0.123581	-3.77753	0.000158393	0.00682192	3L	dib
FBgn0035499	95.1135	-1.29651	0.324285	-3.99806	6.38643e-05	0.00347927	3L	Chd64
FBgn0260985	164.591	0.560631	0.138562	4.04607	5.20852e-05	0.00310144	3L	RfC4
FBgn0052251	843.493	0.321727	0.0906708	3.5483	0.000387725	0.0128015	3L	Claspin
FBgn0262870	17.8328	-0.810683	0.297149	-2.72821	0.00636793	0.0886241	3L	axo
FBgn0010747	849.669	-0.280182	0.0669392	-4.18561	2.84398e-05	0.00196333	3L	Srp54k
FBgn0052423	207.009	1.22983	0.366076	3.3595	0.00078084	0.0207777	3L	shep
FBgn0016031	71.1237	1.25842	0.344277	3.65525	0.00025693	0.00938951	3L	lama
FBgn0035603	86.9436	-0.39811	0.146238	-2.72234	0.00648218	0.0891014	3L	Pfdn4
FBgn0035626	10.8326	1.89777	0.464814	4.08287	4.4483e-05	0.00278509	3L	lin-28
FBgn0016756	2958.42	-0.344631	0.0864431	-3.98679	6.69727e-05	0.00356344	3L	Usp47
FBgn0003984	452.034	0.658676	0.166267	3.96156	7.44631e-05	0.0038196	3L	vn
FBgn0035644	280.794	0.381575	0.0936785	4.07324	4.63643e-05	0.00286081	3L	DNApol-epsilon58
FBgn0035656	544.048	-0.613605	0.187535	-3.27195	0.0010681	0.0261919	3L	CG10479
FBgn0002526	439.288	1.45184	0.282403	5.14103	2.73232e-07	4.38975e-05	3L	LanA
FBgn0035699	24.5644	1.32184	0.488958	2.70337	0.00686397	0.0924789	3L	CG13300
FBgn0263973	37.0013	-3.64462	1.14296	-3.18877	0.00142881	0.0318491	3L	jv
FBgn0086680	35.5827	1.39701	0.362839	3.85023	0.000118009	0.00549097	3L	vvl
FBgn0035733	3.74752	3.47841	1.12964	3.07922	0.00207545	0.0410988	3L	CG8641
FBgn0035772	411.781	0.234648	0.0662937	3.53953	0.000400847	0.0130275	3L	Sh3beta
FBgn0035793	668.396	-0.357088	0.0932074	-3.83111	0.000127566	0.00583992	3L	CG7546
FBgn0268063	889.215	0.59462	0.200291	2.96877	0.00298991	0.0528293	3L	ltl
FBgn0028582	646.492	0.196057	0.0628097	3.12144	0.00179971	0.0375601	3L	lqf
FBgn0016694	34.0745	1.46921	0.489506	3.00142	0.00268722	0.0489098	3L	Pdp1
FBgn0035830	220.367	0.460256	0.121853	3.77715	0.000158631	0.00682192	3L	CG8209
FBgn0020392	386.967	-0.451242	0.104036	-4.33736	1.44206e-05	0.00114758	3L	Nmt
FBgn0035896	250.492	0.251026	0.0922149	2.72218	0.00648527	0.0891014	3L	CG6983
FBgn0262719	1940.16	-0.373584	0.106205	-3.51759	0.00043549	0.0136834	3L	CG43163
FBgn0035907	18.4395	-0.884139	0.311071	-2.84224	0.00447981	0.0702496	3L	GstO1
FBgn0040321	10.1149	-1.3177	0.459007	-2.87077	0.00409478	0.0659112	3L	GNBP3
FBgn0086706	854.491	-0.461663	0.104892	-4.40133	1.07587e-05	0.000925356	3L	pix
FBgn0035959	183.812	-0.571046	0.0987527	-5.78259	7.35584e-09	1.84221e-06	3L	CG4911
FBgn0011206	119.005	0.853529	0.178899	4.77102	1.83294e-06	0.000221177	3L	bol
FBgn0035968	5.37837	2.71334	0.679094	3.99553	6.45503e-05	0.00347927	3L	Slc45-1
FBgn0035976	5.17291	2.05424	0.632354	3.24855	0.00115995	0.0277443	3L	PGRP-LC
FBgn0035989	36.0597	0.618776	0.209502	2.95355	0.00314139	0.0543678	3L	CG3967
FBgn0023129	333.857	0.61667	0.190277	3.24091	0.00119148	0.0283392	3L	aay
FBgn0267348	1408.15	0.261976	0.0948492	2.76203	0.00574431	0.0834689	3L	LanB2
FBgn0016081	943.359	-0.338515	0.106063	-3.19163	0.00141473	0.0318491	3L	fry
FBgn0087040	22.683	-0.772486	0.253886	-3.04264	0.0023451	0.0446724	3L	alphaTub67C
FBgn0040823	8.5985	-1.43173	0.532295	-2.68974	0.00715081	0.0949909	3L	dpr6
FBgn0011802	399.834	-0.317962	0.0904661	-3.51471	0.000440236	0.0137817	3L	Gem3
FBgn0027615	196.921	-0.449801	0.103397	-4.35025	1.35983e-05	0.00110276	3L	CG6404
FBgn0036111	2884.51	-0.110949	0.0410066	-2.70564	0.0068173	0.0919957	3L	Aps
FBgn0013469	28.5078	1.75599	0.435819	4.02918	5.59726e-05	0.00319158	3L	klu
FBgn0263776	8.99262	2.36612	0.669555	3.53388	0.000409514	0.0131585	3L	CG43693
FBgn0036117	19.8819	1.65916	0.387173	4.28532	1.82473e-05	0.00137501	3L	CG6321
FBgn0263241	12.5669	0.994761	0.340967	2.91747	0.00352883	0.0589177	3L	Mocs1
FBgn0020412	639.815	0.317852	0.1193	2.66431	0.00771456	0.099832	3L	JIL-1
FBgn0003462	174.266	-0.917751	0.277131	-3.31162	0.00092758	0.0235225	3L	Sod1
FBgn0036142	64.9467	-0.683574	0.152772	-4.47448	7.65982e-06	0.000701326	3L	CG7616
FBgn0261553	40.5714	0.728424	0.266128	2.73712	0.00619805	0.0877222	3L	CG42671
FBgn0036152	29.7176	-1.03854	0.265741	-3.90809	9.30286e-05	0.00447536	3L	CG6175
FBgn0259481	193.702	0.46336	0.157759	2.93713	0.00331266	0.0564146	3L	Mob2
FBgn0003292	436.346	0.808083	0.224834	3.59414	0.000325469	0.0112201	3L	rt
FBgn0036179	22.014	4.35144	0.694995	6.26111	3.82239e-10	1.30191e-07	3L	CG7368
FBgn0042138	163.766	0.532569	0.135424	3.93262	8.40255e-05	0.00415975	3L	CG18815
FBgn0036198	140.135	0.382118	0.140038	2.72867	0.00635908	0.0886241	3L	crim
FBgn0036202	10.4467	1.842	0.662174	2.78174	0.00540688	0.0800688	3L	CG6024
FBgn0250876	903.825	-0.386528	0.1357	-2.84839	0.0043941	0.0692884	NA	NA
FBgn0011335	135.353	0.359231	0.108011	3.32587	0.00088144	0.0228129	3L	l(3)j2D3
FBgn0036254	112.535	-0.537543	0.1731	-3.10539	0.00190031	0.0388309	3L	CG5645
FBgn0036258	1721.57	-0.26675	0.0620113	-4.30163	1.69544e-05	0.0013006	3L	CG5642
FBgn0036266	90.2173	-0.429259	0.147196	-2.91625	0.00354268	0.0590331	3L	CG5626
FBgn0020655	265.087	-0.577999	0.163776	-3.5292	0.000416813	0.0133427	3L	ArfGAP1
FBgn0036298	371.475	-0.380689	0.136804	-2.78273	0.00539037	0.0799635	3L	nst
FBgn0036306	99.9891	-0.348379	0.109861	-3.1711	0.00151865	0.0330724	3L	CG10973
FBgn0036309	528.063	-0.23389	0.0795532	-2.94005	0.00328159	0.0561099	3L	Hip1
FBgn0036330	66.1314	-1.07526	0.277015	-3.8816	0.00010377	0.00493456	3L	CG11263
FBgn0036332	128.021	-0.592697	0.209936	-2.82323	0.0047542	0.0728094	3L	CG11261
FBgn0083978	10.1009	1.86114	0.491801	3.78435	0.000154112	0.0066952	3L	CG17672
FBgn0036342	70.3378	0.590803	0.140723	4.19835	2.68867e-05	0.00187656	3L	CG11279
FBgn0010452	3338.93	0.250193	0.0584734	4.27875	1.87943e-05	0.00139542	3L	trn
FBgn0036376	877.242	-0.522463	0.16309	-3.20353	0.00135755	0.0309908	3L	Liprin-beta
FBgn0036391	4.64332	2.53323	0.831368	3.04706	0.00231089	0.0443575	3L	CG17364
FBgn0005592	171.414	1.12278	0.376924	2.97881	0.00289372	0.0518737	3L	btl
FBgn0000411	1044.28	0.601988	0.129922	4.63346	3.59604e-06	0.000364527	3L	D
FBgn0001085	826.719	0.361467	0.125016	2.89137	0.0038357	0.0625171	3L	fz
FBgn0040318	43.3467	2.46685	0.524249	4.7055	2.53249e-06	0.000280054	3L	HGTX
FBgn0041604	488.498	0.482773	0.173044	2.78988	0.00527278	0.0783555	3L	dlp
FBgn0036463	13.2539	1.12401	0.388794	2.89103	0.00383986	0.0625171	3L	Reck
FBgn0025776	143.3	0.479129	0.145313	3.29722	0.000976481	0.0242412	3L	ind
FBgn0086690	1911.04	-0.506017	0.135588	-3.73202	0.000189952	0.00762945	3L	Plp
FBgn0036486	836.363	0.391032	0.13174	2.9682	0.00299552	0.0528293	3L	Msh6
FBgn0267390	312.604	-0.51615	0.135878	-3.79861	0.000145509	0.00641974	3L	dop
FBgn0044028	386.122	2.43501	0.317733	7.66372	1.80621e-14	2.19713e-11	3L	Notum
FBgn0004569	397.927	0.5937	0.193297	3.07144	0.00213031	0.0417964	3L	aos
FBgn0042177	111.716	-0.575685	0.14405	-3.99641	6.43091e-05	0.00347927	3L	CG32164
FBgn0036670	34.3316	0.906331	0.212377	4.26756	1.9762e-05	0.00143824	3L	CG13029
FBgn0036689	7.01599	-1.37596	0.428259	-3.21292	0.00131395	0.0302644	3L	CG7730
FBgn0025455	2448.85	-0.224806	0.0791972	-2.83856	0.00453174	0.0706735	3L	CycT
FBgn0262531	200.706	0.807551	0.257711	3.13355	0.00172704	0.0364906	3L	CG43085
FBgn0036762	355.293	-0.318511	0.088105	-3.61513	0.000300195	0.0104761	3L	CG7430
FBgn0015946	3.65166	2.66713	0.887769	3.00431	0.00266185	0.0486388	3L	grim
FBgn0036811	180.997	0.282072	0.0909018	3.10304	0.00191546	0.0390195	3L	MED11
FBgn0036821	138.833	-2.47663	0.678799	-3.64855	0.000263729	0.00947533	3L	CG3961
FBgn0040075	400.591	-0.38887	0.0983516	-3.95387	7.68963e-05	0.00387439	3L	rept
FBgn0036888	230.606	-0.449982	0.126762	-3.54982	0.000385498	0.0128015	3L	CG9330
FBgn0036892	375.081	-0.387783	0.121808	-3.18355	0.00145481	0.0322596	3L	Lon
FBgn0036896	155.982	1.02013	0.272467	3.74406	0.000181068	0.00748445	3L	wnd
FBgn0261283	37.0636	0.729204	0.229222	3.18122	0.00146658	0.0323499	3L	SREBP
FBgn0261574	4169.82	-0.167845	0.0623161	-2.69345	0.00707175	0.094502	3L	kug
FBgn0005198	804.969	-0.349434	0.091877	-3.80328	0.000142795	0.00636598	3L	gig
FBgn0052428	139.687	0.8914	0.148305	6.01057	1.8487e-09	5.42816e-07	3L	CG32428
FBgn0037012	22.2426	2.585	0.434749	5.94596	2.74837e-09	7.80079e-07	3L	Rcd2
FBgn0037024	231.884	-0.532712	0.122013	-4.36603	1.26525e-05	0.00104598	3L	tzn
FBgn0037025	576.694	0.374985	0.102334	3.66431	0.000248008	0.00918169	3L	Spc105R
FBgn0027055	351.138	-0.283536	0.082727	-3.42737	0.000609452	0.017532	3L	CSN3
FBgn0024150	365.403	-1.11802	0.353908	-3.15907	0.00158271	0.0339466	3L	Ac78C
FBgn0037068	11.2437	1.25942	0.443089	2.84237	0.00447788	0.0702496	3L	Cpr78Cb
FBgn0037092	68.3944	0.580129	0.157425	3.68511	0.000228608	0.00853769	3L	M6
FBgn0037135	1721.17	-0.247404	0.0757593	-3.26565	0.00109212	0.0264188	3L	CG7414
FBgn0037137	4049.01	-0.138084	0.0513188	-2.69071	0.00713003	0.0948629	3L	Nopp140
FBgn0037205	93.0888	-1.41233	0.34932	-4.04308	5.27544e-05	0.00311947	3L	BoYb
FBgn0085736	17.0765	-1.33587	0.431575	-3.09534	0.00196586	0.0396666	3L	CG40472
FBgn0086378	105.951	-0.685847	0.184337	-3.72062	0.000198733	0.0078396	3R	Alg-2
FBgn0263594	1295.83	-0.468161	0.0894632	-5.233	1.6678e-07	3.08725e-05	3R	lost
FBgn0052944	18.4509	1.09267	0.324558	3.36663	0.000760927	0.0205041	3R	CG32944
FBgn0037248	287.445	0.374054	0.11953	3.12937	0.00175183	0.0368317	3R	srl
FBgn0037261	1200.31	-0.648814	0.145861	-4.44816	8.66091e-06	0.000776291	3R	CG9775
FBgn0022981	177.27	-0.348597	0.124024	-2.81072	0.00494304	0.0747576	3R	rpk
FBgn0037329	221.479	-0.273636	0.0997121	-2.74427	0.00606465	0.0866451	3R	POLDIP2
FBgn0037336	631.669	-0.185418	0.0632575	-2.93117	0.00337693	0.0569398	3R	CG2519
FBgn0261261	358.059	-0.319048	0.0822218	-3.88034	0.000104312	0.00493456	3R	plx
FBgn0037439	269.084	0.329731	0.0929962	3.54564	0.000391657	0.0128763	3R	CG10286
FBgn0010355	2522.2	-0.363716	0.0984369	-3.69491	0.000219962	0.0083615	3R	Taf1
FBgn0086372	299.33	-0.409636	0.148477	-2.75892	0.00579926	0.0841238	3R	lap
FBgn0027934	3.53959	-1.9287	0.706182	-2.73116	0.00631117	0.0885332	3R	alpha-Est4aPsi
FBgn0037521	6.98231	-1.74121	0.509841	-3.41521	0.000637335	0.0180383	3R	CG2993
FBgn0037533	630.939	-0.367767	0.124331	-2.95796	0.00309686	0.0542252	3R	CD98hc
FBgn0037549	156.628	0.707163	0.110998	6.37095	1.8786e-10	7.27102e-08	3R	CG7878
FBgn0010173	833.389	0.293833	0.0862598	3.40638	0.000658313	0.0185001	3R	RpA-70
FBgn0010433	9.92189	1.31313	0.446012	2.94417	0.0032382	0.0557036	3R	ato
FBgn0037565	10.785	1.04725	0.357688	2.92782	0.00341351	0.0572166	3R	CG9626
FBgn0037569	355.083	-0.456672	0.148392	-3.07747	0.00208763	0.041244	3R	tex
FBgn0062412	13.9172	-1.68389	0.452832	-3.71857	0.000200352	0.00786173	3R	Ctr1B
FBgn0037592	45.8506	-1.01168	0.206574	-4.8974	9.71129e-07	0.000127218	3R	CG11737
FBgn0037633	428.963	0.313962	0.0850638	3.6909	0.000223465	0.0084195	3R	CG9839
FBgn0037656	95.215	0.386869	0.125316	3.08716	0.0020208	0.0402755	3R	CG11986
FBgn0037696	62.9646	-1.31207	0.334678	-3.92041	8.83994e-05	0.00430126	3R	GstZ1
FBgn0037717	44.2081	-1.05313	0.255351	-4.12424	3.71965e-05	0.00241777	3R	CG8301
FBgn0037726	5.18273	2.31779	0.568197	4.0792	4.51901e-05	0.00280871	3R	CG9492
FBgn0002431	6254.76	-0.223396	0.0524884	-4.2561	2.08025e-05	0.00150113	3R	hyd
FBgn0037770	786.478	-0.199821	0.0698179	-2.86203	0.00420932	0.0668349	3R	Art4
FBgn0037792	568.178	-0.271613	0.0741466	-3.66319	0.000249095	0.00918203	3R	TAF1B
FBgn0040078	627.214	-0.226447	0.0625742	-3.61885	0.00029591	0.010369	3R	pont
FBgn0037819	283.957	0.692115	0.208378	3.32144	0.000895548	0.023038	3R	CG14688
FBgn0262717	34.2446	1.34897	0.37029	3.643	0.000269481	0.00964131	3R	Skeletor
FBgn0020385	433.191	-0.391075	0.110468	-3.54016	0.000399885	0.0130275	3R	pug
FBgn0037838	50.6533	-0.678448	0.219023	-3.0976	0.00195092	0.0394585	3R	CG4089
FBgn0037843	179.822	0.277654	0.100815	2.75408	0.00588566	0.0848227	3R	CG4511
FBgn0037856	102.536	0.514383	0.155172	3.31491	0.000916721	0.0233709	3R	Leash
FBgn0037881	206.134	-0.350842	0.0975519	-3.59647	0.000322566	0.0111652	3R	GCC88
FBgn0004595	1163.8	0.528186	0.197891	2.66908	0.00760599	0.0992201	3R	pros
FBgn0046225	129.808	-0.334294	0.115151	-2.90308	0.00369507	0.0610942	3R	CG17230
FBgn0037917	4.47318	-1.67018	0.587885	-2.841	0.00449729	0.0703941	3R	wkd
FBgn0260742	274.393	-0.430692	0.13406	-3.21269	0.00131498	0.0302644	3R	CG12213
FBgn0037972	6.97572	1.79368	0.533471	3.36228	0.000773012	0.0206963	3R	CG10005
FBgn0037973	55.7656	1.11325	0.160205	6.94892	3.68091e-12	2.41099e-09	3R	CG18547
FBgn0037975	28.7024	1.27609	0.286273	4.4576	8.28827e-06	0.000750794	3R	CG3397
FBgn0260745	564.61	0.849826	0.174159	4.8796	1.06303e-06	0.000137147	3R	mfas
FBgn0260746	141.319	1.22657	0.263747	4.65054	3.31062e-06	0.000348024	3R	Ect3
FBgn0003651	7.6961	2.52423	0.830914	3.03789	0.00238241	0.045181	3R	svp
FBgn0038020	19.7982	1.20028	0.29656	4.04732	5.18068e-05	0.00310144	3R	GstD9
FBgn0000455	107.586	-0.347167	0.123841	-2.80333	0.00505775	0.0759554	3R	Dip-C
FBgn0038055	99.7465	-0.42575	0.119869	-3.55179	0.000382621	0.0127765	3R	trus
FBgn0016693	163.833	-0.664781	0.12624	-5.26599	1.39434e-07	2.69836e-05	3R	Past1
FBgn0260962	2201.56	-0.285904	0.0765494	-3.7349	0.00018779	0.00762945	3R	pic
FBgn0004666	330.771	0.503513	0.184187	2.73371	0.00626249	0.0879952	3R	sim
FBgn0038134	379.03	0.774783	0.152927	5.06636	4.05493e-07	5.95306e-05	3R	wntD
FBgn0052473	146.355	-0.988644	0.320174	-3.08783	0.00201625	0.0402755	3R	CG32473
FBgn0028487	193.534	-0.413226	0.094755	-4.36099	1.29476e-05	0.00106008	3R	f-cup
FBgn0085412	3622.59	-0.410744	0.121751	-3.37362	0.000741854	0.0202464	3R	CG34383
FBgn0047199	15.3554	-1.97432	0.380326	-5.19112	2.0903e-07	3.7081e-05	3R	CG31517
FBgn0038191	145.199	-0.579722	0.108167	-5.35952	8.34425e-08	1.73296e-05	3R	CG9925
FBgn0015270	346.232	0.32833	0.121819	2.69522	0.00703423	0.0943252	3R	Orc2
FBgn0038195	329.23	-0.223778	0.0731552	-3.05894	0.00222121	0.0430833	3R	CG3061
FBgn0051320	50.6526	-0.926361	0.221481	-4.18258	2.88216e-05	0.00196333	3R	HEATR2
FBgn0086901	448.761	1.06575	0.286456	3.72045	0.000198867	0.0078396	3R	cv-c
FBgn0038250	33.5226	1.74586	0.220971	7.90084	2.77034e-15	3.93158e-12	3R	CG3505
FBgn0266756	5892.39	-0.417142	0.136134	-3.0642	0.0021825	0.0425263	3R	btsz
FBgn0038296	115.417	-0.527368	0.128506	-4.10385	4.06327e-05	0.00256287	3R	CG6752
FBgn0038341	69.0772	0.968539	0.287605	3.3676	0.000758254	0.0204969	3R	AdamTS-A
FBgn0267408	46.2526	-1.14998	0.219508	-5.23889	1.61548e-07	3.05685e-05	3R	AOX1
FBgn0027948	1622.97	0.240885	0.0727651	3.31045	0.000931464	0.0235225	3R	msps
FBgn0040271	757.174	0.557258	0.0760489	7.32764	2.34248e-13	2.49327e-10	3R	Sulf1
FBgn0038425	31.2305	-0.624645	0.193397	-3.22986	0.00123852	0.0290524	3R	CG14881
FBgn0027053	394.105	-0.465857	0.161041	-2.89278	0.00381843	0.0624067	3R	CSN5
FBgn0051217	60.2438	0.752287	0.277311	2.71279	0.00667191	0.0908313	3R	modSP
FBgn0051268	6.5404	2.31939	0.549348	4.22207	2.42069e-05	0.00170349	3R	CG31268
FBgn0014141	219.748	-0.947902	0.285787	-3.31681	0.00091051	0.0233524	3R	cher
FBgn0010926	918.613	-0.226378	0.0797174	-2.83976	0.00451475	0.0705378	3R	l(3)07882
FBgn0038552	540.361	0.200235	0.0577227	3.46892	0.000522563	0.0156127	3R	CG18012
FBgn0263995	6.2341	2.70358	0.697603	3.87553	0.000106393	0.00500518	3R	cpo
FBgn0038593	232.599	-0.556352	0.148978	-3.73446	0.000188121	0.00762945	3R	Vps39
FBgn0038608	284.151	0.589027	0.16125	3.65289	0.000259309	0.00943596	3R	WRNexo
FBgn0027841	284.726	-0.286801	0.0756714	-3.79009	0.000150594	0.00660981	3R	CstF-64
FBgn0024329	144.779	-0.614948	0.201834	-3.0468	0.00231294	0.0443575	3R	Mekk1
FBgn0038652	9.3712	-2.02545	0.436563	-4.63954	3.49177e-06	0.000362591	3R	CG7720
FBgn0261113	22.5447	1.37167	0.404837	3.38822	0.000703482	0.0195119	3R	Xrp1
FBgn0022338	1160.14	0.23974	0.0683981	3.50507	0.000456492	0.0140834	3R	dnk
FBgn0026239	1505.12	0.283416	0.0856728	3.30812	0.000939244	0.0235225	3R	gukh
FBgn0260003	151.941	-0.901451	0.196769	-4.58127	4.62154e-06	0.000442162	3R	Dys
FBgn0038740	22.6361	-1.41561	0.42323	-3.34478	0.000823466	0.0215748	3R	CG4562
FBgn0038752	9.22598	2.35119	0.862304	2.72664	0.00639826	0.0888763	3R	CG4462
FBgn0038755	97.9496	0.58384	0.16591	3.51901	0.000433159	0.0136709	3R	Hs6st
FBgn0038760	263.426	0.21947	0.0729128	3.01004	0.00261217	0.0480403	3R	MED25
FBgn0038763	16.1289	-1.08169	0.292457	-3.69863	0.00021677	0.00827713	3R	CG4433
FBgn0262869	6.81048	3.55671	0.804213	4.4226	9.75222e-06	0.000865002	3R	Gfrl
FBgn0001169	351.616	0.393891	0.117475	3.35297	0.000799504	0.0211161	3R	H
FBgn0027493	1568.15	-0.163691	0.0572143	-2.86102	0.00422281	0.0668349	3R	AdSS
FBgn0002921	561.915	0.349221	0.0881316	3.96249	7.41713e-05	0.0038196	3R	Atpalpha
FBgn0003257	397.684	-0.365805	0.0922804	-3.96407	7.3684e-05	0.0038196	3R	r-l
FBgn0038854	140.105	-0.422992	0.124978	-3.38454	0.000712979	0.0197111	3R	CG7044
FBgn0259736	3.81667	2.00348	0.630957	3.17531	0.00149678	0.0327636	3R	CG42390
FBgn0038980	60.0898	0.989497	0.328183	3.01508	0.00256912	0.04767	3R	Octbeta1R
FBgn0053099	69.6578	0.906439	0.31612	2.86739	0.00413866	0.0664763	3R	CG33099
FBgn0266418	2336.8	-0.478484	0.10321	-4.63601	3.55204e-06	0.000364405	3R	wake
FBgn0024958	282.441	-0.358919	0.121438	-2.95556	0.00312098	0.0542829	3R	Irp-1A
FBgn0039039	5.00473	3.33994	1.10026	3.0356	0.00240055	0.0454236	3R	lmd
FBgn0039065	350.187	0.250306	0.0802587	3.11874	0.00181625	0.0378127	3R	Rad60
FBgn0003118	573.962	0.528923	0.110725	4.77692	1.78002e-06	0.000219665	3R	pnt
FBgn0039073	395.365	-0.37817	0.103602	-3.6502	0.000262034	0.00945431	3R	CG4408
FBgn0027512	202.629	-0.81009	0.27599	-2.93521	0.0033332	0.0566429	3R	CG10254
FBgn0039114	83.5241	-1.11883	0.297717	-3.75805	0.000171242	0.00716352	3R	Lsd-1
FBgn0040283	612.205	0.345479	0.0984872	3.50785	0.000451736	0.0139874	3R	SMC1
FBgn0026317	280.827	-0.803918	0.158476	-5.07279	3.92027e-07	5.85634e-05	3R	Tsc1
FBgn0086365	95.1838	1.80219	0.290626	6.20107	5.60808e-10	1.76862e-07	3R	Orct2
FBgn0019952	35.7002	1.72279	0.297508	5.79073	7.00799e-09	1.80827e-06	3R	Orct
FBgn0004118	103.869	0.783611	0.210571	3.72135	0.000198158	0.0078396	3R	nAChRbeta2
FBgn0039209	356.282	0.5926	0.172677	3.43185	0.000599486	0.0174219	3R	REPTOR
FBgn0046685	45.8821	-0.857244	0.212612	-4.03196	5.53138e-05	0.00319158	3R	Wsck
FBgn0039214	2053.79	-0.205235	0.0682741	-3.00604	0.00264672	0.0484663	3R	puf
FBgn0003719	504.721	-0.55386	0.160651	-3.44759	0.000565604	0.0165502	3R	tld
FBgn0039252	157.768	-0.407181	0.125192	-3.25245	0.00114414	0.0275208	3R	CG11771
FBgn0039269	80.3061	-0.468281	0.141786	-3.30274	0.000957454	0.0238912	3R	veli
FBgn0011336	1660.87	-0.434009	0.160216	-2.7089	0.00675073	0.0915325	3R	OstStt3
FBgn0004898	6.77497	2.05017	0.749115	2.73679	0.00620422	0.0877222	3R	fd96Cb
FBgn0051108	278.328	-0.446361	0.125943	-3.54415	0.000393888	0.0128998	3R	CG31108
FBgn0046214	428.565	0.279471	0.0869901	3.21267	0.00131507	0.0302644	3R	vig2
FBgn0259152	161.815	-0.4291	0.15023	-2.85629	0.00428617	0.067712	3R	Clbn
FBgn0004509	1054.43	0.485904	0.149993	3.23951	0.00119735	0.0283996	3R	Fur1
FBgn0053494	13.8075	2.49828	0.452316	5.52331	3.32672e-08	7.65594e-06	3R	CG33494
FBgn0051092	43.3356	-0.615612	0.207832	-2.96207	0.00305576	0.0536491	3R	LpR2
FBgn0039381	288.35	0.33487	0.108964	3.07321	0.00211767	0.0416442	3R	SppL
FBgn0002734	36.1373	2.85927	0.647009	4.41922	9.90594e-06	0.000869578	3R	E(spl)mdelta-HLH
FBgn0002735	79.7667	2.97397	0.751124	3.95936	7.51512e-05	0.00383181	3R	E(spl)mgamma-HLH
FBgn0002733	18.315	2.02788	0.629697	3.22041	0.00128009	0.029766	3R	E(spl)mbeta-HLH
FBgn0002732	171.776	0.777482	0.291307	2.66894	0.00760901	0.0992201	3R	E(spl)malpha-BFM
FBgn0002633	226.01	0.702098	0.210587	3.33401	0.000856037	0.022223	3R	E(spl)m7-HLH
FBgn0000591	75.2817	0.825242	0.278039	2.96808	0.00299666	0.0528293	3R	E(spl)m8-HLH
FBgn0039420	7.72777	1.68951	0.505586	3.34168	0.000832724	0.0216839	3R	CG6154
FBgn0004903	242.156	0.311463	0.0923632	3.37215	0.000745825	0.0202898	3R	Rb97D
FBgn0039465	668.782	-0.280163	0.0944605	-2.96592	0.00301775	0.0530912	3R	Tsp97E
FBgn0004197	5.01695	2.78106	0.67513	4.1193	3.8003e-05	0.00245148	3R	Ser
FBgn0086346	326.293	-0.255183	0.090415	-2.82236	0.0047672	0.0728773	3R	ALiX
FBgn0085382	34.4618	4.65867	0.560852	8.3064	9.86468e-17	1.67995e-13	3R	CG34353
FBgn0039562	3113.58	0.208667	0.0647124	3.22453	0.0012618	0.0295171	3R	Gp93
FBgn0003137	15.6859	2.9834	0.646778	4.61271	3.97457e-06	0.000393529	3R	Ppn
FBgn0005596	220.152	0.542011	0.0969253	5.59205	2.24409e-08	5.30788e-06	3R	yem
FBgn0039678	38.4855	1.68266	0.542513	3.1016	0.00192476	0.0391153	3R	Obp99a
FBgn0039697	355.764	-0.685832	0.182204	-3.76409	0.000167157	0.00711673	3R	CG7834
FBgn0039705	130.626	-0.37082	0.108494	-3.41787	0.000631132	0.017999	3R	Atg16
FBgn0039737	136.662	-1.53994	0.239615	-6.42674	1.30371e-10	5.84267e-08	3R	CG7920
FBgn0039743	800.925	0.349421	0.0995906	3.50857	0.000450521	0.0139874	3R	CG7946
FBgn0039749	47.2885	1.42013	0.388232	3.65795	0.000254243	0.00933139	3R	CG11498
FBgn0086664	10.5595	1.69409	0.417155	4.06106	4.88499e-05	0.00297112	3R	snoRNA:Psi28S-2149
FBgn0083049	12.0107	1.36414	0.423601	3.22033	0.00128043	0.029766	3R	snoRNA:Psi18S-1377c
FBgn0015221	1475.66	-0.266927	0.0792361	-3.36876	0.000755078	0.0204761	3R	Fer2LCH
FBgn0039764	64.2497	0.69781	0.208514	3.34659	0.000818116	0.0215008	3R	CG15535
FBgn0039768	5.92391	-1.39924	0.519502	-2.69342	0.00707222	0.094502	3R	CG15533
FBgn0039774	14.5754	1.22845	0.425683	2.88584	0.0039037	0.063435	3R	CDase
FBgn0027654	9.8066	4.08976	0.703846	5.81059	6.22545e-09	1.65655e-06	3R	jdp
FBgn0082582	1000.02	0.424579	0.115188	3.68598	0.000227827	0.00853769	3R	tmod
FBgn0039802	159.86	0.509154	0.150272	3.38822	0.000703473	0.0195119	3R	dj-1beta
FBgn0027598	779.6	0.800411	0.11253	7.11284	1.13681e-12	8.79992e-10	3R	cindr
FBgn0039808	4.1062	2.30634	0.851934	2.70718	0.00678579	0.0917554	3R	CG12071
FBgn0002413	592.355	0.218212	0.0778121	2.80435	0.00504182	0.0759103	3R	dco
FBgn0086704	11.6595	3.30548	0.484118	6.82784	8.62055e-12	4.8936e-09	3R	stops
FBgn0019990	219.44	-0.641372	0.154435	-4.15303	3.28102e-05	0.00218265	3R	Gcn2
FBgn0039846	54.242	-1.25623	0.181125	-6.9357	4.04226e-12	2.45856e-09	3R	PNPase
FBgn0039849	59.5811	-0.57124	0.21414	-2.6676	0.00763963	0.0992996	3R	CG11334
FBgn0028968	510.352	0.252479	0.0733551	3.44188	0.000577695	0.0168462	3R	gammaCOP
FBgn0043900	788.038	0.31478	0.107286	2.93402	0.00334602	0.0566429	3R	pygo
FBgn0003268	453.925	1.02579	0.106861	9.59931	8.0479e-22	2.28426e-18	3R	rod
FBgn0039860	50.6705	1.04146	0.162004	6.42862	1.28771e-10	5.84267e-08	3R	CG1792
FBgn0000557	49.5176	-0.511715	0.180447	-2.83583	0.0045707	0.0708916	3R	Ef1alpha100E
FBgn0005632	1531.96	-1.50154	0.208631	-7.1971	6.1507e-13	5.81925e-10	3R	faf
FBgn0027620	1015.36	-3.23966	0.113381	-28.5733	1.4412e-179	1.22718e-175	3R	Acf
FBgn0266268	122.263	-0.6911	0.113604	-6.0834	1.17662e-09	3.57818e-07	3R	FeCH
FBgn0039883	14.5066	0.967248	0.353479	2.73637	0.00621215	0.0877222	3R	RhoGAP100F
FBgn0011224	1278.26	-0.403579	0.0871682	-4.62989	3.65868e-06	0.000366513	3R	heph
FBgn0026262	1902.81	-0.322973	0.0780604	-4.13748	3.51147e-05	0.00231784	4	bip2
FBgn0039932	22.3699	0.748505	0.257944	2.90181	0.00371009	0.0612237	4	fuss
FBgn0029128	50.3763	1.3492	0.41531	3.24866	0.00115949	0.0277443	X	tyn
FBgn0000316	1141.78	-0.185012	0.0652018	-2.83753	0.00454643	0.0707343	X	cin
FBgn0040370	7.7319	-2.44445	0.491297	-4.97549	6.50819e-07	9.0848e-05	X	CG13375
FBgn0000137	12.2197	3.35037	0.881661	3.80007	0.000144655	0.0064153	X	ase
FBgn0040340	243.328	0.426055	0.13327	3.19694	0.00138895	0.0314546	X	TRAM
FBgn0024365	133.913	-0.768868	0.16487	-4.66349	3.1089e-06	0.000335092	X	CG12773
FBgn0052813	3.60494	2.36204	0.722903	3.26743	0.00108529	0.0263283	X	CG32813
FBgn0025626	540.688	-0.383344	0.141956	-2.70044	0.00692479	0.0931509	X	CG4281
FBgn0005670	58.537	-0.967348	0.329641	-2.93455	0.00334033	0.0566429	X	Cyp4d1
FBgn0023540	35.0132	-0.963015	0.230491	-4.1781	2.93957e-05	0.00198654	X	CG3630
FBgn0029685	92.8685	-0.481284	0.148204	-3.24744	0.00116446	0.0277742	X	CG2938
FBgn0263772	23.6365	-0.77303	0.253827	-3.0455	0.00232291	0.0444486	X	CG43689
FBgn0000635	136.165	1.1414	0.358877	3.18049	0.00147028	0.0323499	X	Fas2
FBgn0029706	33.5183	-1.2484	0.314499	-3.9695	7.20246e-05	0.00376251	X	CG3626
FBgn0029728	16.7057	-1.27089	0.429717	-2.95751	0.00310131	0.0542252	X	CG2861
FBgn0029804	132.968	2.44796	0.288808	8.47609	2.32885e-17	4.95754e-14	X	CG3097
FBgn0029820	165.342	-0.302653	0.106676	-2.83712	0.00455225	0.0707343	X	CG16721
FBgn0029837	3.77677	2.56493	0.940182	2.72812	0.0063697	0.0886241	X	Tsp5D
FBgn0029843	17.6954	1.37508	0.51396	2.67546	0.00746258	0.0983651	X	Nep1
FBgn0025815	1456.96	0.298145	0.109551	2.72152	0.00649817	0.0891014	X	Mcm6
FBgn0029893	392.551	0.421271	0.155307	2.71251	0.00667768	0.0908313	X	CG14442
FBgn0004198	30.7376	2.51623	0.681631	3.69148	0.000222955	0.0084195	X	ct
FBgn0029979	617.196	0.487788	0.121017	4.03073	5.56046e-05	0.00319158	X	mahe
FBgn0260970	1521.95	0.50232	0.124579	4.03214	5.52719e-05	0.00319158	X	Ubr3
FBgn0029986	5.00788	1.38694	0.509297	2.72324	0.00646442	0.0891014	X	CG15332
FBgn0264975	659.229	0.605186	0.129069	4.68887	2.74724e-06	0.000299907	X	Nrg
FBgn0025864	1533.96	-0.719049	0.205939	-3.49156	0.000480214	0.0147087	X	Crag
FBgn0030090	561.918	0.328444	0.118507	2.77152	0.00557952	0.0816317	X	fend
FBgn0026206	426.6	0.544565	0.197505	2.75722	0.00582953	0.0842758	X	mei-P26
FBgn0260789	893.251	0.406024	0.130417	3.11327	0.00185024	0.0382959	X	mxc
FBgn0027084	390.718	-0.45926	0.143466	-3.20118	0.00136866	0.0311609	X	LysRS
FBgn0263132	81.9337	1.08918	0.354242	3.07468	0.00210726	0.0415354	X	Cht6
FBgn0263220	5.05137	2.78712	0.996743	2.79622	0.00517039	0.0772384	X	Hk
FBgn0011770	153.983	-0.316011	0.110228	-2.86687	0.0041455	0.0664763	X	Gip
FBgn0052679	20.932	0.766899	0.264917	2.89487	0.00379321	0.0621138	X	CG32679
FBgn0030218	7.20976	1.92607	0.584806	3.29352	0.000989402	0.0244593	X	CG1628
FBgn0052676	488.544	0.657829	0.157213	4.18432	2.86021e-05	0.00196333	X	stx
FBgn0263705	82.271	0.845605	0.272321	3.10518	0.00190164	0.0388309	X	Myo10A
FBgn0030306	583.765	0.182291	0.061696	2.95466	0.00313011	0.0542829	X	Spase25
FBgn0030336	218.881	-0.62137	0.145498	-4.27066	1.94896e-05	0.00143064	X	CG1578
FBgn0263111	123.034	1.57022	0.546677	2.8723	0.00407498	0.0658415	X	cac
FBgn0030359	11.9749	1.33626	0.474879	2.8139	0.00489442	0.0744026	X	CG18130
FBgn0001083	56.7633	1.44124	0.397525	3.62554	0.00028836	0.0101462	X	fw
FBgn0011837	749.113	0.62023	0.179792	3.44972	0.000561173	0.0164772	X	Tis11
FBgn0030456	231.692	-0.544912	0.138974	-3.92095	8.82003e-05	0.00430126	X	CG4332
FBgn0030486	1139.66	-0.601533	0.122167	-4.92386	8.48544e-07	0.000114144	X	Set2
FBgn0052625	292.302	1.97976	0.291839	6.78374	1.17103e-11	6.23208e-09	X	CG32625
FBgn0004649	256.33	-0.478905	0.144451	-3.31535	0.000915268	0.0233709	X	yl
FBgn0030551	49.124	-0.99778	0.233227	-4.27814	1.88459e-05	0.00139542	X	CG11674
FBgn0260482	10.9241	0.930718	0.348247	2.67258	0.00752705	0.0987105	X	CG32599
FBgn0003301	19.6795	-0.951895	0.267983	-3.55207	0.00038221	0.0127765	X	rut
FBgn0030665	37.3258	1.15604	0.424467	2.7235	0.00645936	0.0891014	X	CG15646
FBgn0001105	2232.38	0.198183	0.0573673	3.45463	0.000551052	0.0162924	X	Gbeta13F
FBgn0030718	287.518	-0.366155	0.111724	-3.27731	0.00104801	0.0257914	X	ND-20
FBgn0003189	499.401	-0.617187	0.0864102	-7.14252	9.16366e-13	7.80285e-10	X	r
FBgn0030796	23.781	1.72801	0.394662	4.37845	1.19527e-05	0.00101778	X	CG4829
FBgn0030803	299.35	-0.449605	0.16766	-2.68165	0.00732608	0.0968658	X	CG4880
FBgn0263706	368.826	0.991434	0.251714	3.93873	8.1913e-05	0.00407888	X	CG43658
FBgn0030854	210.632	0.625277	0.188172	3.3229	0.000890855	0.0229867	X	CG8289
FBgn0086778	11.3138	1.93103	0.66128	2.92015	0.00349868	0.0585291	X	nAChRalpha7
FBgn0031091	274.68	0.521816	0.186954	2.79115	0.00525219	0.0781861	X	Phf7
FBgn0052506	27.3218	2.52203	0.52875	4.76978	1.84423e-06	0.000221177	X	CG32506
FBgn0031117	35.3167	-0.672888	0.224198	-3.00131	0.00268817	0.0489098	X	GstT3
FBgn0031157	11.6425	-3.16536	0.489351	-6.4685	9.89824e-11	4.95786e-08	X	CG1503
FBgn0031161	38.5546	-0.693662	0.254258	-2.72818	0.0063684	0.0886241	X	CG15445
FBgn0001565	804.394	-0.288288	0.100683	-2.86331	0.00419239	0.0668349	X	Hlc
FBgn0267704	36.6268	0.807034	0.302585	2.66713	0.00765009	0.0992996	X	flam
FBgn0259677	23.9702	1.32872	0.430625	3.08557	0.00203162	0.0403247	X	CG42346
FBgn0265767	58.3201	1.09048	0.270746	4.0277	5.63258e-05	0.00319158	X	zyd
FBgn0039941	35.0014	1.05501	0.333541	3.16307	0.00156112	0.0336052	X	CG17167
